# Supplementary material for: Host-defence caerin 1.1 and 1.9 peptides suppress glioblastoma U87 and U118 cell proliferation through the modulation of mitochondrial respiration and induce the downregulation of CHI3L1
Source: PLoS One. 2024 Jun 7;19(6):e0304149. doi: 10.1371/journal.pone.0304149 (PMC11161062; doi:10.1371/journal.pone.0304149)
Supplement: S1 Table — (XLSX) [file pone.0304149.s006.xlsx]

## Sheet: U87F_vs_U87
Accession	Protein Name	Gene Name	Function	Description	Coverage	Unique Peptides	Peptides	PSMs	AAs	MW [kDa]	calc. pI	U87-C1	U87-C2	U87-C3	average U87-Ca	U87-1	U87-2	U87-3	average U87	U87-Ca/U87	t test p value
P20742	Pregnancy zone protein	PZP	FUNCTION: Is able to inhibit all four classes of proteinases by a unique 'trapping' mechanism. This protein has a peptide stretch, called the 'bait region' which contains specific cleavage sites for different proteinases. When a proteinase cleaves the bait region, a conformational change is induced in the protein which traps the proteinase. The entrapped enzyme remains active against low molecula…	Pregnancy zone protein OS=Homo sapiens OX=9606 GN=PZP PE=1 SV=4	3	1	4	6	1482	163.8	6.38	0.854707	0.907042	0.757897	0.839882	0.467404	0.412656	0.421823	0.433961	1.93539	0.000976633
P02768	Albumin	ALB	FUNCTION: Binds water, Ca(2+), Na(+), K(+), fatty acids, hormones, bilirubin and drugs (Probable). Its main function is the regulation of the colloidal osmotic pressure of blood (Probable). Major zinc transporter in plasma, typically binds about 80% of all plasma zinc (PubMed:19021548). Major calcium and magnesium transporter in plasma, binds approximately 45% of circulating calcium and magnesium…	Albumin OS=Homo sapiens OX=9606 GN=ALB PE=1 SV=2	8	6	6	15	609	69.3	6.28	0.955578	0.995244	0.891324	0.947382	0.57402	0.584927	0.602391	0.587113	1.61363	0.00032875
P05121	Plasminogen activator inhibitor 1	SERPINE1	FUNCTION: Serine protease inhibitor. Inhibits TMPRSS7 (PubMed:15853774). Is a primary inhibitor of tissue-type plasminogen activator (PLAT) and urokinase-type plasminogen activator (PLAU). As PLAT inhibitor, it is required for fibrinolysis down-regulation and is responsible for the controlled degradation of blood clots (PubMed:8481516, PubMed:9207454, PubMed:17912461). As PLAU inhibitor, it is in…	Plasminogen activator inhibitor 1 OS=Homo sapiens OX=9606 GN=SERPINE1 PE=1 SV=1	32	12	12	17	402	45	7.2	1.03534	1.04911	1.07262	1.05236	0.707621	0.694312	0.749892	0.717275	1.46716	7.40748e-05
P17275	Transcription factor JunB	JUNB	FUNCTION: Transcription factor involved in regulating gene activity following the primary growth factor response. Binds to the DNA sequence 5'-TGA[CG]TCA-3'.	Transcription factor JunB OS=Homo sapiens OX=9606 GN=JUNB PE=1 SV=1	26	5	6	10	347	35.9	9.22	1.24211	1.15872	1.29014	1.23032	0.867846	0.902364	0.834741	0.868317	1.41691	0.00109665
P01023	Alpha-2-macroglobulin	A2M	FUNCTION: Is able to inhibit all four classes of proteinases by a unique 'trapping' mechanism. This protein has a peptide stretch, called the 'bait region' which contains specific cleavage sites for different proteinases. When a proteinase cleaves the bait region, a conformational change is induced in the protein which traps the proteinase. The entrapped enzyme remains active against low molecula…	Alpha-2-macroglobulin OS=Homo sapiens OX=9606 GN=A2M PE=1 SV=3	5	5	8	30	1474	163.2	6.46	0.782768	0.814945	0.755582	0.784432	0.544288	0.558019	0.559015	0.553774	1.41652	0.00020472
P02679	Fibrinogen gamma chain	FGG	FUNCTION: Together with fibrinogen alpha (FGA) and fibrinogen beta (FGB), polymerizes to form an insoluble fibrin matrix. Has a major function in hemostasis as one of the primary components of blood clots. In addition, functions during the early stages of wound repair to stabilize the lesion and guide cell migration during re-epithelialization. Was originally thought to be essential for platelet …	Fibrinogen gamma chain OS=Homo sapiens OX=9606 GN=FGG PE=1 SV=3	2	1	1	2	453	51.5	5.62	0.434332	0.493345	0.551157	0.492945	0.343771	0.396602	0.306345	0.348906	1.41283	0.027948
Q9UPY5	Cystine/glutamate transporter	SLC7A11	FUNCTION: Sodium-independent, high-affinity exchange of anionic amino acids with high specificity for anionic form of cystine and glutamate. {ECO:0000269|PubMed:15151999}.	Cystine/glutamate transporter OS=Homo sapiens OX=9606 GN=SLC7A11 PE=1 SV=1	7	4	4	4	501	55.4	9.19	1.07214	1.08693	1.01904	1.05937	0.776356	0.72679	0.807605	0.77025	1.37536	0.000761624
Q9HA38	Zinc finger matrin-type protein 3	ZMAT3	FUNCTION: Acts as a bona fide target gene of p53/TP53. May play a role in the TP53-dependent growth regulatory pathway. May contribute to TP53-mediated apoptosis by regulation of TP53 expression and translocation to the nucleus and nucleolus. {ECO:0000269|PubMed:11571644}.	Zinc finger matrin-type protein 3 OS=Homo sapiens OX=9606 GN=ZMAT3 PE=1 SV=1	6	1	1	1	289	32	8.9	0.978086	1.05087	1.11204	1.047	0.723541	0.882815	0.720601	0.775652	1.34983	0.0148004
Q7Z5G4	Golgin subfamily A member 7	GOLGA7	FUNCTION: May be involved in protein transport from Golgi to cell surface. The ZDHHC9-GOLGA7 complex is a palmitoyltransferase specific for HRAS and NRAS. {ECO:0000269|PubMed:14522980, ECO:0000269|PubMed:16000296}.	Golgin subfamily A member 7 OS=Homo sapiens OX=9606 GN=GOLGA7 PE=1 SV=2	17	1	2	2	137	15.8	7.05	1.05836	1.04009	1.01873	1.03906	0.816659	0.698513	0.801222	0.772131	1.3457	0.00234061
Q9UNA1	Rho GTPase-activating protein 26	ARHGAP26	FUNCTION: GTPase-activating protein for RHOA and CDC42.	Rho GTPase-activating protein 26 OS=Homo sapiens OX=9606 GN=ARHGAP26 PE=1 SV=1	2	2	2	2	814	92.2	6.64	1.40714	1.29868	1.46283	1.38955	1.06536	1.05837	0.980485	1.03474	1.3429	0.00304079
Q9P1T7	MyoD family inhibitor domain-containing protein	MDFIC	FUNCTION: Acts as a transcriptional activator or repressor. Inhibits the transcriptional activation of Zic family proteins ZIC1, ZIC2 and ZIC3. Retains nuclear Zic proteins ZIC1, ZIC2 and ZIC3 in the cytoplasm. Modulates the expression from both cellular and viral promoters. Down-regulates Tat-dependent transcription of the human immunodeficiency virus type 1 (HIV-1) LTR by interacting with HIV-1…	MyoD family inhibitor domain-containing protein OS=Homo sapiens OX=9606 GN=MDFIC PE=1 SV=2	7	1	1	1	246	25.8	5.27	1.43524	1.48087	1.31482	1.41031	1.04494	1.01378	1.11609	1.05827	1.33265	0.00373355
P04003	C4b-binding protein alpha chain	C4BPA	FUNCTION: Controls the classical pathway of complement activation. It binds as a cofactor to C3b/C4b inactivator (C3bINA), which then hydrolyzes the complement fragment C4b. It also accelerates the degradation of the C4bC2a complex (C3 convertase) by dissociating the complement fragment C2a. Alpha chain binds C4b. It interacts also with anticoagulant protein S and with serum amyloid P component.	C4b-binding protein alpha chain OS=Homo sapiens OX=9606 GN=C4BPA PE=1 SV=2	1	1	1	1	597	67	7.3	0.773551	0.826341	0.787306	0.795733	0.545341	0.655158	0.597175	0.599225	1.32794	0.00517453
Q8NAG6	Ankyrin repeat and LEM domain-containing protein 1	ANKLE1	FUNCTION: Endonuclease that probably plays a role in the DNA damage response and DNA repair. {ECO:0000269|PubMed:22399800, ECO:0000269|PubMed:27245214}.	Ankyrin repeat and LEM domain-containing protein 1 OS=Homo sapiens OX=9606 GN=ANKLE1 PE=1 SV=2	1	1	1	1	615	66.8	6.43	0.439029	0.444115	0.549068	0.477404	0.371274	0.372127	0.342636	0.362012	1.31875	0.0360042
Q9NU22	Midasin	MDN1	FUNCTION: Nuclear chaperone required for maturation and nuclear export of pre-60S ribosome subunits (PubMed:27814492). Functions at successive maturation steps to remove ribosomal factors at critical transition points, first driving the exit of early pre-60S particles from the nucleolus and then driving late pre-60S particles from the nucleus (By similarity). At an early stage in 60S maturation, …	Midasin OS=Homo sapiens OX=9606 GN=MDN1 PE=1 SV=2	2	10	11	12	5596	632.4	5.68	0.950454	1.02465	0.880454	0.951854	0.719009	0.744751	0.70683	0.72353	1.31557	0.00610086
P07996	Thrombospondin-1	THBS1	FUNCTION: Adhesive glycoprotein that mediates cell-to-cell and cell-to-matrix interactions. Binds heparin. May play a role in dentinogenesis and/or maintenance of dentin and dental pulp (By similarity). Ligand for CD36 mediating antiangiogenic properties. Plays a role in ER stress response, via its interaction with the activating transcription factor 6 alpha (ATF6) which produces adaptive ER stre…	Thrombospondin-1 OS=Homo sapiens OX=9606 GN=THBS1 PE=1 SV=2	12	12	12	17	1170	129.3	4.94	0.969312	1.02558	0.989708	0.994866	0.761816	0.765379	0.747432	0.758209	1.31213	0.000166815
P15407	Fos-related antigen 1	FOSL1		Fos-related antigen 1 OS=Homo sapiens OX=9606 GN=FOSL1 PE=1 SV=1	23	6	6	9	271	29.4	8.02	1.18251	1.12477	1.27488	1.19405	0.927934	0.916059	0.902947	0.915647	1.30406	0.00327561
Q16678	Cytochrome P450 1B1	CYP1B1	FUNCTION: A cytochrome P450 monooxygenase involved in the metabolism of various endogenous substrates, including fatty acids, steroid hormones and vitamins (PubMed:20972997, PubMed:11555828, PubMed:12865317, PubMed:10681376, PubMed:15258110). Mechanistically, uses molecular oxygen inserting one oxygen atom into a substrate, and reducing the second into a water molecule, with two electrons provide…	Cytochrome P450 1B1 OS=Homo sapiens OX=9606 GN=CYP1B1 PE=1 SV=2	13	7	7	13	543	60.8	8.98	1.33021	1.34801	1.31532	1.33118	1.05876	0.981815	1.02233	1.02097	1.30384	0.000211731
Q16853	Membrane primary amine oxidase	AOC3	FUNCTION: Cell adhesion protein that participates in lymphocyte extravasation and recirculation by mediating the binding of lymphocytes to peripheral lymph node vascular endothelial cells in an L-selectin-independent fashion. Has semicarbazide-sensitive (SSAO) monoamine oxidase activity. May play a role in adipogenesis. {ECO:0000269|PubMed:17400359, ECO:0000269|PubMed:19588076, ECO:0000269|PubMed…	Membrane primary amine oxidase OS=Homo sapiens OX=9606 GN=AOC3 PE=1 SV=3	1	1	1	1	763	84.6	6.52	1.08166	1.04421	0.987184	1.03769	0.817799	0.754466	0.830939	0.801068	1.29538	0.00283612
P02452	Collagen alpha-1(I) chain	COL1A1	FUNCTION: Type I collagen is a member of group I collagen (fibrillar forming collagen).	Collagen alpha-1(I) chain OS=Homo sapiens OX=9606 GN=COL1A1 PE=1 SV=6	14	19	19	28	1464	138.8	5.8	1.19773	1.28316	1.29602	1.25897	1.03253	0.947301	0.960981	0.980271	1.28431	0.00236196
P49796	Regulator of G-protein signaling 3	RGS3	FUNCTION: Down-regulates signaling from heterotrimeric G-proteins by increasing the GTPase activity of the alpha subunits, thereby driving them into their inactive GDP-bound form. Down-regulates G-protein-mediated release of inositol phosphates and activation of MAP kinases. {ECO:0000269|PubMed:10749886, ECO:0000269|PubMed:11294858, ECO:0000269|PubMed:8602223, ECO:0000269|PubMed:9858594}.	Regulator of G-protein signaling 3 OS=Homo sapiens OX=9606 GN=RGS3 PE=1 SV=2	1	1	1	2	1198	132.3	6.28	1.03416	1.15181	1.0477	1.07789	0.87232	0.826848	0.83928	0.846149	1.27388	0.00423965
Q96GF1	E3 ubiquitin-protein ligase RNF185	RNF185	FUNCTION: E3 ubiquitin-protein ligase that regulates selective mitochondrial autophagy by mediating 'Lys-63'-linked polyubiquitination of BNIP1 (PubMed:21931693). Acts in the endoplasmic reticulum (ER)-associated degradation (ERAD) pathway, which targets misfolded proteins that accumulate in the endoplasmic reticulum (ER) for ubiquitination and subsequent proteasome-mediated degradation (PubMed:2…	E3 ubiquitin-protein ligase RNF185 OS=Homo sapiens OX=9606 GN=RNF185 PE=1 SV=1	4	1	1	1	192	20.4	6.52	1.50992	1.58407	1.32227	1.47208	1.20467	1.10126	1.17259	1.15951	1.26958	0.0202058
O00622	CCN family member 1	CCN1	FUNCTION: Promotes cell proliferation, chemotaxis, angiogenesis and cell adhesion. Appears to play a role in wound healing by up-regulating, in skin fibroblasts, the expression of a number of genes involved in angiogenesis, inflammation and matrix remodeling including VEGA-A, VEGA-C, MMP1, MMP3, TIMP1, uPA, PAI-1 and integrins alpha-3 and alpha-5. CCN1-mediated gene regulation is dependent on hep…	CCN family member 1 OS=Homo sapiens OX=9606 GN=CCN1 PE=1 SV=1	7	3	3	5	381	42	8.21	0.745683	0.771671	0.720722	0.746025	0.586894	0.640002	0.541006	0.589301	1.26595	0.00820308
O15525	Transcription factor MafG	MAFG	FUNCTION: Since they lack a putative transactivation domain, the small Mafs behave as transcriptional repressors when they dimerize among themselves (PubMed:11154691). However, they seem to serve as transcriptional activators by dimerizing with other (usually larger) basic-zipper proteins, such as NFE2, NFE2L1 and NFE2L2, and recruiting them to specific DNA-binding sites (PubMed:8932385, PubMed:9…	Transcription factor MafG OS=Homo sapiens OX=9606 GN=MAFG PE=1 SV=1	9	1	2	3	162	17.8	10.04	1.04228	1.01699	1.09456	1.05128	0.804099	0.90136	0.790304	0.831921	1.26367	0.00627943
P01008	Antithrombin-III	SERPINC1	FUNCTION: Most important serine protease inhibitor in plasma that regulates the blood coagulation cascade. AT-III inhibits thrombin, matriptase-3/TMPRSS7, as well as factors IXa, Xa and XIa. Its inhibitory activity is greatly enhanced in the presence of heparin. {ECO:0000269|PubMed:15853774}.	Antithrombin-III OS=Homo sapiens OX=9606 GN=SERPINC1 PE=1 SV=1	7	4	4	8	464	52.6	6.71	0.612837	0.674414	0.641473	0.642908	0.509939	0.480793	0.535901	0.508878	1.26338	0.00494518
P02656	Apolipoprotein C-III	APOC3	FUNCTION: Component of triglyceride-rich very low density lipoproteins (VLDL) and high density lipoproteins (HDL) in plasma (PubMed:18201179, PubMed:22510806). Plays a multifaceted role in triglyceride homeostasis (PubMed:18201179, PubMed:22510806). Intracellularly, promotes hepatic very low density lipoprotein 1 (VLDL1) assembly and secretion; extracellularly, attenuates hydrolysis and clearance…	Apolipoprotein C-III OS=Homo sapiens OX=9606 GN=APOC3 PE=1 SV=1	16	1	1	2	99	10.8	5.41	1.16085	1.18729	1.20597	1.1847	0.805593	0.950529	1.05719	0.937771	1.26332	0.0290099
P02788	Lactotransferrin	LTF	FUNCTION: Transferrins are iron binding transport proteins which can bind two Fe(3+) ions in association with the binding of an anion, usually bicarbonate.; FUNCTION: Lactotransferrin is a major iron-binding and multifunctional protein found in exocrine fluids such as breast milk and mucosal secretions. Has antimicrobial activity, which depends on the extracellular cation concentration. Antimicro…	Lactotransferrin OS=Homo sapiens OX=9606 GN=LTF PE=1 SV=6	4	3	3	4	710	78.1	8.12	0.958299	1.0044	0.950283	0.970993	0.780323	0.767743	0.758483	0.76885	1.26292	0.000358879
Q05066	Sex-determining region Y protein	SRY	FUNCTION: Transcriptional regulator that controls a genetic switch in male development. It is necessary and sufficient for initiating male sex determination by directing the development of supporting cell precursors (pre-Sertoli cells) as Sertoli rather than granulosa cells (By similarity). In male adult brain involved in the maintenance of motor functions of dopaminergic neurons (By similarity).…	Sex-determining region Y protein OS=Homo sapiens OX=9606 GN=SRY PE=1 SV=1	3	1	1	1	204	23.9	9.48	0.417241	0.437343	0.456009	0.436864	0.3278	0.366952	0.347536	0.347429	1.25742	0.0049209
P57081	tRNA (guanine-N(7)-)-methyltransferase non-catalytic subunit WDR4	WDR4	FUNCTION: Non-catalytic component of a methyltransferase complex required for the formation of N(7)-methylguanine in a subset of RNA species, such as tRNAs, mRNAs and microRNAs (miRNAs) (PubMed:12403464, PubMed:31031084, PubMed:31031083). In the methyltransferase complex, it is required to stabilize and induce conformational changes of the catalytic subunit (PubMed:12403464). Required for the for…	tRNA (guanine-N(7)-)-methyltransferase non-catalytic subunit WDR4 OS=Homo sapiens OX=9606 GN=WDR4 PE=1 SV=2	2	1	1	1	412	45.5	7.11	0.971907	0.971867	0.937404	0.960392	0.769998	0.737313	0.7842	0.763837	1.25733	0.00040134
P24385	G1/S-specific cyclin-D1	CCND1	FUNCTION: Regulatory component of the cyclin D1-CDK4 (DC) complex that phosphorylates and inhibits members of the retinoblastoma (RB) protein family including RB1 and regulates the cell-cycle during G(1)/S transition. Phosphorylation of RB1 allows dissociation of the transcription factor E2F from the RB/E2F complex and the subsequent transcription of E2F target genes which are responsible for the…	G1/S-specific cyclin-D1 OS=Homo sapiens OX=9606 GN=CCND1 PE=1 SV=1	8	2	2	2	295	33.7	5.02	0.934421	0.941648	1.14232	1.00613	0.755224	0.812382	0.838802	0.802136	1.25431	0.0480489
P05362	Intercellular adhesion molecule 1	ICAM1	FUNCTION: ICAM proteins are ligands for the leukocyte adhesion protein LFA-1 (integrin alpha-L/beta-2). During leukocyte trans-endothelial migration, ICAM1 engagement promotes the assembly of endothelial apical cups through ARHGEF26/SGEF and RHOG activation. {ECO:0000269|PubMed:11173916, ECO:0000269|PubMed:17875742}.; FUNCTION: (Microbial infection) Acts as a receptor for major receptor group rhi…	Intercellular adhesion molecule 1 OS=Homo sapiens OX=9606 GN=ICAM1 PE=1 SV=2	5	2	2	2	532	57.8	7.99	1.00687	0.922944	1.0763	1.00204	0.82806	0.84638	0.736812	0.803751	1.2467	0.0237265
P02751	Fibronectin	FN1	FUNCTION: Fibronectins bind cell surfaces and various compounds including collagen, fibrin, heparin, DNA, and actin. Fibronectins are involved in cell adhesion, cell motility, opsonization, wound healing, and maintenance of cell shape. Involved in osteoblast compaction through the fibronectin fibrillogenesis cell-mediated matrix assembly process, essential for osteoblast mineralization. Participa…	Fibronectin OS=Homo sapiens OX=9606 GN=FN1 PE=1 SV=5	43	74	74	246	2477	272.2	5.5	1.32483	1.37047	1.23151	1.30894	1.03976	1.00362	1.10818	1.05052	1.24599	0.00720173
P35555	Fibrillin-1	FBN1	FUNCTION: [Fibrillin-1]: Structural component of the 10-12 nm diameter microfibrils of the extracellular matrix, which conveys both structural and regulatory properties to load-bearing connective tissues (PubMed:1860873, PubMed:15062093). Fibrillin-1-containing microfibrils provide long-term force bearing structural support. In tissues such as the lung, blood vessels and skin, microfibrils form t…	Fibrillin-1 OS=Homo sapiens OX=9606 GN=FBN1 PE=1 SV=4	19	46	46	65	2871	312.1	4.93	1.33301	1.36589	1.23702	1.31197	1.0388	1.02318	1.10791	1.05663	1.24166	0.00540373
P00450	Ceruloplasmin	CP	FUNCTION: Ceruloplasmin is a blue, copper-binding (6-7 atoms per molecule) glycoprotein. It has ferroxidase activity oxidizing Fe(2+) to Fe(3+) without releasing radical oxygen species. It is involved in iron transport across the cell membrane. Provides Cu(2+) ions for the ascorbate-mediated deaminase degradation of the heparan sulfate chains of GPC1. May also play a role in fetal lung developmen…	Ceruloplasmin OS=Homo sapiens OX=9606 GN=CP PE=1 SV=1	1	1	1	1	1065	122.1	5.72	0.909694	0.776647	0.829986	0.838776	0.683836	0.699695	0.643679	0.675737	1.24128	0.0179513
P09038	Fibroblast growth factor 2	FGF2	FUNCTION: Acts as a ligand for FGFR1, FGFR2, FGFR3 and FGFR4 (PubMed:8663044). Also acts as an integrin ligand which is required for FGF2 signaling (PubMed:28302677). Binds to integrin ITGAV:ITGB3 (PubMed:28302677). Plays an important role in the regulation of cell survival, cell division, cell differentiation and cell migration (PubMed:8663044, PubMed:28302677). Functions as a potent mitogen in …	Fibroblast growth factor 2 OS=Homo sapiens OX=9606 GN=FGF2 PE=1 SV=3	13	4	4	8	288	30.8	11.18	1.12655	1.17069	1.09341	1.13022	0.910155	0.900735	0.922014	0.910968	1.24068	0.000700803
P0C0L4	Complement C4-A	C4A	FUNCTION: Non-enzymatic component of C3 and C5 convertases and thus essential for the propagation of the classical complement pathway. Covalently binds to immunoglobulins and immune complexes and enhances the solubilization of immune aggregates and the clearance of IC through CR1 on erythrocytes. C4A isotype is responsible for effective binding to form amide bonds with immune aggregates or protei…	Complement C4-A OS=Homo sapiens OX=9606 GN=C4A PE=1 SV=2	4	6	6	10	1744	192.7	7.08	0.808999	0.867186	0.817318	0.831168	0.668248	0.676303	0.665292	0.669948	1.24065	0.000947834
P02794	Ferritin heavy chain	FTH1	FUNCTION: Stores iron in a soluble, non-toxic, readily available form. Important for iron homeostasis. Has ferroxidase activity. Iron is taken up in the ferrous form and deposited as ferric hydroxides after oxidation. Also plays a role in delivery of iron to cells. Mediates iron uptake in capsule cells of the developing kidney (By similarity). {ECO:0000250}.	Ferritin heavy chain OS=Homo sapiens OX=9606 GN=FTH1 PE=1 SV=2	67	11	11	56	183	21.2	5.55	0.847256	0.901086	1.01683	0.921725	0.713758	0.78471	0.734285	0.744251	1.23846	0.030815
P26022	Pentraxin-related protein PTX3	PTX3	FUNCTION: Plays a role in the regulation of innate resistance to pathogens, inflammatory reactions, possibly clearance of self-components and female fertility. {ECO:0000250}.	Pentraxin-related protein PTX3 OS=Homo sapiens OX=9606 GN=PTX3 PE=1 SV=3	16	4	4	8	381	41.9	5.01	1.03019	0.969924	1.0202	1.00677	0.853526	0.775018	0.814418	0.814321	1.23633	0.00279752
Q9UNQ2	Probable dimethyladenosine transferase	DIMT1	FUNCTION: Specifically dimethylates two adjacent adenosines in the loop of a conserved hairpin near the 3'-end of 18S rRNA in the 40S particle (PubMed:25851604). Involved in the pre-rRNA processing steps leading to small-subunit rRNA production independently of its RNA-modifying catalytic activity (PubMed:25851604). {ECO:0000269|PubMed:25851604}.	Probable dimethyladenosine transferase OS=Homo sapiens OX=9606 GN=DIMT1 PE=1 SV=1	18	4	4	4	313	35.2	9.99	0.910418	0.917476	0.90192	0.909938	0.719428	0.727435	0.763722	0.736862	1.23488	0.000271031
P47974	mRNA decay activator protein ZFP36L2	ZFP36L2	FUNCTION: Zinc-finger RNA-binding protein that destabilizes several cytoplasmic AU-rich element (ARE)-containing mRNA transcripts by promoting their poly(A) tail removal or deadenylation, and hence provide a mechanism for attenuating protein synthesis (PubMed:25106868, PubMed:14981510). Acts as a 3'-untranslated region (UTR) ARE mRNA-binding adapter protein to communicate signaling events to the …	mRNA decay activator protein ZFP36L2 OS=Homo sapiens OX=9606 GN=ZFP36L2 PE=1 SV=3	4	1	2	3	494	51	8.16	1.05504	1.09901	0.885857	1.0133	0.8506	0.784635	0.835454	0.823563	1.23039	0.0492326
Q9GZV5	WW domain-containing transcription regulator protein 1	WWTR1	FUNCTION: Transcriptional coactivator which acts as a downstream regulatory target in the Hippo signaling pathway that plays a pivotal role in organ size control and tumor suppression by restricting proliferation and promoting apoptosis. The core of this pathway is composed of a kinase cascade wherein STK3/MST2 and STK4/MST1, in complex with its regulatory protein SAV1, phosphorylates and activat…	WW domain-containing transcription regulator protein 1 OS=Homo sapiens OX=9606 GN=WWTR1 PE=1 SV=1	6	2	2	3	400	44.1	5.82	1.16517	1.00241	1.15262	1.10673	0.909181	0.965	0.855262	0.909815	1.21644	0.0322526
Q96IK1	Biorientation of chromosomes in cell division protein 1	BOD1	FUNCTION: Required for proper chromosome biorientation through the detection or correction of syntelic attachments in mitotic spindles. {ECO:0000269|PubMed:17938248}.	Biorientation of chromosomes in cell division protein 1 OS=Homo sapiens OX=9606 GN=BOD1 PE=1 SV=2	25	2	4	6	185	19.2	6.33	0.980602	1.00197	0.889668	0.957412	0.799702	0.736938	0.845143	0.793927	1.20592	0.0246719
P23142	Fibulin-1	FBLN1	FUNCTION: Incorporated into fibronectin-containing matrix fibers. May play a role in cell adhesion and migration along protein fibers within the extracellular matrix (ECM). Could be important for certain developmental processes and contribute to the supramolecular organization of ECM architecture, in particular to those of basement membranes. Has been implicated in a role in cellular transformati…	Fibulin-1 OS=Homo sapiens OX=9606 GN=FBLN1 PE=1 SV=4	7	4	4	6	703	77.2	5.22	1.20934	1.20174	1.23391	1.215	1.03608	0.994338	1.00415	1.01152	1.20116	0.000215177
P20036	HLA class II histocompatibility antigen, DP alpha 1 chain	HLA-DPA1	FUNCTION: Binds peptides derived from antigens that access the endocytic route of antigen presenting cells (APC) and presents them on the cell surface for recognition by the CD4 T-cells. The peptide binding cleft accommodates peptides of 10-30 residues. The peptides presented by MHC class II molecules are generated mostly by degradation of proteins that access the endocytic route, where they are …	HLA class II histocompatibility antigen, DP alpha 1 chain OS=Homo sapiens OX=9606 GN=HLA-DPA1 PE=1 SV=1	20	4	4	8	260	29.4	5.21	1.32899	1.3328	1.30314	1.32165	1.64294	1.54477	1.57063	1.58611	0.833261	0.00101328
Q9NVV0	Trimeric intracellular cation channel type B	TMEM38B	FUNCTION: Monovalent cation channel required for maintenance of rapid intracellular calcium release. May act as a potassium counter-ion channel that functions in synchronization with calcium release from intracellular stores. {ECO:0000250|UniProtKB:Q9DAV9}.	Trimeric intracellular cation channel type B OS=Homo sapiens OX=9606 GN=TMEM38B PE=1 SV=1	4	1	1	1	291	32.5	9.06	0.836573	0.836501	0.935735	0.869603	1.09731	1.04284	0.999865	1.04667	0.830828	0.0151631
Q8TCT6	Signal peptide peptidase-like 3	SPPL3	FUNCTION: Intramembrane-cleaving aspartic protease (I-CLiP) that cleaves type II membrane protein substrates in or close to their luminal transmembrane domain boundaries (PubMed:16873890, PubMed:25354954, PubMed:25827571). Acts like a sheddase by mediating the proteolytic release and secretion of active site-containing ectodomains of glycan-modifiying glycosidase and glycosyltransferase enzymes s…	Signal peptide peptidase-like 3 OS=Homo sapiens OX=9606 GN=SPPL3 PE=1 SV=2	2	1	1	2	384	42.2	8.31	0.391122	0.387646	0.330727	0.369831	0.465827	0.43951	0.431071	0.44547	0.830206	0.0270988
Q15651	High mobility group nucleosome-binding domain-containing protein 3	HMGN3	FUNCTION: Binds to nucleosomes, regulating chromatin structure and consequently, chromatin-dependent processes such as transcription, DNA replication and DNA repair. Affects both insulin and glucagon levels and modulates the expression of pancreatic genes involved in insulin secretion. Regulates the expression of the glucose transporter SLC2A2 by binding specifically to its promoter region and re…	High mobility group nucleosome-binding domain-containing protein 3 OS=Homo sapiens OX=9606 GN=HMGN3 PE=1 SV=2	8	1	1	1	99	10.7	9.66	0.796642	0.764519	0.776136	0.779099	0.985932	0.897268	0.944518	0.942573	0.826566	0.00390098
P22794	Protein EVI2A	EVI2A	FUNCTION: May complex with itself or/and other proteins within the membrane, to function as part of a cell-surface receptor.	Protein EVI2A OS=Homo sapiens OX=9606 GN=EVI2A PE=1 SV=2	3	1	1	1	236	26.2	8.56	1.01863	1.07683	0.917139	1.0042	1.27603	1.20138	1.17511	1.21751	0.824799	0.0185104
Q92504	Zinc transporter SLC39A7	SLC39A7	FUNCTION: Zinc transporter, that transports Zn(2+) from the endoplasmic reticulum/Golgi apparatus to the cytosol. Transport is stimulated by growth factors, such as EGF, and Ca(2+), as well as by exogenous Zn(2+). {ECO:0000269|PubMed:14525538, ECO:0000269|PubMed:15705588, ECO:0000269|PubMed:22317921}.	Zinc transporter SLC39A7 OS=Homo sapiens OX=9606 GN=SLC39A7 PE=1 SV=2	2	1	1	1	469	50.1	6.87	0.614142	0.685655	0.723531	0.674443	0.859747	0.761734	0.832596	0.818026	0.824476	0.0296672
P43235	Cathepsin K	CTSK	FUNCTION: Thiol protease involved in osteoclastic bone resorption and may participate partially in the disorder of bone remodeling. Displays potent endoprotease activity against fibrinogen at acid pH. May play an important role in extracellular matrix degradation. Involved in the release of thyroid hormone thyroxine (T4) by limited proteolysis of TG/thyroglobulin in the thyroid follicle lumen (Pu…	Cathepsin K OS=Homo sapiens OX=9606 GN=CTSK PE=1 SV=1	25	5	6	21	329	36.9	8.48	1.3247	1.30076	1.46062	1.36203	1.65158	1.77285	1.56433	1.66292	0.819058	0.0184283
Q96FX8	p53 apoptosis effector related to PMP-22	PERP	FUNCTION: Component of intercellular desmosome junctions. Plays a role in stratified epithelial integrity and cell-cell adhesion by promoting desmosome assembly. Plays a role as an effector in the TP53-dependent apoptotic pathway (By similarity). {ECO:0000250}.	p53 apoptosis effector related to PMP-22 OS=Homo sapiens OX=9606 GN=PERP PE=1 SV=1	4	1	1	1	193	21.4	7.03	0.404853	0.426184	0.414816	0.415284	0.492261	0.477579	0.55745	0.509097	0.815728	0.0207088
Q8N653	Leucine-zipper-like transcriptional regulator 1	LZTR1	FUNCTION: Substrate-specific adapter of a BCR (BTB-CUL3-RBX1) E3 ubiquitin-protein ligase complex that mediates ubiquitination of Ras (K-Ras/KRAS, N-Ras/NRAS and H-Ras/HRAS) (PubMed:30442762, PubMed:30442766, PubMed:30481304). Is a negative regulator of RAS-MAPK signaling that acts by controlling Ras levels and decreasing Ras association with membranes (PubMed:30442762, PubMed:30442766, PubMed:30…	Leucine-zipper-like transcriptional regulator 1 OS=Homo sapiens OX=9606 GN=LZTR1 PE=1 SV=2	2	2	2	2	840	94.7	6.57	0.783383	0.721529	0.70253	0.735814	0.941673	0.876312	0.891685	0.903224	0.814653	0.00594949
Q9NX18	Succinate dehydrogenase assembly factor 2, mitochondrial	SDHAF2	FUNCTION: Plays an essential role in the assembly of succinate dehydrogenase (SDH), an enzyme complex (also referred to as respiratory complex II) that is a component of both the tricarboxylic acid (TCA) cycle and the mitochondrial electron transport chain, and which couples the oxidation of succinate to fumarate with the reduction of ubiquinone (coenzyme Q) to ubiquinol. Required for flavinylati…	Succinate dehydrogenase assembly factor 2, mitochondrial OS=Homo sapiens OX=9606 GN=SDHAF2 PE=1 SV=1	13	2	2	2	166	19.6	6.8	0.707146	0.614757	0.671611	0.664505	0.815983	0.83667	0.819216	0.823956	0.806481	0.00449506
Q6UB99	Ankyrin repeat domain-containing protein 11	ANKRD11	FUNCTION: Chromatin regulator which modulates histone acetylation and gene expression in neural precursor cells (By similarity). May recruit histone deacetylases (HDACs) to the p160 coactivators/nuclear receptor complex to inhibit ligand-dependent transactivation (PubMed:15184363). Has a role in proliferation and development of cortical neural precursors (PubMed:25556659). May also regulate bone …	Ankyrin repeat domain-containing protein 11 OS=Homo sapiens OX=9606 GN=ANKRD11 PE=1 SV=3	0	1	1	2	2663	297.7	7.11	1.31437	1.39293	1.45546	1.38759	1.76321	1.7003	1.71071	1.72474	0.804518	0.00172935
Q9HCJ6	Synaptic vesicle membrane protein VAT-1 homolog-like	VAT1L		Synaptic vesicle membrane protein VAT-1 homolog-like OS=Homo sapiens OX=9606 GN=VAT1L PE=1 SV=2	27	9	9	15	419	45.9	5.06	1.18273	1.16678	1.17702	1.17551	1.44139	1.53875	1.42748	1.46921	0.800099	0.00114163
P52926	High mobility group protein HMGI-C	HMGA2	FUNCTION: Functions as a transcriptional regulator. Functions in cell cycle regulation through CCNA2. Plays an important role in chromosome condensation during the meiotic G2/M transition of spermatocytes. Plays a role in postnatal myogenesis, is involved in satellite cell activation (By similarity). {ECO:0000250|UniProtKB:P52927, ECO:0000269|PubMed:14645522}.	High mobility group protein HMGI-C OS=Homo sapiens OX=9606 GN=HMGA2 PE=1 SV=1	48	6	6	15	109	11.8	10.62	0.754248	0.752935	0.706305	0.737829	0.975519	0.868494	0.933892	0.925968	0.796819	0.00573395
P01903	HLA class II histocompatibility antigen, DR alpha chain	HLA-DRA	FUNCTION: Binds peptides derived from antigens that access the endocytic route of antigen presenting cells (APC) and presents them on the cell surface for recognition by the CD4 T-cells. The peptide binding cleft accommodates peptides of 10-30 residues. The peptides presented by MHC class II molecules are generated mostly by degradation of proteins that access the endocytic route, where they are …	HLA class II histocompatibility antigen, DR alpha chain OS=Homo sapiens OX=9606 GN=HLA-DRA PE=1 SV=2	26	5	5	10	254	28.6	5	1.41017	1.39747	1.35133	1.38632	1.83232	1.7523	1.7567	1.78044	0.778641	0.00023562
P55291	Cadherin-15	CDH15	FUNCTION: Cadherins are calcium-dependent cell adhesion proteins. They preferentially interact with themselves in a homophilic manner in connecting cells; cadherins may thus contribute to the sorting of heterogeneous cell types. M-cadherin is part of the myogenic program and may provide a trigger for terminal muscle differentiation.	Cadherin-15 OS=Homo sapiens OX=9606 GN=CDH15 PE=1 SV=1	2	1	1	1	814	88.9	4.98	1.05988	1.06003	1.11788	1.07926	1.46495	1.44413	1.29968	1.40292	0.769299	0.00429053
Q9NUP7	tRNA:m(4)X modification enzyme TRM13 homolog	TRMT13	FUNCTION: tRNA methylase which 2'-O-methylates cytidine(4) in tRNA(Pro) and tRNA(Gly)(GCC), and adenosine(4) in tRNA(His). {ECO:0000250|UniProtKB:Q12383}.	tRNA:m(4)X modification enzyme TRM13 homolog OS=Homo sapiens OX=9606 GN=TRMT13 PE=1 SV=2	4	1	1	1	481	54.2	8.09	0.685811	0.835697	0.773326	0.764945	0.941363	1.09802	0.960985	1.00012	0.76485	0.0231883
Q92523	Carnitine O-palmitoyltransferase 1, muscle isoform	CPT1B		Carnitine O-palmitoyltransferase 1, muscle isoform OS=Homo sapiens OX=9606 GN=CPT1B PE=1 SV=2	2	1	1	1	772	87.7	8.62	0.911461	0.820154	0.81396	0.848525	1.06122	1.10436	1.20343	1.123	0.755586	0.00643029
Q6NUT3	Major facilitator superfamily domain-containing protein 12	MFSD12		Major facilitator superfamily domain-containing protein 12 OS=Homo sapiens OX=9606 GN=MFSD12 PE=1 SV=2	1	1	1	1	480	52	8.32	0.973901	1.08379	0.932524	0.996739	1.35435	1.24362	1.36814	1.32204	0.753942	0.00558413
O00767	Stearoyl-CoA desaturase	SCD	FUNCTION: Stearyl-CoA desaturase that utilizes O(2) and electrons from reduced cytochrome b5 to introduce the first double bond into saturated fatty acyl-CoA substrates (PubMed:15907797, PubMed:18765284). Catalyzes the insertion of a cis double bond at the delta-9 position into fatty acyl-CoA substrates including palmitoyl-CoA and stearoyl-CoA (PubMed:15907797, PubMed:18765284). Gives rise to a m…	Stearoyl-CoA desaturase OS=Homo sapiens OX=9606 GN=SCD PE=1 SV=2	6	2	2	5	359	41.5	9	1.16227	1.21689	1.49019	1.28978	1.79036	1.81497	1.58269	1.72934	0.745824	0.0247568
P27449	V-type proton ATPase 16 kDa proteolipid subunit c	ATP6V0C	FUNCTION: Proton-conducting pore forming subunit of the membrane integral V0 complex of vacuolar ATPase. V-ATPase is responsible for acidifying a variety of intracellular compartments in eukaryotic cells.	V-type proton ATPase 16 kDa proteolipid subunit c OS=Homo sapiens OX=9606 GN=ATP6V0C PE=1 SV=1	5	1	1	4	155	15.7	8.44	0.751764	0.55567	0.751102	0.686178	0.978404	0.960763	0.923802	0.954323	0.719021	0.0162684
Q8TE82	SH3 domain and tetratricopeptide repeat-containing protein 1	SH3TC1		SH3 domain and tetratricopeptide repeat-containing protein 1 OS=Homo sapiens OX=9606 GN=SH3TC1 PE=1 SV=3	2	1	1	1	1336	146.9	6.25	0.754962	0.704325	0.98148	0.813589	1.19996	1.09266	1.12739	1.14	0.713673	0.0229296
P36222	Chitinase-3-like protein 1	CHI3L1	FUNCTION: Carbohydrate-binding lectin with a preference for chitin. Has no chitinase activity. May play a role in tissue remodeling and in the capacity of cells to respond to and cope with changes in their environment. Plays a role in T-helper cell type 2 (Th2) inflammatory response and IL-13-induced inflammation, regulating allergen sensitization, inflammatory cell apoptosis, dendritic cell accu…	Chitinase-3-like protein 1 OS=Homo sapiens OX=9606 GN=CHI3L1 PE=1 SV=2	8	2	2	3	383	42.6	8.46	0.793196	0.814594	0.87875	0.828847	1.21174	1.21742	1.1493	1.19282	0.694862	0.000417685
Q8IVF2	Protein AHNAK2	AHNAK2		Protein AHNAK2 OS=Homo sapiens OX=9606 GN=AHNAK2 PE=1 SV=2	52	156	158	453	5795	616.2	5.36	1.00207	0.994454	1.00923	1.00192	1.04478	1.02846	1.02541	1.03288	0.970021	0.0136943
Q13813	Spectrin alpha chain, non-erythrocytic 1	SPTAN1	FUNCTION: Fodrin, which seems to be involved in secretion, interacts with calmodulin in a calcium-dependent manner and is thus candidate for the calcium-dependent movement of the cytoskeleton at the membrane.	Spectrin alpha chain, non-erythrocytic 1 OS=Homo sapiens OX=9606 GN=SPTAN1 PE=1 SV=3	63	137	137	330	2472	284.4	5.35	1.11855	1.14463	1.11472	1.12597	1.08715	1.07035	1.09992	1.08581	1.03699	0.0342236
Q03001	Dystonin	DST	FUNCTION: Cytoskeletal linker protein. Acts as an integrator of intermediate filaments, actin and microtubule cytoskeleton networks. Required for anchoring either intermediate filaments to the actin cytoskeleton in neural and muscle cells or keratin-containing intermediate filaments to hemidesmosomes in epithelial cells. The proteins may self-aggregate to form filaments or a two-dimensional mesh.…	Dystonin OS=Homo sapiens OX=9606 GN=DST PE=1 SV=4	22	134	139	206	7570	860.1	5.25	1.01209	1.01982	1.01532	1.01575	0.980943	0.991488	0.990824	0.987752	1.02834	0.0023631
P46821	Microtubule-associated protein 1B	MAP1B	FUNCTION: Facilitates tyrosination of alpha-tubulin in neuronal microtubules (By similarity). Phosphorylated MAP1B may play a role in the cytoskeletal changes that accompany neurite extension. Possibly MAP1B binds to at least two tubulin subunits in the polymer, and this bridging of subunits might be involved in nucleating microtubule polymerization and in stabilizing microtubules. Acts as a posi…	Microtubule-associated protein 1B OS=Homo sapiens OX=9606 GN=MAP1B PE=1 SV=2	42	82	83	282	2468	270.5	4.81	1.04626	1.06561	1.0663	1.05939	1.01577	1.02566	1.04516	1.02886	1.02967	0.048132
Q86UP2	Kinectin	KTN1	FUNCTION: Receptor for kinesin thus involved in kinesin-driven vesicle motility. Accumulates in integrin-based adhesion complexes (IAC) upon integrin aggregation by fibronectin.	Kinectin OS=Homo sapiens OX=9606 GN=KTN1 PE=1 SV=1	61	85	85	172	1357	156.2	5.64	1.1611	1.16678	1.14307	1.15698	1.31548	1.21973	1.29938	1.27819	0.905169	0.0163926
P49327	Fatty acid synthase	FASN	FUNCTION: Fatty acid synthetase catalyzes the formation of long-chain fatty acids from acetyl-CoA, malonyl-CoA and NADPH. This multifunctional protein has 7 catalytic activities as an acyl carrier protein.	Fatty acid synthase OS=Homo sapiens OX=9606 GN=FASN PE=1 SV=3	43	84	84	196	2511	273.3	6.44	1.06364	1.08865	1.04772	1.06667	1.11081	1.11853	1.12323	1.11752	0.954496	0.0150476
P24821	Tenascin	TNC	FUNCTION: Extracellular matrix protein implicated in guidance of migrating neurons as well as axons during development, synaptic plasticity as well as neuronal regeneration. Promotes neurite outgrowth from cortical neurons grown on a monolayer of astrocytes. Ligand for integrins alpha-8/beta-1, alpha-9/beta-1, alpha-V/beta-3 and alpha-V/beta-6. In tumors, stimulates angiogenesis by elongation, mi…	Tenascin OS=Homo sapiens OX=9606 GN=TNC PE=1 SV=3	38	62	62	155	2201	240.7	4.89	1.63456	1.60927	1.54045	1.59476	1.42602	1.33296	1.49156	1.41685	1.12557	0.0299564
P53396	ATP-citrate synthase	ACLY	FUNCTION: Catalyzes the cleavage of citrate into oxaloacetate and acetyl-CoA, the latter serving as common substrate for de novo cholesterol and fatty acid synthesis. {ECO:0000269|PubMed:10653665, ECO:0000269|PubMed:1371749, ECO:0000269|PubMed:19286649, ECO:0000269|PubMed:23932781, ECO:0000269|PubMed:9116495}.	ATP-citrate synthase OS=Homo sapiens OX=9606 GN=ACLY PE=1 SV=3	54	53	53	179	1101	120.8	7.33	1.14106	1.15462	1.1241	1.13993	1.17565	1.19774	1.18686	1.18675	0.960547	0.0126487
P13639	Elongation factor 2	EEF2	FUNCTION: Catalyzes the GTP-dependent ribosomal translocation step during translation elongation. During this step, the ribosome changes from the pre-translocational (PRE) to the post-translocational (POST) state as the newly formed A-site-bound peptidyl-tRNA and P-site-bound deacylated tRNA move to the P and E sites, respectively. Catalyzes the coordinated movement of the two tRNA molecules, the…	Elongation factor 2 OS=Homo sapiens OX=9606 GN=EEF2 PE=1 SV=4	67	47	48	225	858	95.3	6.83	1.08905	1.09868	1.10162	1.09645	1.16723	1.12727	1.16553	1.15334	0.950668	0.0138353
Q14789	Golgin subfamily B member 1	GOLGB1	FUNCTION: May participate in forming intercisternal cross-bridges of the Golgi complex.	Golgin subfamily B member 1 OS=Homo sapiens OX=9606 GN=GOLGB1 PE=1 SV=2	29	86	86	125	3259	375.8	5	0.969138	0.974003	0.976701	0.97328	0.98623	0.989268	0.993431	0.989643	0.983466	0.00577288
P14618	Pyruvate kinase PKM	PKM	FUNCTION: Glycolytic enzyme that catalyzes the transfer of a phosphoryl group from phosphoenolpyruvate (PEP) to ADP, generating ATP. Stimulates POU5F1-mediated transcriptional activation. Plays a general role in caspase independent cell death of tumor cells. The ratio between the highly active tetrameric form and nearly inactive dimeric form determines whether glucose carbons are channeled to bio…	Pyruvate kinase PKM OS=Homo sapiens OX=9606 GN=PKM PE=1 SV=4	70	35	35	323	531	57.9	7.84	1.02164	1.01651	1.05963	1.03259	1.11202	1.13924	1.09526	1.11551	0.925673	0.0113591
P78559	Microtubule-associated protein 1A	MAP1A	FUNCTION: Structural protein involved in the filamentous cross-bridging between microtubules and other skeletal elements.	Microtubule-associated protein 1A OS=Homo sapiens OX=9606 GN=MAP1A PE=1 SV=6	32	71	72	136	2803	305.3	4.92	1.18666	1.18079	1.15485	1.1741	1.1385	1.14546	1.14178	1.14191	1.02819	0.0320986
P08238	Heat shock protein HSP 90-beta	HSP90AB1	FUNCTION: Molecular chaperone that promotes the maturation, structural maintenance and proper regulation of specific target proteins involved for instance in cell cycle control and signal transduction. Undergoes a functional cycle that is linked to its ATPase activity. This cycle probably induces conformational changes in the client proteins, thereby causing their activation. Interacts dynamicall…	Heat shock protein HSP 90-beta OS=Homo sapiens OX=9606 GN=HSP90AB1 PE=1 SV=4	53	21	39	269	724	83.2	5.03	0.97295	1.01077	0.96771	0.983811	1.02535	1.05245	1.04156	1.03979	0.946166	0.0233995
P27816	Microtubule-associated protein 4	MAP4	FUNCTION: Non-neuronal microtubule-associated protein. Promotes microtubule assembly. {ECO:0000269|PubMed:10791892}.	Microtubule-associated protein 4 OS=Homo sapiens OX=9606 GN=MAP4 PE=1 SV=3	54	54	54	179	1152	120.9	5.43	1.03321	1.05038	0.991915	1.02517	0.957467	0.946131	0.983714	0.962437	1.06518	0.0382804
P07900	Heat shock protein HSP 90-alpha	HSP90AA1	FUNCTION: Molecular chaperone that promotes the maturation, structural maintenance and proper regulation of specific target proteins involved for instance in cell cycle control and signal transduction. Undergoes a functional cycle that is linked to its ATPase activity which is essential for its chaperone activity. This cycle probably induces conformational changes in the client proteins, thereby …	Heat shock protein HSP 90-alpha OS=Homo sapiens OX=9606 GN=HSP90AA1 PE=1 SV=5	55	25	42	265	732	84.6	5.02	1.15206	1.14555	1.11422	1.13728	1.21533	1.24286	1.22758	1.22859	0.925677	0.00295918
P60709	Actin, cytoplasmic 1	ACTB	FUNCTION: Actin is a highly conserved protein that polymerizes to produce filaments that form cross-linked networks in the cytoplasm of cells (PubMed:29581253). Actin exists in both monomeric (G-actin) and polymeric (F-actin) forms, both forms playing key functions, such as cell motility and contraction (PubMed:29581253). In addition to their role in the cytoplasmic cytoskeleton, G- and F-actin a…	Actin, cytoplasmic 1 OS=Homo sapiens OX=9606 GN=ACTB PE=1 SV=1	66	9	19	470	375	41.7	5.48	1.15507	1.15352	1.17006	1.15955	1.18923	1.20993	1.19231	1.19716	0.968584	0.0107093
P11142	Heat shock cognate 71 kDa protein	HSPA8	FUNCTION: Molecular chaperone implicated in a wide variety of cellular processes, including protection of the proteome from stress, folding and transport of newly synthesized polypeptides, activation of proteolysis of misfolded proteins and the formation and dissociation of protein complexes. Plays a pivotal role in the protein quality control system, ensuring the correct folding of proteins, the…	Heat shock cognate 71 kDa protein OS=Homo sapiens OX=9606 GN=HSPA8 PE=1 SV=1	68	25	39	237	646	70.9	5.52	0.981471	1.01507	0.965425	0.98732	1.02756	1.02585	1.03292	1.02878	0.959703	0.0485628
P53621	Coatomer subunit alpha	COPA	FUNCTION: The coatomer is a cytosolic protein complex that binds to dilysine motifs and reversibly associates with Golgi non-clathrin-coated vesicles, which further mediate biosynthetic protein transport from the ER, via the Golgi up to the trans Golgi network. Coatomer complex is required for budding from Golgi membranes, and is essential for the retrograde Golgi-to-ER transport of dilysine-tagg…	Coatomer subunit alpha OS=Homo sapiens OX=9606 GN=COPA PE=1 SV=2	53	55	55	113	1224	138.3	7.66	0.958382	0.955906	0.947832	0.95404	0.978202	0.969377	0.972162	0.973247	0.980265	0.0095303
P14625	Endoplasmin	HSP90B1	FUNCTION: Molecular chaperone that functions in the processing and transport of secreted proteins (By similarity). When associated with CNPY3, required for proper folding of Toll-like receptors (By similarity). Functions in endoplasmic reticulum associated degradation (ERAD) (PubMed:18264092). Has ATPase activity (By similarity). {ECO:0000250|UniProtKB:P08113, ECO:0000269|PubMed:18264092}.	Endoplasmin OS=Homo sapiens OX=9606 GN=HSP90B1 PE=1 SV=1	56	35	43	189	803	92.4	4.84	0.980112	1.01197	0.970705	0.987597	1.10681	1.0796	1.10718	1.09786	0.899563	0.00204791
P34932	Heat shock 70 kDa protein 4	HSPA4		Heat shock 70 kDa protein 4 OS=Homo sapiens OX=9606 GN=HSPA4 PE=1 SV=4	63	43	46	133	840	94.3	5.19	1.00182	1.00096	1.01715	1.00664	1.0564	1.05518	1.08979	1.06713	0.94332	0.00840662
P26038	Moesin	MSN	FUNCTION: Ezrin-radixin-moesin (ERM) family protein that connects the actin cytoskeleton to the plasma membrane and thereby regulates the structure and function of specific domains of the cell cortex. Tethers actin filaments by oscillating between a resting and an activated state providing transient interactions between moesin and the actin cytoskeleton (PubMed:10212266). Once phosphorylated on i…	Moesin OS=Homo sapiens OX=9606 GN=MSN PE=1 SV=3	64	35	43	156	577	67.8	6.4	1.13038	1.16034	1.12293	1.13788	1.20095	1.17727	1.18994	1.18939	0.956695	0.0180638
P55072	Transitional endoplasmic reticulum ATPase	VCP	FUNCTION: Necessary for the fragmentation of Golgi stacks during mitosis and for their reassembly after mitosis. Involved in the formation of the transitional endoplasmic reticulum (tER). The transfer of membranes from the endoplasmic reticulum to the Golgi apparatus occurs via 50-70 nm transition vesicles which derive from part-rough, part-smooth transitional elements of the endoplasmic reticulu…	Transitional endoplasmic reticulum ATPase OS=Homo sapiens OX=9606 GN=VCP PE=1 SV=4	66	42	42	136	806	89.3	5.26	1.12513	1.12305	1.11297	1.12039	1.16151	1.16199	1.15906	1.16085	0.965139	0.000469121
P11586	C-1-tetrahydrofolate synthase, cytoplasmic	MTHFD1		C-1-tetrahydrofolate synthase, cytoplasmic OS=Homo sapiens OX=9606 GN=MTHFD1 PE=1 SV=4	52	43	44	112	935	101.5	7.3	1.15107	1.15333	1.14474	1.14971	1.22099	1.23793	1.25934	1.23942	0.927622	0.00140507
Q5T4S7	E3 ubiquitin-protein ligase UBR4	UBR4	FUNCTION: E3 ubiquitin-protein ligase which is a component of the N-end rule pathway. Recognizes and binds to proteins bearing specific N-terminal residues that are destabilizing according to the N-end rule, leading to their ubiquitination and subsequent degradation. Together with clathrin, forms meshwork structures involved in membrane morphogenesis and cytoskeletal organization. Regulates integ…	E3 ubiquitin-protein ligase UBR4 OS=Homo sapiens OX=9606 GN=UBR4 PE=1 SV=1	15	65	65	89	5183	573.5	6.04	1.05185	1.06139	1.05306	1.05543	1.01345	1.03971	1.03788	1.03035	1.02435	0.0491708
Q14573	Inositol 1,4,5-trisphosphate receptor type 3	ITPR3	FUNCTION: Receptor for inositol 1,4,5-trisphosphate, a second messenger that mediates the release of intracellular calcium.	Inositol 1,4,5-trisphosphate receptor type 3 OS=Homo sapiens OX=9606 GN=ITPR3 PE=1 SV=2	25	48	57	97	2671	303.9	6.48	0.865485	0.87768	0.861493	0.868219	0.841956	0.824363	0.847201	0.83784	1.03626	0.0228552
P11021	Endoplasmic reticulum chaperone BiP	HSPA5	FUNCTION: Endoplasmic reticulum chaperone that plays a key role in protein folding and quality control in the endoplasmic reticulum lumen (PubMed:2294010, PubMed:23769672, PubMed:23990668, PubMed:28332555). Involved in the correct folding of proteins and degradation of misfolded proteins via its interaction with DNAJC10/ERdj5, probably to facilitate the release of DNAJC10/ERdj5 from its substrate…	Endoplasmic reticulum chaperone BiP OS=Homo sapiens OX=9606 GN=HSPA5 PE=1 SV=2	54	34	37	213	654	72.3	5.16	1.24977	1.27886	1.2267	1.25177	1.16016	1.04927	1.11816	1.1092	1.12854	0.0161713
Q04637	Eukaryotic translation initiation factor 4 gamma 1	EIF4G1	FUNCTION: Component of the protein complex eIF4F, which is involved in the recognition of the mRNA cap, ATP-dependent unwinding of 5'-terminal secondary structure and recruitment of mRNA to the ribosome. As a member of the eIF4F complex, required for endoplasmic reticulum stress-induced ATF4 mRNA translation (PubMed:29062139). {ECO:0000269|PubMed:29062139}.	Eukaryotic translation initiation factor 4 gamma 1 OS=Homo sapiens OX=9606 GN=EIF4G1 PE=1 SV=4	30	43	48	123	1599	175.4	5.33	1.00241	1.00797	1.00839	1.00625	1.01472	1.02248	1.02103	1.01941	0.987093	0.012698
Q14008	Cytoskeleton-associated protein 5	CKAP5	FUNCTION: Binds to the plus end of microtubules and regulates microtubule dynamics and microtubule organization. Acts as processive microtubule polymerase. Promotes cytoplasmic microtubule nucleation and elongation. Plays a major role in organizing spindle poles. In spindle formation protects kinetochore microtubules from depolymerization by KIF2C and has an essential role in centrosomal microtub…	Cytoskeleton-associated protein 5 OS=Homo sapiens OX=9606 GN=CKAP5 PE=1 SV=3	29	53	53	92	2032	225.4	7.8	0.954974	0.971816	0.975977	0.967589	0.911086	0.923264	0.912816	0.915722	1.05664	0.00225221
P13667	Protein disulfide-isomerase A4	PDIA4		Protein disulfide-isomerase A4 OS=Homo sapiens OX=9606 GN=PDIA4 PE=1 SV=2	53	34	34	120	645	72.9	5.07	1.09257	1.09466	1.03829	1.07518	1.2123	1.17289	1.1711	1.18543	0.906991	0.00846546
P05023	Sodium/potassium-transporting ATPase subunit alpha-1	ATP1A1	FUNCTION: This is the catalytic component of the active enzyme, which catalyzes the hydrolysis of ATP coupled with the exchange of sodium and potassium ions across the plasma membrane. This action creates the electrochemical gradient of sodium and potassium ions, providing the energy for active transport of various nutrients. {ECO:0000269|PubMed:29499166, ECO:0000269|PubMed:30388404}.	Sodium/potassium-transporting ATPase subunit alpha-1 OS=Homo sapiens OX=9606 GN=ATP1A1 PE=1 SV=1	41	25	38	111	1023	112.8	5.49	1.05496	1.04306	1.04617	1.04806	1.15104	1.09915	1.12782	1.126	0.930777	0.00721755
P06733	Alpha-enolase	ENO1	FUNCTION: Glycolytic enzyme the catalyzes the conversion of 2-phosphoglycerate to phosphoenolpyruvate (PubMed:29775581, PubMed:1369209). In addition to glycolysis, involved in various processes such as growth control, hypoxia tolerance and allergic responses (PubMed:2005901, PubMed:10802057, PubMed:12666133, PubMed:29775581). May also function in the intravascular and pericellular fibrinolytic sy…	Alpha-enolase OS=Homo sapiens OX=9606 GN=ENO1 PE=1 SV=2	74	22	26	227	434	47.1	7.39	1.2142	1.22811	1.24873	1.23035	1.29054	1.34199	1.28695	1.3065	0.941717	0.0202888
Q02952	A-kinase anchor protein 12	AKAP12	FUNCTION: Anchoring protein that mediates the subcellular compartmentation of protein kinase A (PKA) and protein kinase C (PKC).	A-kinase anchor protein 12 OS=Homo sapiens OX=9606 GN=AKAP12 PE=1 SV=4	33	48	48	92	1782	191.4	4.41	1.26536	1.24049	1.26014	1.25533	1.15737	1.16081	1.16504	1.16107	1.08118	0.000281694
Q13439	Golgin subfamily A member 4	GOLGA4	FUNCTION: Involved in vesicular trafficking at the Golgi apparatus level. May play a role in delivery of transport vesicles containing GPI-linked proteins from the trans-Golgi network through its interaction with MACF1. Involved in endosome-to-Golgi trafficking (PubMed:29084197). {ECO:0000269|PubMed:15265687, ECO:0000269|PubMed:29084197}.	Golgin subfamily A member 4 OS=Homo sapiens OX=9606 GN=GOLGA4 PE=1 SV=1	27	59	59	85	2230	261	5.39	0.867213	0.873915	0.899705	0.880278	0.91368	0.933749	0.916921	0.92145	0.955318	0.0244429
P49368	T-complex protein 1 subunit gamma	CCT3	FUNCTION: Component of the chaperonin-containing T-complex (TRiC), a molecular chaperone complex that assists the folding of proteins upon ATP hydrolysis (PubMed:25467444). The TRiC complex mediates the folding of WRAP53/TCAB1, thereby regulating telomere maintenance (PubMed:25467444). As part of the TRiC complex may play a role in the assembly of BBSome, a complex involved in ciliogenesis regula…	T-complex protein 1 subunit gamma OS=Homo sapiens OX=9606 GN=CCT3 PE=1 SV=4	64	35	35	97	545	60.5	6.49	1.07589	1.08356	1.09389	1.08445	1.13385	1.14181	1.14657	1.14074	0.95065	0.000920555
Q03252	Lamin-B2	LMNB2	FUNCTION: Lamins are components of the nuclear lamina, a fibrous layer on the nucleoplasmic side of the inner nuclear membrane, which is thought to provide a framework for the nuclear envelope and may also interact with chromatin.	Lamin-B2 OS=Homo sapiens OX=9606 GN=LMNB2 PE=1 SV=4	51	37	40	123	620	69.9	5.59	0.937024	0.969706	0.939286	0.948672	1.04358	0.982612	1.01708	1.01442	0.935184	0.0329443
P41252	Isoleucine--tRNA ligase, cytoplasmic	IARS1	FUNCTION: Catalyzes the specific attachment of an amino acid to its cognate tRNA in a 2 step reaction: the amino acid (AA) is first activated by ATP to form AA-AMP and then transferred to the acceptor end of the tRNA. {ECO:0000269|PubMed:8052601}.	Isoleucine--tRNA ligase, cytoplasmic OS=Homo sapiens OX=9606 GN=IARS1 PE=1 SV=2	41	45	45	89	1262	144.4	6.15	1.14288	1.16869	1.15805	1.15654	1.12541	1.11724	1.1299	1.12418	1.02878	0.0179539
P30622	CAP-Gly domain-containing linker protein 1	CLIP1	FUNCTION: Binds to the plus end of microtubules and regulates the dynamics of the microtubule cytoskeleton. Promotes microtubule growth and microtubule bundling. Links cytoplasmic vesicles to microtubules and thereby plays an important role in intracellular vesicle trafficking. Plays a role macropinocytosis and endosome trafficking. {ECO:0000269|PubMed:12433698, ECO:0000269|PubMed:17563362, ECO:0…	CAP-Gly domain-containing linker protein 1 OS=Homo sapiens OX=9606 GN=CLIP1 PE=1 SV=2	35	42	46	81	1438	162.1	5.36	1.11503	1.12141	1.13191	1.12278	1.10177	1.10089	1.09396	1.09887	1.02176	0.0122267
P00558	Phosphoglycerate kinase 1	PGK1	FUNCTION: Catalyzes one of the two ATP producing reactions in the glycolytic pathway via the reversible conversion of 1,3-diphosphoglycerate to 3-phosphoglycerate (PubMed:30323285, PubMed:7391028). In addition to its role as a glycolytic enzyme, it seems that PGK-1 acts as a polymerase alpha cofactor protein (primer recognition protein) (PubMed:2324090). May play a role in sperm motility (PubMed:…	Phosphoglycerate kinase 1 OS=Homo sapiens OX=9606 GN=PGK1 PE=1 SV=3	82	25	30	117	417	44.6	8.1	1.29012	1.26215	1.25559	1.26928	1.36023	1.40936	1.41476	1.39479	0.910021	0.00349297
P41250	Glycine--tRNA ligase	GARS1	FUNCTION: Catalyzes the ATP-dependent ligation of glycine to the 3'-end of its cognate tRNA, via the formation of an aminoacyl-adenylate intermediate (Gly-AMP) (PubMed:17544401, PubMed:28675565, PubMed:24898252). Also produces diadenosine tetraphosphate (Ap4A), a universal pleiotropic signaling molecule needed for cell regulation pathways, by direct condensation of 2 ATPs. Thereby, may play a spe…	Glycine--tRNA ligase OS=Homo sapiens OX=9606 GN=GARS1 PE=1 SV=3	48	32	32	90	739	83.1	7.03	1.17984	1.20231	1.15948	1.18055	1.10824	1.07842	1.09995	1.09554	1.07759	0.00505322
P31948	Stress-induced-phosphoprotein 1	STIP1	FUNCTION: Acts as a co-chaperone for HSP90AA1 (PubMed:27353360). Mediates the association of the molecular chaperones HSPA8/HSC70 and HSP90 (By similarity). {ECO:0000250|UniProtKB:O35814, ECO:0000303|PubMed:27353360}.	Stress-induced-phosphoprotein 1 OS=Homo sapiens OX=9606 GN=STIP1 PE=1 SV=1	53	32	32	127	543	62.6	6.8	1.0554	1.04947	1.02257	1.04248	1.09559	1.10878	1.07425	1.09287	0.953889	0.0241159
P23246	Splicing factor, proline- and glutamine-rich	SFPQ	FUNCTION: DNA- and RNA binding protein, involved in several nuclear processes. Essential pre-mRNA splicing factor required early in spliceosome formation and for splicing catalytic step II, probably as a heteromer with NONO. Binds to pre-mRNA in spliceosome C complex, and specifically binds to intronic polypyrimidine tracts. Involved in regulation of signal-induced alternative splicing. During sp…	Splicing factor, proline- and glutamine-rich OS=Homo sapiens OX=9606 GN=SFPQ PE=1 SV=2	43	27	28	116	707	76.1	9.44	0.972503	0.996909	0.999179	0.98953	1.03355	1.0102	1.02671	1.02349	0.966821	0.0366559
P53618	Coatomer subunit beta	COPB1	FUNCTION: The coatomer is a cytosolic protein complex that binds to dilysine motifs and reversibly associates with Golgi non-clathrin-coated vesicles, which further mediate biosynthetic protein transport from the ER, via the Golgi up to the trans Golgi network. Coatomer complex is required for budding from Golgi membranes, and is essential for the retrograde Golgi-to-ER transport of dilysine-tagg…	Coatomer subunit beta OS=Homo sapiens OX=9606 GN=COPB1 PE=1 SV=3	50	36	36	85	953	107.1	6.05	0.954728	0.961341	0.955609	0.957226	0.982015	0.978516	0.972771	0.977767	0.978992	0.00378435
P09874	Poly [ADP-ribose] polymerase 1	PARP1	FUNCTION: Poly-ADP-ribosyltransferase that mediates poly-ADP-ribosylation of proteins and plays a key role in DNA repair (PubMed:17177976, PubMed:18172500, PubMed:19344625, PubMed:19661379, PubMed:23230272, PubMed:25043379, PubMed:26344098). Mainly mediates glutamate and aspartate ADP-ribosylation of target proteins: the ADP-D-ribosyl group of NAD(+) is transferred to the acceptor carboxyl group …	Poly [ADP-ribose] polymerase 1 OS=Homo sapiens OX=9606 GN=PARP1 PE=1 SV=4	40	40	40	78	1014	113	8.88	0.904729	0.934896	0.8978	0.912475	0.976218	0.941158	0.973626	0.963668	0.946877	0.0330916
P68366	Tubulin alpha-4A chain	TUBA4A	FUNCTION: Tubulin is the major constituent of microtubules. It binds two moles of GTP, one at an exchangeable site on the beta chain and one at a non-exchangeable site on the alpha chain.	Tubulin alpha-4A chain OS=Homo sapiens OX=9606 GN=TUBA4A PE=1 SV=1	57	7	20	137	448	49.9	5.06	0.979588	1.01467	1.04445	1.0129	1.05929	1.10334	1.08315	1.08193	0.936202	0.0381601
P68371	Tubulin beta-4B chain	TUBB4B	FUNCTION: Tubulin is the major constituent of microtubules. It binds two moles of GTP, one at an exchangeable site on the beta chain and one at a non-exchangeable site on the alpha chain.	Tubulin beta-4B chain OS=Homo sapiens OX=9606 GN=TUBB4B PE=1 SV=1	69	1	22	185	445	49.8	4.89	0.911433	0.936836	0.942187	0.930152	0.960752	0.961862	0.979685	0.967433	0.961464	0.0299293
P04075	Fructose-bisphosphate aldolase A	ALDOA	FUNCTION: Plays a key role in glycolysis and gluconeogenesis. In addition, may also function as scaffolding protein (By similarity). {ECO:0000250}.	Fructose-bisphosphate aldolase A OS=Homo sapiens OX=9606 GN=ALDOA PE=1 SV=2	78	21	26	182	364	39.4	8.09	1.19568	1.17467	1.14789	1.17274	1.24826	1.26708	1.22785	1.24773	0.939901	0.0137578
Q92841	Probable ATP-dependent RNA helicase DDX17	DDX17	FUNCTION: As an RNA helicase, unwinds RNA and alters RNA structures through ATP binding and hydrolysis. Involved in multiple cellular processes, including pre-mRNA splicing, alternative splicing, ribosomal RNA processing and miRNA processing, as well as transcription regulation. Regulates the alternative splicing of exons exhibiting specific features (PubMed:12138182, PubMed:23022728, PubMed:2491…	Probable ATP-dependent RNA helicase DDX17 OS=Homo sapiens OX=9606 GN=DDX17 PE=1 SV=2	49	22	30	106	729	80.2	8.27	1.0129	1.02278	0.992991	1.00956	1.06295	1.03429	1.04276	1.04667	0.964544	0.0384023
Q8NF91	Nesprin-1	SYNE1	FUNCTION: Multi-isomeric modular protein which forms a linking network between organelles and the actin cytoskeleton to maintain the subcellular spatial organization. As a component of the LINC (LInker of Nucleoskeleton and Cytoskeleton) complex involved in the connection between the nuclear lamina and the cytoskeleton. The nucleocytoplasmic interactions established by the LINC complex play an im…	Nesprin-1 OS=Homo sapiens OX=9606 GN=SYNE1 PE=1 SV=4	7	50	52	65	8797	1010.5	5.53	1.07837	1.07551	1.09131	1.08173	1.02131	1.02846	0.995224	1.015	1.06574	0.00399608
P17844	Probable ATP-dependent RNA helicase DDX5	DDX5	FUNCTION: Involved in the alternative regulation of pre-mRNA splicing; its RNA helicase activity is necessary for increasing tau exon 10 inclusion and occurs in a RBM4-dependent manner. Binds to the tau pre-mRNA in the stem-loop region downstream of exon 10. The rate of ATP hydrolysis is highly stimulated by single-stranded RNA. Involved in transcriptional regulation; the function is independent …	Probable ATP-dependent RNA helicase DDX5 OS=Homo sapiens OX=9606 GN=DDX5 PE=1 SV=1	50	23	31	118	614	69.1	8.92	1.0402	1.08206	1.0125	1.04492	0.971642	0.941223	0.958254	0.95704	1.09183	0.0163315
P08133	Annexin A6	ANXA6	FUNCTION: May associate with CD21. May regulate the release of Ca(2+) from intracellular stores.	Annexin A6 OS=Homo sapiens OX=9606 GN=ANXA6 PE=1 SV=3	54	35	35	80	673	75.8	5.6	1.2022	1.17518	1.20289	1.19343	1.38172	1.32711	1.29191	1.33358	0.894904	0.00715747
P35221	Catenin alpha-1	CTNNA1	FUNCTION: Associates with the cytoplasmic domain of a variety of cadherins. The association of catenins to cadherins produces a complex which is linked to the actin filament network, and which seems to be of primary importance for cadherins cell-adhesion properties. Can associate with both E- and N-cadherins. Originally believed to be a stable component of E-cadherin/catenin adhesion complexes an…	Catenin alpha-1 OS=Homo sapiens OX=9606 GN=CTNNA1 PE=1 SV=1	43	34	34	67	906	100	6.29	0.967629	0.996806	1.00421	0.989548	0.922956	0.943813	0.936183	0.934317	1.05911	0.0122345
Q92598	Heat shock protein 105 kDa	HSPH1	FUNCTION: Acts as a nucleotide-exchange factor (NEF) for chaperone proteins HSPA1A and HSPA1B, promoting the release of ADP from HSPA1A/B thereby triggering client/substrate protein release (PubMed:24318877). Prevents the aggregation of denatured proteins in cells under severe stress, on which the ATP levels decrease markedly. Inhibits HSPA8/HSC70 ATPase and chaperone activities (By similarity). …	Heat shock protein 105 kDa OS=Homo sapiens OX=9606 GN=HSPH1 PE=1 SV=1	42	26	30	63	858	96.8	5.39	0.949644	0.937214	0.957354	0.948071	1.02751	1.04535	1.02695	1.03327	0.917542	0.000537523
P21589	5'-nucleotidase	NT5E	FUNCTION: Hydrolyzes extracellular nucleotides into membrane permeable nucleosides. Exhibits AMP-, NAD-, and NMN-nucleosidase activities. {ECO:0000269|PubMed:21933152}.	5'-nucleotidase OS=Homo sapiens OX=9606 GN=NT5E PE=1 SV=1	54	24	24	84	574	63.3	7.03	0.815308	0.819356	0.835211	0.823292	0.888299	0.865218	0.867651	0.873723	0.94228	0.0060819
Q9P0K7	Ankycorbin	RAI14	FUNCTION: Plays a role in actin regulation at the ectoplasmic specialization, a type of cell junction specific to testis. Important for establishment of sperm polarity and normal spermatid adhesion. May also promote integrity of Sertoli cell tight junctions at the blood-testis barrier. {ECO:0000250|UniProtKB:Q5U312}.	Ankycorbin OS=Homo sapiens OX=9606 GN=RAI14 PE=1 SV=2	39	38	38	70	980	110	6.21	1.03124	1.03819	1.0387	1.03604	0.982095	0.986414	0.991655	0.986721	1.04999	0.000176581
P11388	DNA topoisomerase 2-alpha	TOP2A	FUNCTION: Control of topological states of DNA by transient breakage and subsequent rejoining of DNA strands. Topoisomerase II makes double-strand breaks. Essential during mitosis and meiosis for proper segregation of daughter chromosomes. May play a role in regulating the period length of ARNTL/BMAL1 transcriptional oscillation (By similarity). {ECO:0000250|UniProtKB:Q01320, ECO:0000269|PubMed:1…	DNA topoisomerase 2-alpha OS=Homo sapiens OX=9606 GN=TOP2A PE=1 SV=3	28	28	39	75	1531	174.3	8.72	0.877433	0.908264	0.889635	0.891777	0.851383	0.860027	0.843495	0.851635	1.04714	0.0167845
P27797	Calreticulin	CALR	FUNCTION: Calcium-binding chaperone that promotes folding, oligomeric assembly and quality control in the endoplasmic reticulum (ER) via the calreticulin/calnexin cycle. This lectin interacts transiently with almost all of the monoglucosylated glycoproteins that are synthesized in the ER. Interacts with the DNA-binding domain of NR3C1 and mediates its nuclear export. Involved in maternal gene exp…	Calreticulin OS=Homo sapiens OX=9606 GN=CALR PE=1 SV=1	67	24	24	110	417	48.1	4.44	0.798269	0.86002	0.843958	0.834082	1.00154	0.914391	0.992291	0.969406	0.860406	0.0152326
P13797	Plastin-3	PLS3	FUNCTION: Actin-bundling protein found in intestinal microvilli, hair cell stereocilia, and fibroblast filopodia. May play a role in the regulation of bone development.	Plastin-3 OS=Homo sapiens OX=9606 GN=PLS3 PE=1 SV=4	51	20	28	76	630	70.8	5.6	1.05736	1.08173	1.0575	1.06553	1.1086	1.10967	1.11315	1.11047	0.959528	0.00542751
P28838	Cytosol aminopeptidase	LAP3	FUNCTION: Presumably involved in the processing and regular turnover of intracellular proteins. Catalyzes the removal of unsubstituted N-terminal amino acids from various peptides.	Cytosol aminopeptidase OS=Homo sapiens OX=9606 GN=LAP3 PE=1 SV=3	68	30	30	58	519	56.1	7.93	1.11066	1.11684	1.13026	1.11925	1.14011	1.16244	1.15067	1.15107	0.972355	0.0213397
O75534	Cold shock domain-containing protein E1	CSDE1	FUNCTION: RNA-binding protein. Required for internal initiation of translation of human rhinovirus RNA. May be involved in translationally coupled mRNA turnover. Implicated with other RNA-binding proteins in the cytoplasmic deadenylation/translational and decay interplay of the FOS mRNA mediated by the major coding-region determinant of instability (mCRD) domain. Required for efficient formation …	Cold shock domain-containing protein E1 OS=Homo sapiens OX=9606 GN=CSDE1 PE=1 SV=2	46	36	36	64	798	88.8	6.25	1.13279	1.15614	1.14212	1.14368	1.09486	1.07248	1.0759	1.08108	1.0579	0.00299233
P04843	Dolichyl-diphosphooligosaccharide--protein glycosyltransferase subunit 1	RPN1	FUNCTION: Subunit of the oligosaccharyl transferase (OST) complex that catalyzes the initial transfer of a defined glycan (Glc(3)Man(9)GlcNAc(2) in eukaryotes) from the lipid carrier dolichol-pyrophosphate to an asparagine residue within an Asn-X-Ser/Thr consensus motif in nascent polypeptide chains, the first step in protein N-glycosylation. N-glycosylation occurs cotranslationally and the compl…	Dolichyl-diphosphooligosaccharide--protein glycosyltransferase subunit 1 OS=Homo sapiens OX=9606 GN=RPN1 PE=1 SV=1	58	30	30	70	607	68.5	6.38	0.96343	0.993076	0.942695	0.9664	1.04866	1.00395	1.06267	1.03843	0.93064	0.0349493
P30101	Protein disulfide-isomerase A3	PDIA3		Protein disulfide-isomerase A3 OS=Homo sapiens OX=9606 GN=PDIA3 PE=1 SV=4	65	28	28	101	505	56.7	6.35	0.866202	0.897262	0.858163	0.873876	0.920848	0.898325	0.93001	0.916394	0.953602	0.0488541
P43490	Nicotinamide phosphoribosyltransferase	NAMPT	FUNCTION: Catalyzes the condensation of nicotinamide with 5-phosphoribosyl-1-pyrophosphate to yield nicotinamide mononucleotide, an intermediate in the biosynthesis of NAD. It is the rate limiting component in the mammalian NAD biosynthesis pathway. The secreted form behaves both as a cytokine with immunomodulating properties and an adipokine with anti-diabetic properties, it has no enzymatic act…	Nicotinamide phosphoribosyltransferase OS=Homo sapiens OX=9606 GN=NAMPT PE=1 SV=1	61	26	26	88	491	55.5	7.15	1.55183	1.51797	1.49497	1.52159	1.41544	1.41208	1.40599	1.41117	1.07825	0.00273966
Q01518	Adenylyl cyclase-associated protein 1	CAP1	FUNCTION: Directly regulates filament dynamics and has been implicated in a number of complex developmental and morphological processes, including mRNA localization and the establishment of cell polarity.	Adenylyl cyclase-associated protein 1 OS=Homo sapiens OX=9606 GN=CAP1 PE=1 SV=5	50	20	21	113	475	51.9	8.06	1.04513	1.04664	1.03094	1.0409	1.05593	1.06949	1.06031	1.06191	0.980219	0.0304414
P08243	Asparagine synthetase [glutamine-hydrolyzing]	ASNS		Asparagine synthetase [glutamine-hydrolyzing] OS=Homo sapiens OX=9606 GN=ASNS PE=1 SV=4	49	22	22	64	561	64.3	6.86	1.48281	1.44721	1.41909	1.44971	1.25216	1.23273	1.21968	1.23486	1.17399	0.000487516
Q16822	Phosphoenolpyruvate carboxykinase [GTP], mitochondrial	PCK2	FUNCTION: Catalyzes the conversion of oxaloacetate (OAA) to phosphoenolpyruvate (PEP), the rate-limiting step in the metabolic pathway that produces glucose from lactate and other precursors derived from the citric acid cycle. {ECO:0000250}.	Phosphoenolpyruvate carboxykinase [GTP], mitochondrial OS=Homo sapiens OX=9606 GN=PCK2 PE=1 SV=4	52	28	28	65	640	70.7	7.62	1.13198	1.15212	1.09199	1.12536	0.980939	0.933984	0.99834	0.971088	1.15887	0.00410612
Q06210	Glutamine--fructose-6-phosphate aminotransferase [isomerizing] 1	GFPT1	FUNCTION: Controls the flux of glucose into the hexosamine pathway. Most likely involved in regulating the availability of precursors for N- and O-linked glycosylation of proteins. Regulates the circadian expression of clock genes ARNTL/BMAL1 and CRY1.	Glutamine--fructose-6-phosphate aminotransferase [isomerizing] 1 OS=Homo sapiens OX=9606 GN=GFPT1 PE=1 SV=3	51	25	28	73	699	78.8	7.11	1.07474	1.08504	1.12295	1.09424	1.04568	1.05178	1.00763	1.03503	1.05721	0.0423799
P23634	Plasma membrane calcium-transporting ATPase 4	ATP2B4	FUNCTION: Calcium/calmodulin-regulated and magnesium-dependent enzyme that catalyzes the hydrolysis of ATP coupled with the transport of calcium out of the cell (PubMed:8530416). By regulating sperm cell calcium homeostasis, may play a role in sperm motility (By similarity). {ECO:0000250|UniProtKB:Q6Q477, ECO:0000269|PubMed:8530416}.	Plasma membrane calcium-transporting ATPase 4 OS=Homo sapiens OX=9606 GN=ATP2B4 PE=1 SV=2	28	16	27	63	1241	137.8	6.6	0.851376	0.873896	0.858375	0.861216	0.82281	0.820645	0.842549	0.828668	1.03928	0.0278387
P17655	Calpain-2 catalytic subunit	CAPN2	FUNCTION: Calcium-regulated non-lysosomal thiol-protease which catalyzes limited proteolysis of substrates involved in cytoskeletal remodeling and signal transduction. Proteolytically cleaves MYOC at 'Arg-226' (PubMed:17650508). Proteolytically cleaves CPEB3 following neuronal stimulation which abolishes CPEB3 translational repressor activity, leading to translation of CPEB3 target mRNAs (By simi…	Calpain-2 catalytic subunit OS=Homo sapiens OX=9606 GN=CAPN2 PE=1 SV=6	45	24	25	84	700	79.9	4.98	1.03716	1.05444	1.03206	1.04122	1.07358	1.07662	1.0921	1.08077	0.963407	0.0111899
Q92499	ATP-dependent RNA helicase DDX1	DDX1	FUNCTION: Acts as an ATP-dependent RNA helicase, able to unwind both RNA-RNA and RNA-DNA duplexes. Possesses 5' single-stranded RNA overhang nuclease activity. Possesses ATPase activity on various RNA, but not DNA polynucleotides. May play a role in RNA clearance at DNA double-strand breaks (DSBs), thereby facilitating the template-guided repair of transcriptionally active regions of the genome. …	ATP-dependent RNA helicase DDX1 OS=Homo sapiens OX=9606 GN=DDX1 PE=1 SV=2	46	29	29	74	740	82.4	7.23	1.00091	1.00506	0.999614	1.00186	0.986757	0.974595	0.974775	0.978709	1.02366	0.00598085
P00338	L-lactate dehydrogenase A chain	LDHA		L-lactate dehydrogenase A chain OS=Homo sapiens OX=9606 GN=LDHA PE=1 SV=2	68	21	23	120	332	36.7	8.27	1.27594	1.31198	1.21193	1.26662	1.36844	1.40422	1.39718	1.38995	0.911269	0.016845
P22102	Trifunctional purine biosynthetic protein adenosine-3	GART		Trifunctional purine biosynthetic protein adenosine-3 OS=Homo sapiens OX=9606 GN=GART PE=1 SV=1	40	30	30	65	1010	107.7	6.7	0.996492	1.01291	1.01813	1.00918	1.03115	1.04664	1.04111	1.03963	0.970705	0.0185142
P05455	Lupus La protein	SSB	FUNCTION: Binds to the 3' poly(U) terminus of nascent RNA polymerase III transcripts, protecting them from exonuclease digestion and facilitating their folding and maturation (PubMed:3192525, PubMed:2470590). In case of Coxsackievirus B3 infection, binds to the viral internal ribosome entry site (IRES) and stimulates the IRES-mediated translation (PubMed:12384597). {ECO:0000269|PubMed:12384597, E…	Lupus La protein OS=Homo sapiens OX=9606 GN=SSB PE=1 SV=2	59	30	30	70	408	46.8	7.12	0.984604	1.01089	1.00127	0.998921	0.965121	0.958002	0.952189	0.958437	1.04224	0.00903857
P23381	Tryptophan--tRNA ligase, cytoplasmic	WARS1	FUNCTION: Isoform 1, isoform 2 and T1-TrpRS have aminoacylation activity while T2-TrpRS lacks it. Isoform 2, T1-TrpRS and T2-TrpRS possess angiostatic activity whereas isoform 1 lacks it. T2-TrpRS inhibits fluid shear stress-activated responses of endothelial cells. Regulates ERK, Akt, and eNOS activation pathways that are associated with angiogenesis, cytoskeletal reorganization and shear stress…	Tryptophan--tRNA ligase, cytoplasmic OS=Homo sapiens OX=9606 GN=WARS1 PE=1 SV=2	56	21	21	66	471	53.1	6.23	1.4906	1.53746	1.49342	1.50716	1.38252	1.33633	1.35634	1.35839	1.10952	0.00181907
Q07157	Tight junction protein ZO-1	TJP1	FUNCTION: TJP1, TJP2, and TJP3 are closely related scaffolding proteins that link tight junction (TJ) transmembrane proteins such as claudins, junctional adhesion molecules, and occludin to the actin cytoskeleton (PubMed:7798316, PubMed:9792688). The tight junction acts to limit movement of substances through the paracellular space and as a boundary between the compositionally distinct apical and…	Tight junction protein ZO-1 OS=Homo sapiens OX=9606 GN=TJP1 PE=1 SV=3	27	37	37	60	1748	195.3	6.7	1.01426	1.01182	1.03001	1.01869	0.975294	0.98596	0.984443	0.981899	1.03747	0.00507935
Q9BQS8	FYVE and coiled-coil domain-containing protein 1	FYCO1	FUNCTION: May mediate microtubule plus end-directed vesicle transport. {ECO:0000269|PubMed:20100911}.	FYVE and coiled-coil domain-containing protein 1 OS=Homo sapiens OX=9606 GN=FYCO1 PE=1 SV=3	31	40	40	67	1478	166.9	4.92	0.916938	0.930527	0.935696	0.927721	0.904676	0.910377	0.909549	0.908201	1.02149	0.02923
P62191	26S proteasome regulatory subunit 4	PSMC1	FUNCTION: Component of the 26S proteasome, a multiprotein complex involved in the ATP-dependent degradation of ubiquitinated proteins. This complex plays a key role in the maintenance of protein homeostasis by removing misfolded or damaged proteins, which could impair cellular functions, and by removing proteins whose functions are no longer required. Therefore, the proteasome participates in num…	26S proteasome regulatory subunit 4 OS=Homo sapiens OX=9606 GN=PSMC1 PE=1 SV=1	62	22	24	69	440	49.2	6.21	1.06257	1.07814	1.08233	1.07434	1.08828	1.12893	1.12543	1.11421	0.964217	0.0496864
Q9NR30	Nucleolar RNA helicase 2	DDX21	FUNCTION: RNA helicase that acts as a sensor of the transcriptional status of both RNA polymerase (Pol) I and II: promotes ribosomal RNA (rRNA) processing and transcription from polymerase II (Pol II) (PubMed:25470060, PubMed:28790157). Binds various RNAs, such as rRNAs, snoRNAs, 7SK and, at lower extent, mRNAs (PubMed:25470060). In the nucleolus, localizes to rDNA locus, where it directly binds …	Nucleolar RNA helicase 2 OS=Homo sapiens OX=9606 GN=DDX21 PE=1 SV=5	46	28	30	60	783	87.3	9.28	1.08715	1.08833	1.0776	1.08436	1.0286	1.00024	1.03188	1.02024	1.06285	0.00377682
P49736	DNA replication licensing factor MCM2	MCM2	FUNCTION: Acts as component of the MCM2-7 complex (MCM complex) which is the putative replicative helicase essential for 'once per cell cycle' DNA replication initiation and elongation in eukaryotic cells. The active ATPase sites in the MCM2-7 ring are formed through the interaction surfaces of two neighboring subunits such that a critical structure of a conserved arginine finger motif is provide…	DNA replication licensing factor MCM2 OS=Homo sapiens OX=9606 GN=MCM2 PE=1 SV=4	29	25	25	61	904	101.8	5.52	1.04895	1.03698	1.04012	1.04201	1.06755	1.07677	1.06873	1.07101	0.972923	0.00326023
Q16881	Thioredoxin reductase 1, cytoplasmic	TXNRD1	FUNCTION: Isoform 1 may possess glutaredoxin activity as well as thioredoxin reductase activity and induces actin and tubulin polymerization, leading to formation of cell membrane protrusions. Isoform 4 enhances the transcriptional activity of estrogen receptors alpha and beta while isoform 5 enhances the transcriptional activity of the beta receptor only. Isoform 5 also mediates cell death induc…	Thioredoxin reductase 1, cytoplasmic OS=Homo sapiens OX=9606 GN=TXNRD1 PE=1 SV=3	43	23	23	56	649	70.9	7.39	0.934864	0.952658	0.917802	0.935108	0.893968	0.867492	0.895351	0.885604	1.0559	0.0216713
O00159	Unconventional myosin-Ic	MYO1C	FUNCTION: Myosins are actin-based motor molecules with ATPase activity. Unconventional myosins serve in intracellular movements. Their highly divergent tails are presumed to bind to membranous compartments, which would be moved relative to actin filaments. Involved in glucose transporter recycling in response to insulin by regulating movement of intracellular GLUT4-containing vesicles to the plas…	Unconventional myosin-Ic OS=Homo sapiens OX=9606 GN=MYO1C PE=1 SV=4	36	32	32	73	1063	121.6	9.41	0.95772	0.947962	0.953892	0.953191	0.930347	0.907643	0.923819	0.920603	1.0354	0.0112367
P07195	L-lactate dehydrogenase B chain	LDHB		L-lactate dehydrogenase B chain OS=Homo sapiens OX=9606 GN=LDHB PE=1 SV=2	57	15	17	86	334	36.6	6.05	1.08937	1.10639	1.12367	1.10648	1.21726	1.21118	1.19875	1.20906	0.91515	0.000815917
P31939	Bifunctional purine biosynthesis protein ATIC	ATIC	FUNCTION: Bifunctional enzyme that catalyzes the last two steps of purine biosynthesis (PubMed:11948179, PubMed:14756554). Acts as a transformylase that incorporates a formyl group to the AMP analog AICAR (5-amino-1-(5-phospho-beta-D-ribosyl)imidazole-4-carboxamide) to produce the intermediate formyl-AICAR (FAICAR) (PubMed:9378707, PubMed:11948179, PubMed:10985775). Can use both 10-formyldihydrof…	Bifunctional purine biosynthesis protein ATIC OS=Homo sapiens OX=9606 GN=ATIC PE=1 SV=3	61	26	26	58	592	64.6	6.71	1.08048	1.04582	1.03663	1.05431	1.11539	1.12316	1.12905	1.12253	0.939225	0.00804677
P29144	Tripeptidyl-peptidase 2	TPP2	FUNCTION: Component of the proteolytic cascade acting downstream of the 26S proteasome in the ubiquitin-proteasome pathway. May be able to complement the 26S proteasome function to some extent under conditions in which the latter is inhibited. Stimulates adipogenesis (By similarity). {ECO:0000250}.	Tripeptidyl-peptidase 2 OS=Homo sapiens OX=9606 GN=TPP2 PE=1 SV=4	37	36	36	48	1249	138.3	6.32	1.10289	1.08454	1.05625	1.08123	1.14538	1.15219	1.11116	1.13624	0.951579	0.0414926
Q14643	Inositol 1,4,5-trisphosphate receptor type 1	ITPR1	FUNCTION: Intracellular channel that mediates calcium release from the endoplasmic reticulum following stimulation by inositol 1,4,5-trisphosphate (PubMed:27108797). Involved in the regulation of epithelial secretion of electrolytes and fluid through the interaction with AHCYL1 (By similarity). Plays a role in ER stress-induced apoptosis. Cytoplasmic calcium released from the ER triggers apoptosi…	Inositol 1,4,5-trisphosphate receptor type 1 OS=Homo sapiens OX=9606 GN=ITPR1 PE=1 SV=3	14	27	35	53	2758	313.7	6.04	1.05242	1.04551	1.03316	1.0437	1.10776	1.1067	1.12558	1.11335	0.93744	0.00111393
P27824	Calnexin	CANX	FUNCTION: Calcium-binding protein that interacts with newly synthesized glycoproteins in the endoplasmic reticulum. It may act in assisting protein assembly and/or in the retention within the ER of unassembled protein subunits. It seems to play a major role in the quality control apparatus of the ER by the retention of incorrectly folded proteins. Associated with partial T-cell antigen receptor c…	Calnexin OS=Homo sapiens OX=9606 GN=CANX PE=1 SV=2	40	23	23	77	592	67.5	4.6	0.827638	0.898923	0.892776	0.873112	0.99476	0.944147	0.967063	0.968656	0.901364	0.0243174
Q96AY3	Peptidyl-prolyl cis-trans isomerase FKBP10	FKBP10	FUNCTION: PPIases accelerate the folding of proteins during protein synthesis.	Peptidyl-prolyl cis-trans isomerase FKBP10 OS=Homo sapiens OX=9606 GN=FKBP10 PE=1 SV=1	45	22	22	96	582	64.2	5.62	0.90921	0.918014	0.917189	0.914805	0.890615	0.900163	0.895187	0.895322	1.02176	0.00775327
P39023	60S ribosomal protein L3	RPL3	FUNCTION: The L3 protein is a component of the large subunit of cytoplasmic ribosomes. {ECO:0000305|PubMed:12962325}.	60S ribosomal protein L3 OS=Homo sapiens OX=9606 GN=RPL3 PE=1 SV=2	48	20	20	82	403	46.1	10.18	1.1677	1.16108	1.13298	1.15392	1.08084	1.03885	1.07704	1.06558	1.08291	0.00669426
Q9Y5B9	FACT complex subunit SPT16	SUPT16H	FUNCTION: Component of the FACT complex, a general chromatin factor that acts to reorganize nucleosomes. The FACT complex is involved in multiple processes that require DNA as a template such as mRNA elongation, DNA replication and DNA repair. During transcription elongation the FACT complex acts as a histone chaperone that both destabilizes and restores nucleosomal structure. It facilitates the …	FACT complex subunit SPT16 OS=Homo sapiens OX=9606 GN=SUPT16H PE=1 SV=1	30	28	28	48	1047	119.8	5.66	0.98524	0.994738	0.961327	0.980435	1.0197	1.01226	1.03966	1.02388	0.957571	0.0279229
P21281	V-type proton ATPase subunit B, brain isoform	ATP6V1B2	FUNCTION: Non-catalytic subunit of the peripheral V1 complex of vacuolar ATPase. V-ATPase is responsible for acidifying a variety of intracellular compartments in eukaryotic cells.	V-type proton ATPase subunit B, brain isoform OS=Homo sapiens OX=9606 GN=ATP6V1B2 PE=1 SV=3	54	20	20	57	511	56.5	5.81	0.906983	0.903744	0.910235	0.906987	0.930085	0.929606	0.921641	0.927111	0.978294	0.00373207
Q9UHD8	Septin-9	SEPTIN9	FUNCTION: Filament-forming cytoskeletal GTPase (By similarity). May play a role in cytokinesis (Potential). May play a role in the internalization of 2 intracellular microbial pathogens, Listeria monocytogenes and Shigella flexneri. {ECO:0000250, ECO:0000305}.	Septin-9 OS=Homo sapiens OX=9606 GN=SEPTIN9 PE=1 SV=2	55	28	28	69	586	65.4	8.97	0.890128	0.8947	0.884803	0.889877	0.819289	0.850017	0.865925	0.845077	1.05301	0.0327779
Q9H3U1	Protein unc-45 homolog A	UNC45A	FUNCTION: Acts as co-chaperone for HSP90. Prevents the stimulation of HSP90AB1 ATPase activity by AHSA1. Positive factor in promoting PGR function in the cell. May be necessary for proper folding of myosin (Potential). Necessary for normal cell proliferation. Necessary for normal myotube formation and myosin accumulation during muscle cell development. May play a role in erythropoiesis in stroma …	Protein unc-45 homolog A OS=Homo sapiens OX=9606 GN=UNC45A PE=1 SV=1	36	30	30	54	944	103	6.07	1.01006	0.992137	0.998851	1.00035	1.04063	1.06657	1.03596	1.04772	0.954786	0.0120507
Q86W92	Liprin-beta-1	PPFIBP1	FUNCTION: May regulate the disassembly of focal adhesions. Did not bind receptor-like tyrosine phosphatases type 2A. {ECO:0000269|PubMed:9624153}.	Liprin-beta-1 OS=Homo sapiens OX=9606 GN=PPFIBP1 PE=1 SV=2	34	30	30	62	1011	114	5.55	0.950791	0.953725	0.962219	0.955578	1.05378	1.0165	1.01636	1.02888	0.928754	0.00475387
Q5VYK3	Proteasome adapter and scaffold protein ECM29	ECPAS	FUNCTION: Adapter/scaffolding protein that binds to the 26S proteasome, motor proteins and other compartment specific proteins. May couple the proteasome to different compartments including endosome, endoplasmic reticulum and centrosome. May play a role in ERAD and other enhanced proteolysis (PubMed:15496406). Promotes proteasome dissociation under oxidative stress (By similarity). {ECO:0000250|U…	Proteasome adapter and scaffold protein ECM29 OS=Homo sapiens OX=9606 GN=ECPAS PE=1 SV=2	22	35	35	49	1845	204.2	7.12	1.01694	1.02382	1.00086	1.01388	0.994114	0.984371	0.988	0.988828	1.02533	0.027346
P07339	Cathepsin D	CTSD	FUNCTION: Acid protease active in intracellular protein breakdown. Plays a role in APP processing following cleavage and activation by ADAM30 which leads to APP degradation (PubMed:27333034). Involved in the pathogenesis of several diseases such as breast cancer and possibly Alzheimer disease. {ECO:0000269|PubMed:27333034}.	Cathepsin D OS=Homo sapiens OX=9606 GN=CTSD PE=1 SV=1	52	16	16	72	412	44.5	6.54	0.93177	0.968976	0.925272	0.942006	0.881505	0.852919	0.908688	0.881037	1.0692	0.0444956
P15311	Ezrin	EZR	FUNCTION: Probably involved in connections of major cytoskeletal structures to the plasma membrane. In epithelial cells, required for the formation of microvilli and membrane ruffles on the apical pole. Along with PLEKHG6, required for normal macropinocytosis. {ECO:0000269|PubMed:17881735, ECO:0000269|PubMed:18270268, ECO:0000269|PubMed:19111582}.	Ezrin OS=Homo sapiens OX=9606 GN=EZR PE=1 SV=4	46	18	27	68	586	69.4	6.27	0.998364	1.03234	1.0453	1.02533	1.10787	1.11874	1.09789	1.10817	0.925251	0.00555457
Q05682	Caldesmon	CALD1	FUNCTION: Actin- and myosin-binding protein implicated in the regulation of actomyosin interactions in smooth muscle and nonmuscle cells (could act as a bridge between myosin and actin filaments). Stimulates actin binding of tropomyosin which increases the stabilization of actin filament structure. In muscle tissues, inhibits the actomyosin ATPase by binding to F-actin. This inhibition is attenua…	Caldesmon OS=Homo sapiens OX=9606 GN=CALD1 PE=1 SV=3	25	22	22	57	793	93.2	5.66	1.32035	1.3352	1.37614	1.3439	1.2256	1.21606	1.30217	1.24794	1.07689	0.0398245
Q15436	Protein transport protein Sec23A	SEC23A	FUNCTION: Component of the coat protein complex II (COPII) which promotes the formation of transport vesicles from the endoplasmic reticulum (ER). The coat has two main functions, the physical deformation of the endoplasmic reticulum membrane into vesicles and the selection of cargo molecules for their transport to the Golgi complex. Required for the translocation of insulin-induced glucose trans…	Protein transport protein Sec23A OS=Homo sapiens OX=9606 GN=SEC23A PE=1 SV=2	38	21	23	68	765	86.1	7.08	1.00103	0.983763	0.99102	0.991938	1.03655	1.02531	1.00652	1.02279	0.969832	0.0377196
A5YKK6	CCR4-NOT transcription complex subunit 1	CNOT1	FUNCTION: Scaffolding component of the CCR4-NOT complex which is one of the major cellular mRNA deadenylases and is linked to various cellular processes including bulk mRNA degradation, miRNA-mediated repression, translational repression during translational initiation and general transcription regulation. Additional complex functions may be a consequence of its influence on mRNA expression. Its …	CCR4-NOT transcription complex subunit 1 OS=Homo sapiens OX=9606 GN=CNOT1 PE=1 SV=2	15	30	30	53	2376	266.8	7.11	1.06901	1.04197	1.01937	1.04345	1.00357	0.964862	1.00189	0.990109	1.05387	0.0493089
O60664	Perilipin-3	PLIN3	FUNCTION: Required for the transport of mannose 6-phosphate receptors (MPR) from endosomes to the trans-Golgi network. {ECO:0000269|PubMed:9590177}.	Perilipin-3 OS=Homo sapiens OX=9606 GN=PLIN3 PE=1 SV=3	65	22	22	61	434	47	5.44	1.10712	1.14431	1.11193	1.12112	1.18851	1.1884	1.22429	1.2004	0.933957	0.00899776
P09104	Gamma-enolase	ENO2	FUNCTION: Has neurotrophic and neuroprotective properties on a broad spectrum of central nervous system (CNS) neurons. Binds, in a calcium-dependent manner, to cultured neocortical neurons and promotes cell survival (By similarity). {ECO:0000250}.	Gamma-enolase OS=Homo sapiens OX=9606 GN=ENO2 PE=1 SV=3	61	13	17	53	434	47.2	5.03	1.2411	1.2415	1.25	1.2442	1.30519	1.28967	1.36385	1.31957	0.942881	0.0296706
Q9Y617	Phosphoserine aminotransferase	PSAT1	FUNCTION: Catalyzes the reversible conversion of 3-phosphohydroxypyruvate to phosphoserine and of 3-hydroxy-2-oxo-4-phosphonooxybutanoate to phosphohydroxythreonine. {ECO:0000250|UniProtKB:P10658}.	Phosphoserine aminotransferase OS=Homo sapiens OX=9606 GN=PSAT1 PE=1 SV=2	63	19	19	63	370	40.4	7.66	1.36048	1.35506	1.31025	1.34193	1.24007	1.22179	1.21588	1.22592	1.09463	0.00268717
P49321	Nuclear autoantigenic sperm protein	NASP	FUNCTION: Required for DNA replication, normal cell cycle progression and cell proliferation. Forms a cytoplasmic complex with HSP90 and H1 linker histones and stimulates HSP90 ATPase activity. NASP and H1 histone are subsequently released from the complex and translocate to the nucleus where the histone is released for binding to DNA. {ECO:0000250|UniProtKB:Q99MD9}.	Nuclear autoantigenic sperm protein OS=Homo sapiens OX=9606 GN=NASP PE=1 SV=2	35	22	22	54	788	85.2	4.3	1.05674	1.07718	1.06492	1.06628	1.10878	1.09683	1.10439	1.10333	0.966416	0.00577464
Q3SY69	Mitochondrial 10-formyltetrahydrofolate dehydrogenase	ALDH1L2		Mitochondrial 10-formyltetrahydrofolate dehydrogenase OS=Homo sapiens OX=9606 GN=ALDH1L2 PE=1 SV=2	36	28	28	56	923	101.7	6.52	1.09624	1.09468	1.08323	1.09138	1.02339	0.989478	1.02686	1.01324	1.07712	0.00344839
Q14258	E3 ubiquitin/ISG15 ligase TRIM25	TRIM25	FUNCTION: Functions as a ubiquitin E3 ligase and as an ISG15 E3 ligase (PubMed:16352599). Involved in innate immune defense against viruses by mediating ubiquitination of DDX58 and IFIH1 (PubMed:17392790, PubMed:30193849). Mediates 'Lys-63'-linked polyubiquitination of the DDX58 N-terminal CARD-like region and may play a role in signal transduction that leads to the production of interferons in r…	E3 ubiquitin/ISG15 ligase TRIM25 OS=Homo sapiens OX=9606 GN=TRIM25 PE=1 SV=2	46	25	25	62	630	70.9	8.09	1.03333	1.02773	1.04154	1.0342	0.991803	1.00374	0.984038	0.993195	1.04129	0.00422675
O60488	Long-chain-fatty-acid--CoA ligase 4	ACSL4	FUNCTION: Catalyzes the conversion of long-chain fatty acids to their active form acyl-CoA for both synthesis of cellular lipids, and degradation via beta-oxidation (PubMed:24269233, PubMed:22633490, PubMed:21242590). Preferentially activates arachidonate and eicosapentaenoate as substrates (PubMed:21242590). Preferentially activates 8,9-EET > 14,15-EET > 5,6-EET > 11,12-EET. Modulates glucose-st…	Long-chain-fatty-acid--CoA ligase 4 OS=Homo sapiens OX=9606 GN=ACSL4 PE=1 SV=2	45	21	23	47	711	79.1	8.38	1.10456	1.11071	1.08969	1.10165	1.15773	1.13147	1.14836	1.14585	0.961425	0.0111116
Q15021	Condensin complex subunit 1	NCAPD2	FUNCTION: Regulatory subunit of the condensin complex, a complex required for conversion of interphase chromatin into mitotic-like condense chromosomes. The condensin complex probably introduces positive supercoils into relaxed DNA in the presence of type I topoisomerases and converts nicked DNA into positive knotted forms in the presence of type II topoisomerases. May target the condensin comple…	Condensin complex subunit 1 OS=Homo sapiens OX=9606 GN=NCAPD2 PE=1 SV=3	24	25	25	41	1401	157.1	6.61	1.04867	1.05843	1.08213	1.06308	1.10292	1.12602	1.13784	1.12226	0.947264	0.0143176
P55786	Puromycin-sensitive aminopeptidase	NPEPPS	FUNCTION: Aminopeptidase with broad substrate specificity for several peptides. Involved in proteolytic events essential for cell growth and viability. May act as regulator of neuropeptide activity. Plays a role in the antigen-processing pathway for MHC class I molecules. Involved in the N-terminal trimming of cytotoxic T-cell epitope precursors. Digests the poly-Q peptides found in many cellular…	Puromycin-sensitive aminopeptidase OS=Homo sapiens OX=9606 GN=NPEPPS PE=1 SV=2	31	25	25	45	919	103.2	5.72	0.965144	0.990375	0.981399	0.978972	1.01595	1.03821	1.02818	1.02745	0.952822	0.00776883
Q13045	Protein flightless-1 homolog	FLII	FUNCTION: May play a role as coactivator in transcriptional activation by hormone-activated nuclear receptors (NR) and acts in cooperation with NCOA2 and CARM1. Involved in estrogen hormone signaling. Involved in early embryonic development (By similarity). May play a role in regulation of cytoskeletal rearrangements involved in cytokinesis and cell migration, by inhibiting Rac1-dependent paxilli…	Protein flightless-1 homolog OS=Homo sapiens OX=9606 GN=FLII PE=1 SV=2	29	29	29	53	1269	144.7	6.05	1.01975	1.03702	1.0163	1.02435	0.960953	0.983933	0.995334	0.980074	1.04518	0.0208581
Q02790	Peptidyl-prolyl cis-trans isomerase FKBP4	FKBP4	FUNCTION: Immunophilin protein with PPIase and co-chaperone activities. Component of steroid receptors heterocomplexes through interaction with heat-shock protein 90 (HSP90). May play a role in the intracellular trafficking of heterooligomeric forms of steroid hormone receptors between cytoplasm and nuclear compartments. The isomerase activity controls neuronal growth cones via regulation of TRPC…	Peptidyl-prolyl cis-trans isomerase FKBP4 OS=Homo sapiens OX=9606 GN=FKBP4 PE=1 SV=3	61	24	24	48	459	51.8	5.43	0.989508	0.991415	0.98354	0.988154	1.058	1.10658	1.079	1.08119	0.913949	0.00285473
Q9NTJ3	Structural maintenance of chromosomes protein 4	SMC4	FUNCTION: Central component of the condensin complex, a complex required for conversion of interphase chromatin into mitotic-like condense chromosomes. The condensin complex probably introduces positive supercoils into relaxed DNA in the presence of type I topoisomerases and converts nicked DNA into positive knotted forms in the presence of type II topoisomerases. {ECO:0000269|PubMed:11136719}.	Structural maintenance of chromosomes protein 4 OS=Homo sapiens OX=9606 GN=SMC4 PE=1 SV=2	26	31	31	44	1288	147.1	6.79	1.06134	1.05498	1.09881	1.07171	1.1079	1.14473	1.1278	1.12681	0.951099	0.0335317
O95373	Importin-7	IPO7	FUNCTION: Functions in nuclear protein import, either by acting as autonomous nuclear transport receptor or as an adapter-like protein in association with the importin-beta subunit KPNB1. Acting autonomously, is thought to serve itself as receptor for nuclear localization signals (NLS) and to promote translocation of import substrates through the nuclear pore complex (NPC) by an energy requiring,…	Importin-7 OS=Homo sapiens OX=9606 GN=IPO7 PE=1 SV=1	29	23	24	40	1038	119.4	4.82	1.05835	1.04819	1.0387	1.04841	1.10275	1.12315	1.10609	1.11066	0.943954	0.00184182
Q96BY6	Dedicator of cytokinesis protein 10	DOCK10	FUNCTION: Guanine nucleotide-exchange factor (GEF) that activates CDC42 and RAC1 by exchanging bound GDP for free GTP. Essential for dendritic spine morphogenesis in Purkinje cells and in hippocampal neurons, via a CDC42-mediated pathway. Sustains B-cell lymphopoiesis in secondary lymphoid tissues and regulates FCER2/CD23 expression. {ECO:0000250|UniProtKB:Q8BZN6}.	Dedicator of cytokinesis protein 10 OS=Homo sapiens OX=9606 GN=DOCK10 PE=1 SV=3	15	30	30	39	2186	249.4	7.14	1.03649	1.04797	1.0593	1.04792	1.00112	1.0128	1.00214	1.00535	1.04234	0.00491911
Q9UBE0	SUMO-activating enzyme subunit 1	SAE1	FUNCTION: The heterodimer acts as an E1 ligase for SUMO1, SUMO2, SUMO3, and probably SUMO4. It mediates ATP-dependent activation of SUMO proteins followed by formation of a thioester bond between a SUMO protein and a conserved active site cysteine residue on UBA2/SAE2. {ECO:0000269|PubMed:10187858, ECO:0000269|PubMed:10217437, ECO:0000269|PubMed:11451954, ECO:0000269|PubMed:11481243, ECO:0000269|…	SUMO-activating enzyme subunit 1 OS=Homo sapiens OX=9606 GN=SAE1 PE=1 SV=1	72	21	21	50	346	38.4	5.3	0.957772	0.964492	0.947652	0.956639	0.939339	0.939848	0.940822	0.940003	1.0177	0.0276366
Q15746	Myosin light chain kinase, smooth muscle	MYLK	FUNCTION: Calcium/calmodulin-dependent myosin light chain kinase implicated in smooth muscle contraction via phosphorylation of myosin light chains (MLC). Also regulates actin-myosin interaction through a non-kinase activity. Phosphorylates PTK2B/PYK2 and myosin light-chains. Involved in the inflammatory response (e.g. apoptosis, vascular permeability, leukocyte diapedesis), cell motility and mor…	Myosin light chain kinase, smooth muscle OS=Homo sapiens OX=9606 GN=MYLK PE=1 SV=4	20	32	33	42	1914	210.6	6.15	1.26741	1.28165	1.23428	1.26111	1.20588	1.16911	1.21272	1.1959	1.05453	0.0287357
Q9BQG0	Myb-binding protein 1A	MYBBP1A	FUNCTION: May activate or repress transcription via interactions with sequence specific DNA-binding proteins (By similarity). Repression may be mediated at least in part by histone deacetylase activity (HDAC activity) (By similarity). Acts as a corepressor and in concert with CRY1, represses the transcription of the core circadian clock component PER2 (By similarity). Preferentially binds to dime…	Myb-binding protein 1A OS=Homo sapiens OX=9606 GN=MYBBP1A PE=1 SV=2	25	29	29	58	1328	148.8	9.28	1.02086	1.02434	0.981626	1.00894	0.971234	0.964361	0.974173	0.969923	1.04023	0.0494617
Q96AC1	Fermitin family homolog 2	FERMT2	FUNCTION: Scaffolding protein that enhances integrin activation mediated by TLN1 and/or TLN2, but activates integrins only weakly by itself. Binds to membranes enriched in phosphoinositides. Enhances integrin-mediated cell adhesion onto the extracellular matrix and cell spreading; this requires both its ability to interact with integrins and with phospholipid membranes. Required for the assembly …	Fermitin family homolog 2 OS=Homo sapiens OX=9606 GN=FERMT2 PE=1 SV=1	35	20	23	44	680	77.8	6.7	0.968041	0.982235	0.936849	0.962375	0.88532	0.885117	0.914199	0.894878	1.07543	0.0150359
P62937	Peptidyl-prolyl cis-trans isomerase A	PPIA	FUNCTION: PPIases accelerate the folding of proteins. It catalyzes the cis-trans isomerization of proline imidic peptide bonds in oligopeptides. {ECO:0000269|PubMed:20676357}.	Peptidyl-prolyl cis-trans isomerase A OS=Homo sapiens OX=9606 GN=PPIA PE=1 SV=2	79	14	14	117	165	18	7.81	0.950174	1.03058	0.960563	0.980438	1.11359	1.07901	1.06217	1.08492	0.903694	0.023814
Q15582	Transforming growth factor-beta-induced protein ig-h3	TGFBI	FUNCTION: Plays a role in cell adhesion (PubMed:8024701). May play a role in cell-collagen interactions (By similarity). {ECO:0000250|UniProtKB:O11780, ECO:0000269|PubMed:8024701}.	Transforming growth factor-beta-induced protein ig-h3 OS=Homo sapiens OX=9606 GN=TGFBI PE=1 SV=1	46	23	23	45	683	74.6	7.71	1.53636	1.5646	1.50517	1.53538	1.34456	1.29593	1.38676	1.34242	1.14374	0.00353755
Q14669	E3 ubiquitin-protein ligase TRIP12	TRIP12	FUNCTION: E3 ubiquitin-protein ligase involved in ubiquitin fusion degradation (UFD) pathway and regulation of DNA repair (PubMed:19028681, PubMed:22884692). Part of the ubiquitin fusion degradation (UFD) pathway, a process that mediates ubiquitination of protein at their N-terminus, regardless of the presence of lysine residues in target proteins (PubMed:19028681). Acts as a key regulator of DNA…	E3 ubiquitin-protein ligase TRIP12 OS=Homo sapiens OX=9606 GN=TRIP12 PE=1 SV=1	17	29	29	36	1992	220.3	8.48	0.968594	0.961205	0.960199	0.963333	0.930713	0.939424	0.944496	0.938211	1.02678	0.00644992
P46060	Ran GTPase-activating protein 1	RANGAP1	FUNCTION: GTPase activator for RAN (PubMed:8146159, PubMed:8896452, PubMed:16428860). Converts cytoplasmic GTP-bound RAN to GDP-bound RAN, which is essential for RAN-mediated nuclear import and export (PubMed:8896452, PubMed:27160050). Mediates dissociation of cargo from nuclear export complexes containing XPO1, RAN and RANBP2 after nuclear export (PubMed:27160050). {ECO:0000269|PubMed:16428860, …	Ran GTPase-activating protein 1 OS=Homo sapiens OX=9606 GN=RANGAP1 PE=1 SV=1	36	20	20	47	587	63.5	4.68	1.01139	1.04138	1.03805	1.03027	1.05604	1.07778	1.09389	1.07591	0.957586	0.0346378
P36871	Phosphoglucomutase-1	PGM1	FUNCTION: This enzyme participates in both the breakdown and synthesis of glucose.	Phosphoglucomutase-1 OS=Homo sapiens OX=9606 GN=PGM1 PE=1 SV=3	44	22	22	46	562	61.4	6.76	1.06036	1.07809	1.04463	1.06103	1.11344	1.12521	1.14002	1.12622	0.942113	0.00617753
P11498	Pyruvate carboxylase, mitochondrial	PC	FUNCTION: Pyruvate carboxylase catalyzes a 2-step reaction, involving the ATP-dependent carboxylation of the covalently attached biotin in the first step and the transfer of the carboxyl group to pyruvate in the second. Catalyzes in a tissue specific manner, the initial reactions of glucose (liver, kidney) and lipid (adipose tissue, liver, brain) synthesis from pyruvate.	Pyruvate carboxylase, mitochondrial OS=Homo sapiens OX=9606 GN=PC PE=1 SV=2	29	28	28	48	1178	129.6	6.84	1.00188	0.999595	0.991753	0.997743	0.96487	0.930957	0.968917	0.954915	1.04485	0.0260973
P08195	4F2 cell-surface antigen heavy chain	SLC3A2	FUNCTION: Component of several heterodimeric amino acid transporter complexes (PubMed:11557028, PubMed:9829974, PubMed:9751058, PubMed:10391915, PubMed:10574970, PubMed:11311135). The precise substrate specificity depends on the other subunit in the heterodimer (PubMed:9829974, PubMed:9751058, PubMed:10391915, PubMed:10574970, PubMed:30867591, PubMed:10903140). The heterodimer with SLC3A2 functio…	4F2 cell-surface antigen heavy chain OS=Homo sapiens OX=9606 GN=SLC3A2 PE=1 SV=3	34	19	19	52	630	68	5.01	1.00557	1.0387	1.00954	1.01793	0.916177	0.865564	0.887076	0.889606	1.14425	0.00204884
P22234	Bifunctional phosphoribosylaminoimidazole carboxylase/phosphoribosylaminoimidazole succinocarboxamide synthetase	PAICS		Bifunctional phosphoribosylaminoimidazole carboxylase/phosphoribosylaminoimidazole succinocarboxamide synthetase OS=Homo sapiens OX=9606 GN=PAICS PE=1 SV=3	45	18	18	50	425	47	7.23	1.12695	1.17832	1.16845	1.15791	1.22914	1.24861	1.24096	1.23957	0.934119	0.00814796
Q9BZF9	Uveal autoantigen with coiled-coil domains and ankyrin repeats	UACA	FUNCTION: Regulates APAF1 expression and plays an important role in the regulation of stress-induced apoptosis. Promotes apoptosis by regulating three pathways, apoptosome up-regulation, LGALS3/galectin-3 down-regulation and NF-kappa-B inactivation. Regulates the redistribution of APAF1 into the nucleus after proapoptotic stress. Down-regulates the expression of LGALS3 by inhibiting NFKB1 (By sim…	Uveal autoantigen with coiled-coil domains and ankyrin repeats OS=Homo sapiens OX=9606 GN=UACA PE=1 SV=2	22	32	32	42	1416	162.4	7.03	1.22012	1.23	1.25088	1.23366	1.16986	1.18333	1.21169	1.18829	1.03818	0.0413586
P23528	Cofilin-1	CFL1	FUNCTION: Binds to F-actin and exhibits pH-sensitive F-actin depolymerizing activity. Regulates actin cytoskeleton dynamics. Important for normal progress through mitosis and normal cytokinesis. Plays a role in the regulation of cell morphology and cytoskeletal organization. Required for the up-regulation of atypical chemokine receptor ACKR2 from endosomal compartment to cell membrane, increasing…	Cofilin-1 OS=Homo sapiens OX=9606 GN=CFL1 PE=1 SV=3	72	12	15	56	166	18.5	8.09	1.03036	1.04945	1.04288	1.0409	1.10397	1.09334	1.07648	1.09126	0.953847	0.00671227
P33992	DNA replication licensing factor MCM5	MCM5	FUNCTION: Acts as component of the MCM2-7 complex (MCM complex) which is the putative replicative helicase essential for 'once per cell cycle' DNA replication initiation and elongation in eukaryotic cells. The active ATPase sites in the MCM2-7 ring are formed through the interaction surfaces of two neighboring subunits such that a critical structure of a conserved arginine finger motif is provide…	DNA replication licensing factor MCM5 OS=Homo sapiens OX=9606 GN=MCM5 PE=1 SV=5	32	20	20	46	734	82.2	8.37	1.03075	1.02429	1.03517	1.03007	1.04068	1.05001	1.04696	1.04589	0.984878	0.019452
P46777	60S ribosomal protein L5	RPL5	FUNCTION: Component of the ribosome, a large ribonucleoprotein complex responsible for the synthesis of proteins in the cell. The small ribosomal subunit (SSU) binds messenger RNAs (mRNAs) and translates the encoded message by selecting cognate aminoacyl-transfer RNA (tRNA) molecules. The large subunit (LSU) contains the ribosomal catalytic site termed the peptidyl transferase center (PTC), which…	60S ribosomal protein L5 OS=Homo sapiens OX=9606 GN=RPL5 PE=1 SV=3	43	13	13	81	297	34.3	9.72	1.07726	1.12452	1.09502	1.09893	1.03555	1.02137	1.06827	1.04173	1.05491	0.0430625
P78347	General transcription factor II-I	GTF2I	FUNCTION: Interacts with the basal transcription machinery by coordinating the formation of a multiprotein complex at the C-FOS promoter, and linking specific signal responsive activator complexes. Promotes the formation of stable high-order complexes of SRF and PHOX1 and interacts cooperatively with PHOX1 to promote serum-inducible transcription of a reporter gene deriven by the C-FOS serum resp…	General transcription factor II-I OS=Homo sapiens OX=9606 GN=GTF2I PE=1 SV=2	26	22	22	34	998	112.3	6.39	0.914597	0.930205	0.910397	0.9184	0.961717	0.947179	0.974734	0.96121	0.955462	0.0127613
P40925	Malate dehydrogenase, cytoplasmic	MDH1		Malate dehydrogenase, cytoplasmic OS=Homo sapiens OX=9606 GN=MDH1 PE=1 SV=4	49	18	18	53	334	36.4	7.36	1.05431	1.07563	1.07645	1.0688	1.15904	1.16192	1.13004	1.15033	0.929121	0.00284776
P09525	Annexin A4	ANXA4	FUNCTION: Calcium/phospholipid-binding protein which promotes membrane fusion and is involved in exocytosis. {ECO:0000250}.	Annexin A4 OS=Homo sapiens OX=9606 GN=ANXA4 PE=1 SV=4	58	17	18	58	319	35.9	6.13	0.817108	0.835488	0.86975	0.840782	0.936843	0.909741	0.88709	0.911225	0.922694	0.0288306
P54920	Alpha-soluble NSF attachment protein	NAPA	FUNCTION: Required for vesicular transport between the endoplasmic reticulum and the Golgi apparatus (Probable). Together with GNA12 promotes CDH5 localization to plasma membrane (PubMed:15980433). {ECO:0000269|PubMed:15980433, ECO:0000305}.	Alpha-soluble NSF attachment protein OS=Homo sapiens OX=9606 GN=NAPA PE=1 SV=3	66	18	18	47	295	33.2	5.36	0.949867	0.994709	0.976189	0.973588	1.0264	1.02925	1.0357	1.03045	0.944816	0.0128851
O75962	Triple functional domain protein	TRIO	FUNCTION: Guanine nucleotide exchange factor (GEF) for RHOA and RAC1 GTPases (PubMed:8643598, PubMed:22155786, PubMed:27418539). Involved in coordinating actin remodeling, which is necessary for cell migration and growth (PubMed:10341202, PubMed:22155786). In developing hippocampal neurons, limits dendrite formation, without affecting the establishment of axon polarity. Once dendrites are formed,…	Triple functional domain protein OS=Homo sapiens OX=9606 GN=TRIO PE=1 SV=2	10	30	30	37	3097	346.7	6.37	1.13536	1.12765	1.12249	1.1285	1.05324	1.07111	1.05719	1.06051	1.06411	0.000496663
P09493	Tropomyosin alpha-1 chain	TPM1	FUNCTION: Binds to actin filaments in muscle and non-muscle cells (PubMed:23170982). Plays a central role, in association with the troponin complex, in the calcium dependent regulation of vertebrate striated muscle contraction (PubMed:23170982). Smooth muscle contraction is regulated by interaction with caldesmon. In non-muscle cells is implicated in stabilizing cytoskeleton actin filaments.	Tropomyosin alpha-1 chain OS=Homo sapiens OX=9606 GN=TPM1 PE=1 SV=2	46	7	19	57	284	32.7	4.74	1.35396	1.50373	1.45286	1.43685	1.25908	1.26909	1.28533	1.27117	1.13034	0.0206114
P08237	ATP-dependent 6-phosphofructokinase, muscle type	PFKM	FUNCTION: Catalyzes the phosphorylation of D-fructose 6-phosphate to fructose 1,6-bisphosphate by ATP, the first committing step of glycolysis.	ATP-dependent 6-phosphofructokinase, muscle type OS=Homo sapiens OX=9606 GN=PFKM PE=1 SV=2	31	16	18	33	780	85.1	7.99	1.00007	1.02289	1.00105	1.008	1.02999	1.03808	1.03679	1.03495	0.973963	0.0265829
P54652	Heat shock-related 70 kDa protein 2	HSPA2	FUNCTION: Molecular chaperone implicated in a wide variety of cellular processes, including protection of the proteome from stress, folding and transport of newly synthesized polypeptides, activation of proteolysis of misfolded proteins and the formation and dissociation of protein complexes. Plays a pivotal role in the protein quality control system, ensuring the correct folding of proteins, the…	Heat shock-related 70 kDa protein 2 OS=Homo sapiens OX=9606 GN=HSPA2 PE=1 SV=1	30	5	18	87	639	70	5.74	1.31893	1.29478	1.302	1.30524	1.41344	1.38703	1.38415	1.39487	0.935738	0.0015862
A0AVT1	Ubiquitin-like modifier-activating enzyme 6	UBA6	FUNCTION: Activates ubiquitin by first adenylating its C-terminal glycine residue with ATP, and thereafter linking this residue to the side chain of a cysteine residue in E1, yielding a ubiquitin-E1 thioester and free AMP. Specific for ubiquitin, does not activate ubiquitin-like peptides. Differs from UBE1 in its specificity for substrate E2 charging. Does not charge cell cycle E2s, such as CDC34…	Ubiquitin-like modifier-activating enzyme 6 OS=Homo sapiens OX=9606 GN=UBA6 PE=1 SV=1	23	23	23	44	1052	117.9	6.14	1.12986	1.13181	1.08532	1.11566	1.15471	1.16599	1.17544	1.16538	0.957339	0.03818
P07384	Calpain-1 catalytic subunit	CAPN1	FUNCTION: Calcium-regulated non-lysosomal thiol-protease which catalyzes limited proteolysis of substrates involved in cytoskeletal remodeling and signal transduction. {ECO:0000269|PubMed:21531719, ECO:0000269|PubMed:2400579}.	Calpain-1 catalytic subunit OS=Homo sapiens OX=9606 GN=CAPN1 PE=1 SV=1	39	22	23	42	714	81.8	5.67	0.996362	1.00987	0.987184	0.997806	1.03641	1.02174	1.03023	1.02946	0.969254	0.015656
P23921	Ribonucleoside-diphosphate reductase large subunit	RRM1	FUNCTION: Provides the precursors necessary for DNA synthesis. Catalyzes the biosynthesis of deoxyribonucleotides from the corresponding ribonucleotides.	Ribonucleoside-diphosphate reductase large subunit OS=Homo sapiens OX=9606 GN=RRM1 PE=1 SV=1	34	22	22	34	792	90	7.15	1.06518	1.08947	1.02402	1.05956	1.12145	1.17609	1.20885	1.1688	0.906536	0.0265509
P61247	40S ribosomal protein S3a	RPS3A	FUNCTION: May play a role during erythropoiesis through regulation of transcription factor DDIT3. {ECO:0000255|HAMAP-Rule:MF_03122}.	40S ribosomal protein S3a OS=Homo sapiens OX=9606 GN=RPS3A PE=1 SV=2	52	15	15	69	264	29.9	9.73	1.09869	1.10102	1.06908	1.08959	1.05139	1.02768	1.03119	1.03676	1.05097	0.0139866
Q15084	Protein disulfide-isomerase A6	PDIA6	FUNCTION: May function as a chaperone that inhibits aggregation of misfolded proteins (PubMed:12204115). Negatively regulates the unfolded protein response (UPR) through binding to UPR sensors such as ERN1, which in turn inactivates ERN1 signaling (PubMed:24508390). May also regulate the UPR via the EIF2AK3 UPR sensor (PubMed:24508390). Plays a role in platelet aggregation and activation by agoni…	Protein disulfide-isomerase A6 OS=Homo sapiens OX=9606 GN=PDIA6 PE=1 SV=1	42	15	15	46	440	48.1	5.08	0.872858	0.880793	0.841929	0.865193	0.937002	0.931438	0.961191	0.94321	0.917286	0.00645752
Q9NZN4	EH domain-containing protein 2	EHD2	FUNCTION: ATP- and membrane-binding protein that controls membrane reorganization/tubulation upon ATP hydrolysis (By similarity). Plays a role in membrane trafficking between the plasma membrane and endosomes (PubMed:17233914). Important for the internalization of GLUT4. Required for fusion of myoblasts to skeletal muscle myotubes. Required for normal translocation of FER1L5 to the plasma membran…	EH domain-containing protein 2 OS=Homo sapiens OX=9606 GN=EHD2 PE=1 SV=2	43	17	21	49	543	61.1	6.46	0.981464	1.0451	0.968478	0.998347	0.877496	0.858064	0.921459	0.885673	1.12722	0.020283
P13798	Acylamino-acid-releasing enzyme	APEH	FUNCTION: This enzyme catalyzes the hydrolysis of the N-terminal peptide bond of an N-acetylated peptide to generate an N-acetylated amino acid and a peptide with a free N-terminus. It preferentially cleaves off Ac-Ala, Ac-Met and Ac-Ser. {ECO:0000269|PubMed:1861871, ECO:0000269|PubMed:2006156}.	Acylamino-acid-releasing enzyme OS=Homo sapiens OX=9606 GN=APEH PE=1 SV=4	30	17	17	29	732	81.2	5.48	1.04422	1.05428	1.011	1.0365	1.10679	1.11952	1.10731	1.11121	0.93277	0.00552628
P30041	Peroxiredoxin-6	PRDX6	FUNCTION: Thiol-specific peroxidase that catalyzes the reduction of hydrogen peroxide and organic hydroperoxides to water and alcohols, respectively. Can reduce H(2)O(2) and short chain organic, fatty acid, and phospholipid hydroperoxides. Also has phospholipase activity, and can therefore either reduce the oxidized sn-2 fatty acyl grup of phospholipids (peroxidase activity) or hydrolyze the sn-2…	Peroxiredoxin-6 OS=Homo sapiens OX=9606 GN=PRDX6 PE=1 SV=3	69	15	15	44	224	25	6.38	1.03947	1.05653	1.1004	1.06547	1.14136	1.23522	1.15914	1.17857	0.904033	0.0292733
Q9BTW9	Tubulin-specific chaperone D	TBCD	FUNCTION: Tubulin-folding protein implicated in the first step of the tubulin folding pathway and required for tubulin complex assembly. Involved in the regulation of microtubule polymerization or depolymerization, it modulates microtubule dynamics by capturing GTP-bound beta-tubulin (TUBB). Its ability to interact with beta tubulin is regulated via its interaction with ARL2. Acts as a GTPase-act…	Tubulin-specific chaperone D OS=Homo sapiens OX=9606 GN=TBCD PE=1 SV=2	22	20	20	28	1192	132.5	6.19	1.10391	1.0856	1.06066	1.08339	1.11759	1.1318	1.12631	1.12523	0.962815	0.0338617
Q9Y266	Nuclear migration protein nudC	NUDC	FUNCTION: Plays a role in neurogenesis and neuronal migration (By similarity). Necessary for correct formation of mitotic spindles and chromosome separation during mitosis. Necessary for cytokinesis and cell proliferation. {ECO:0000250, ECO:0000269|PubMed:12679384, ECO:0000269|PubMed:12852857}.	Nuclear migration protein nudC OS=Homo sapiens OX=9606 GN=NUDC PE=1 SV=1	45	15	15	53	331	38.2	5.38	0.980591	0.988301	0.972061	0.980318	1.06694	1.07096	1.06833	1.06874	0.917262	5.26384e-05
P49591	Serine--tRNA ligase, cytoplasmic	SARS1	FUNCTION: Catalyzes the attachment of serine to tRNA(Ser) in a two-step reaction: serine is first activated by ATP to form Ser-AMP and then transferred to the acceptor end of tRNA(Ser) (PubMed:22353712, PubMed:24095058, PubMed:9431993, PubMed:26433229, PubMed:28236339). Is probably also able to aminoacylate tRNA(Sec) with serine, to form the misacylated tRNA L-seryl-tRNA(Sec), which will be furth…	Serine--tRNA ligase, cytoplasmic OS=Homo sapiens OX=9606 GN=SARS1 PE=1 SV=3	41	20	20	49	514	58.7	6.43	1.19669	1.23913	1.22614	1.22065	1.12814	1.14525	1.12289	1.13209	1.07823	0.00341623
P04181	Ornithine aminotransferase, mitochondrial	OAT		Ornithine aminotransferase, mitochondrial OS=Homo sapiens OX=9606 GN=OAT PE=1 SV=1	46	16	16	37	439	48.5	7.03	0.813673	0.833962	0.815727	0.821121	0.944838	0.897822	0.90731	0.916657	0.895778	0.00371832
P51114	RNA-binding protein FXR1	FXR1	FUNCTION: RNA-binding protein required for embryonic and postnatal development of muscle tissue. May regulate intracellular transport and local translation of certain mRNAs (By similarity). {ECO:0000250}.	RNA-binding protein FXR1 OS=Homo sapiens OX=9606 GN=FXR1 PE=1 SV=3	40	17	20	51	621	69.7	6.15	0.976665	0.985002	0.988296	0.983321	0.965444	0.955867	0.968177	0.963163	1.02093	0.0166761
P05388	60S acidic ribosomal protein P0	RPLP0	FUNCTION: Ribosomal protein P0 is the functional equivalent of E.coli protein L10.	60S acidic ribosomal protein P0 OS=Homo sapiens OX=9606 GN=RPLP0 PE=1 SV=1	46	11	11	43	317	34.3	5.97	1.1032	1.10807	1.07424	1.09517	1.01936	1.01796	1.00787	1.01506	1.07892	0.00199577
Q9NYL9	Tropomodulin-3	TMOD3	FUNCTION: Blocks the elongation and depolymerization of the actin filaments at the pointed end. The Tmod/TM complex contributes to the formation of the short actin protofilament, which in turn defines the geometry of the membrane skeleton (By similarity). {ECO:0000250}.	Tropomodulin-3 OS=Homo sapiens OX=9606 GN=TMOD3 PE=1 SV=1	52	15	16	42	352	39.6	5.19	1.10346	1.09734	1.121	1.10727	1.06856	1.04763	1.06988	1.06202	1.0426	0.0110246
O00423	Echinoderm microtubule-associated protein-like 1	EML1	FUNCTION: Modulates the assembly and organization of the microtubule cytoskeleton, and probably plays a role in regulating the orientation of the mitotic spindle and the orientation of the plane of cell division. Required for normal proliferation of neuronal progenitor cells in the developing brain and for normal brain development. Does not affect neuron migration per se. {ECO:0000250|UniProtKB:Q…	Echinoderm microtubule-associated protein-like 1 OS=Homo sapiens OX=9606 GN=EML1 PE=1 SV=3	26	21	21	37	815	89.8	7.06	0.943391	0.959539	0.933447	0.945459	0.902455	0.865864	0.875907	0.881409	1.07267	0.00855336
Q02809	Procollagen-lysine,2-oxoglutarate 5-dioxygenase 1	PLOD1	FUNCTION: Part of a complex composed of PLOD1, P3H3 and P3H4 that catalyzes hydroxylation of lysine residues in collagen alpha chains and is required for normal assembly and cross-linkling of collagen fibrils (By similarity). Forms hydroxylysine residues in -Xaa-Lys-Gly- sequences in collagens (PubMed:8621606, PubMed:10686424, PubMed:15854030). These hydroxylysines serve as sites of attachment fo…	Procollagen-lysine,2-oxoglutarate 5-dioxygenase 1 OS=Homo sapiens OX=9606 GN=PLOD1 PE=1 SV=2	38	21	22	37	727	83.5	6.95	0.873471	0.893006	0.877593	0.881357	0.918888	0.900334	0.926348	0.91519	0.963031	0.0256212
Q8WWM7	Ataxin-2-like protein	ATXN2L	FUNCTION: Involved in the regulation of stress granule and P-body formation. {ECO:0000269|PubMed:23209657}.	Ataxin-2-like protein OS=Homo sapiens OX=9606 GN=ATXN2L PE=1 SV=2	25	21	22	50	1075	113.3	8.59	1.03988	1.02658	1.02839	1.03162	1.01267	1.00574	0.999766	1.00606	1.0254	0.0102519
Q86UE4	Protein LYRIC	MTDH	FUNCTION: Downregulates SLC1A2/EAAT2 promoter activity when expressed ectopically. Activates the nuclear factor kappa-B (NF-kappa-B) transcription factor. Promotes anchorage-independent growth of immortalized melanocytes and astrocytes which is a key component in tumor cell expansion. Promotes lung metastasis and also has an effect on bone and brain metastasis, possibly by enhancing the seeding o…	Protein LYRIC OS=Homo sapiens OX=9606 GN=MTDH PE=1 SV=2	37	18	18	36	582	63.8	9.32	0.841842	0.891824	0.886817	0.873494	0.969745	0.915533	0.955985	0.947088	0.922295	0.0318004
O60610	Protein diaphanous homolog 1	DIAPH1	FUNCTION: Actin nucleation and elongation factor required for the assembly of F-actin structures, such as actin cables and stress fibers (By similarity). Binds to the barbed end of the actin filament and slows down actin polymerization and depolymerization (By similarity). Required for cytokinesis, and transcriptional activation of the serum response factor (By similarity). DFR proteins couple Rh…	Protein diaphanous homolog 1 OS=Homo sapiens OX=9606 GN=DIAPH1 PE=1 SV=2	23	25	25	30	1272	141.3	5.41	0.920646	0.934578	0.973554	0.942926	0.982672	0.99414	0.99634	0.991051	0.951441	0.042554
Q86XP3	ATP-dependent RNA helicase DDX42	DDX42	FUNCTION: ATP-dependent RNA helicase. Binds to partially double-stranded RNAs (dsRNAs) in order to unwind RNA secondary structures. Unwinding is promoted in the presence of single-strand binding proteins. Mediates also RNA duplex formation thereby displacing the single-strand RNA binding protein. ATP and ADP modulate its activity: ATP binding and hydrolysis by DDX42 triggers RNA strand separation…	ATP-dependent RNA helicase DDX42 OS=Homo sapiens OX=9606 GN=DDX42 PE=1 SV=1	28	20	20	32	938	102.9	7.02	1.02164	1.00783	1.03733	1.02227	0.988692	0.994207	0.994985	0.992628	1.02986	0.0275946
P52907	F-actin-capping protein subunit alpha-1	CAPZA1	FUNCTION: F-actin-capping proteins bind in a Ca(2+)-independent manner to the fast growing ends of actin filaments (barbed end) thereby blocking the exchange of subunits at these ends. Unlike other capping proteins (such as gelsolin and severin), these proteins do not sever actin filaments. May play a role in the formation of epithelial cell junctions. {ECO:0000269|PubMed:22891260}.	F-actin-capping protein subunit alpha-1 OS=Homo sapiens OX=9606 GN=CAPZA1 PE=1 SV=3	65	10	12	47	286	32.9	5.69	1.03055	1.04759	1.0881	1.05541	1.09809	1.12341	1.11942	1.11364	0.947715	0.0362733
P51149	Ras-related protein Rab-7a	RAB7A	FUNCTION: Key regulator in endo-lysosomal trafficking. Governs early-to-late endosomal maturation, microtubule minus-end as well as plus-end directed endosomal migration and positioning, and endosome-lysosome transport through different protein-protein interaction cascades. Plays a central role, not only in endosomal traffic, but also in many other cellular and physiological events, such as growt…	Ras-related protein Rab-7a OS=Homo sapiens OX=9606 GN=RAB7A PE=1 SV=1	73	14	14	51	207	23.5	6.7	0.896648	0.864548	0.861114	0.874104	0.96845	0.906984	0.92924	0.934891	0.934979	0.0458008
O15067	Phosphoribosylformylglycinamidine synthase	PFAS	FUNCTION: Phosphoribosylformylglycinamidine synthase involved in the purines biosynthetic pathway. Catalyzes the ATP-dependent conversion of formylglycinamide ribonucleotide (FGAR) and glutamine to yield formylglycinamidine ribonucleotide (FGAM) and glutamate (By similarity). {ECO:0000250}.	Phosphoribosylformylglycinamidine synthase OS=Homo sapiens OX=9606 GN=PFAS PE=1 SV=4	17	20	20	41	1338	144.6	5.76	1.10572	1.08775	1.08417	1.09255	1.15846	1.1917	1.14145	1.16387	0.938719	0.011645
Q96T88	E3 ubiquitin-protein ligase UHRF1	UHRF1	FUNCTION: Multidomain protein that acts as a key epigenetic regulator by bridging DNA methylation and chromatin modification. Specifically recognizes and binds hemimethylated DNA at replication forks via its YDG domain and recruits DNMT1 methyltransferase to ensure faithful propagation of the DNA methylation patterns through DNA replication. In addition to its role in maintenance of DNA methylati…	E3 ubiquitin-protein ligase UHRF1 OS=Homo sapiens OX=9606 GN=UHRF1 PE=1 SV=1	28	17	18	29	793	89.8	7.56	0.816465	0.848654	0.855278	0.840132	0.930642	0.924561	0.945755	0.933653	0.899834	0.00230614
O15118	NPC intracellular cholesterol transporter 1	NPC1	FUNCTION: Intracellular cholesterol transporter which acts in concert with NPC2 and plays an important role in the egress of cholesterol from the endosomal/lysosomal compartment (PubMed:9211849, PubMed:9927649, PubMed:10821832, PubMed:18772377, PubMed:27238017, PubMed:12554680). Unesterified cholesterol that has been released from LDLs in the lumen of the late endosomes/lysosomes is transferred b…	NPC intracellular cholesterol transporter 1 OS=Homo sapiens OX=9606 GN=NPC1 PE=1 SV=2	18	17	18	33	1278	142.1	5.36	0.694252	0.743898	0.704343	0.714164	0.876831	0.797655	0.821274	0.83192	0.858453	0.0135247
P51572	B-cell receptor-associated protein 31	BCAP31	FUNCTION: Functions as a chaperone protein. Is one of the most abundant endoplasmic reticulum (ER) proteins. Plays a role in the export of secreted proteins in the ER, the recognition of abnormally folded protein and their targeting to the ER associated-degradation (ERAD). Also serves as a cargo receptor for the export of transmembrane proteins. May be involved in CASP8-mediated apoptosis. {ECO:0…	B-cell receptor-associated protein 31 OS=Homo sapiens OX=9606 GN=BCAP31 PE=1 SV=3	43	15	15	48	246	28	8.44	1.07303	1.10181	1.05412	1.07632	1.24501	1.14589	1.1884	1.1931	0.902121	0.0215244
Q08AM6	Protein VAC14 homolog	VAC14	FUNCTION: The PI(3,5)P2 regulatory complex regulates both the synthesis and turnover of phosphatidylinositol 3,5-bisphosphate (PtdIns(3,5)P2). Acts as a positive activator of PIKfyve kinase activity. Also required to maintain normal levels of phosphatidylinositol 3-phosphate (PtdIns(3)P) and phosphatidylinositol 5-phosphate (PtdIns(5)P). Plays a role in the biogenesis of endosome carrier vesicles…	Protein VAC14 homolog OS=Homo sapiens OX=9606 GN=VAC14 PE=1 SV=1	26	17	17	30	782	87.9	6.13	1.05417	1.05305	1.03263	1.04662	1.09624	1.09089	1.10975	1.09896	0.95237	0.00430388
Q15181	Inorganic pyrophosphatase	PPA1		Inorganic pyrophosphatase OS=Homo sapiens OX=9606 GN=PPA1 PE=1 SV=2	71	15	16	38	289	32.6	5.86	1.14525	1.09568	1.09356	1.11149	1.22837	1.25121	1.18248	1.22068	0.910551	0.0143072
Q96HE7	ERO1-like protein alpha	ERO1A	FUNCTION: Oxidoreductase involved in disulfide bond formation in the endoplasmic reticulum. Efficiently reoxidizes P4HB/PDI, the enzyme catalyzing protein disulfide formation, in order to allow P4HB to sustain additional rounds of disulfide formation. Following P4HB reoxidation, passes its electrons to molecular oxygen via FAD, leading to the production of reactive oxygen species (ROS) in the cel…	ERO1-like protein alpha OS=Homo sapiens OX=9606 GN=ERO1A PE=1 SV=2	43	16	16	35	468	54.4	5.68	1.03454	1.0088	1.00121	1.01485	1.11849	1.06204	1.09681	1.09245	0.928969	0.0158281
Q96HC4	PDZ and LIM domain protein 5	PDLIM5	FUNCTION: May play an important role in the heart development by scaffolding PKC to the Z-disk region. May play a role in the regulation of cardiomyocyte expansion. Overexpression promotes the development of heart hypertrophy. Contributes to the regulation of dendritic spine morphogenesis in neurons. May restrain postsynaptic growth of excitatory synapses (By similarity). {ECO:0000250}.	PDZ and LIM domain protein 5 OS=Homo sapiens OX=9606 GN=PDLIM5 PE=1 SV=5	41	21	21	40	596	63.9	8.21	1.13026	1.12451	1.09645	1.11707	1.0472	1.04157	1.07515	1.05464	1.0592	0.0132692
P98160	Basement membrane-specific heparan sulfate proteoglycan core protein	HSPG2	FUNCTION: Integral component of basement membranes. Component of the glomerular basement membrane (GBM), responsible for the fixed negative electrostatic membrane charge, and which provides a barrier which is both size- and charge-selective. It serves as an attachment substrate for cells. Plays essential roles in vascularization. Critical for normal heart development and for regulating the vascul…	Basement membrane-specific heparan sulfate proteoglycan core protein OS=Homo sapiens OX=9606 GN=HSPG2 PE=1 SV=4	7	25	25	36	4391	468.5	6.51	1.15092	1.11357	1.07777	1.11409	1.03125	1.03499	1.02647	1.0309	1.08069	0.0173553
Q6Y7W6	GRB10-interacting GYF protein 2	GIGYF2	FUNCTION: Key component of the 4EHP-GYF2 complex, a multiprotein complex that acts as a repressor of translation initiation (PubMed:22751931). In 4EHP-GYF2 the complex, acts as a factor that bridges EIF4E2 to ZFP36/TTP, linking translation repression with mRNA decay (By similarity). May act cooperatively with GRB10 to regulate tyrosine kinase receptor signaling, including IGF1 and insulin recepto…	GRB10-interacting GYF protein 2 OS=Homo sapiens OX=9606 GN=GIGYF2 PE=1 SV=1	17	17	18	35	1299	150	5.54	0.979889	1.00376	0.978365	0.987339	0.949655	0.951464	0.968303	0.956474	1.03227	0.0382892
Q9HC38	Glyoxalase domain-containing protein 4	GLOD4		Glyoxalase domain-containing protein 4 OS=Homo sapiens OX=9606 GN=GLOD4 PE=1 SV=1	51	14	14	45	313	34.8	5.6	1.00482	1.02957	0.97173	1.00204	1.05949	1.04332	1.05	1.05093	0.953475	0.0483058
Q96P70	Importin-9	IPO9	FUNCTION: Functions in nuclear protein import as nuclear transport receptor (PubMed:11823430). Serves as receptor for nuclear localization signals (NLS) in cargo substrates (PubMed:11823430). Is thought to mediate docking of the importin/substrate complex to the nuclear pore complex (NPC) through binding to nucleoporin and the complex is subsequently translocated through the pore by an energy req…	Importin-9 OS=Homo sapiens OX=9606 GN=IPO9 PE=1 SV=3	20	17	17	32	1041	115.9	4.81	1.00253	0.995641	0.970842	0.98967	1.02832	1.01187	1.03256	1.02425	0.966239	0.0397246
P07910	Heterogeneous nuclear ribonucleoproteins C1/C2	HNRNPC	FUNCTION: Binds pre-mRNA and nucleates the assembly of 40S hnRNP particles (PubMed:8264621). Interacts with poly-U tracts in the 3'-UTR or 5'-UTR of mRNA and modulates the stability and the level of translation of bound mRNA molecules (PubMed:12509468, PubMed:16010978, PubMed:7567451, PubMed:8264621). Single HNRNPC tetramers bind 230-240 nucleotides. Trimers of HNRNPC tetramers bind 700 nucleotid…	Heterogeneous nuclear ribonucleoproteins C1/C2 OS=Homo sapiens OX=9606 GN=HNRNPC PE=1 SV=4	40	17	17	54	306	33.7	5.08	0.954598	0.975086	0.96599	0.965225	1.03348	0.998927	1.03529	1.02257	0.943925	0.0123168
P78417	Glutathione S-transferase omega-1	GSTO1	FUNCTION: Exhibits glutathione-dependent thiol transferase and dehydroascorbate reductase activities. Has S-(phenacyl)glutathione reductase activity. Has also glutathione S-transferase activity. Participates in the biotransformation of inorganic arsenic and reduces monomethylarsonic acid (MMA) and dimethylarsonic acid. {ECO:0000269|PubMed:10783391, ECO:0000269|PubMed:11511179, ECO:0000269|PubMed:…	Glutathione S-transferase omega-1 OS=Homo sapiens OX=9606 GN=GSTO1 PE=1 SV=2	53	13	13	52	241	27.5	6.6	0.992544	1.00785	0.960727	0.987041	1.09478	1.12166	1.05695	1.09113	0.904603	0.0111659
P17174	Aspartate aminotransferase, cytoplasmic	GOT1	FUNCTION: Biosynthesis of L-glutamate from L-aspartate or L-cysteine. Important regulator of levels of glutamate, the major excitatory neurotransmitter of the vertebrate central nervous system. Acts as a scavenger of glutamate in brain neuroprotection. The aspartate aminotransferase activity is involved in hepatic glucose synthesis during development and in adipocyte glyceroneogenesis. Using L-cy…	Aspartate aminotransferase, cytoplasmic OS=Homo sapiens OX=9606 GN=GOT1 PE=1 SV=3	49	15	15	35	413	46.2	7.01	1.24608	1.27041	1.24325	1.25325	1.20706	1.20335	1.21753	1.20931	1.03633	0.0102547
P17301	Integrin alpha-2	ITGA2	FUNCTION: Integrin alpha-2/beta-1 is a receptor for laminin, collagen, collagen C-propeptides, fibronectin and E-cadherin. It recognizes the proline-hydroxylated sequence G-F-P-G-E-R in collagen. It is responsible for adhesion of platelets and other cells to collagens, modulation of collagen and collagenase gene expression, force generation and organization of newly synthesized extracellular matr…	Integrin alpha-2 OS=Homo sapiens OX=9606 GN=ITGA2 PE=1 SV=2	20	17	17	29	1181	129.2	5.25	0.726663	0.764089	0.752884	0.747879	0.817675	0.782611	0.819624	0.806637	0.927156	0.0229253
P49755	Transmembrane emp24 domain-containing protein 10	TMED10	FUNCTION: Involved in vesicular protein trafficking. Mainly functions in the early secretory pathway. Thought to act as cargo receptor at the lumenal side for incorporation of secretory cargo molecules into transport vesicles and to be involved in vesicle coat formation at the cytoplasmic side. In COPII vesicle-mediated anterograde transport involved in the transport of GPI-anchored proteins and …	Transmembrane emp24 domain-containing protein 10 OS=Homo sapiens OX=9606 GN=TMED10 PE=1 SV=2	37	8	8	31	219	25	7.44	1.03993	1.03336	1.04949	1.04093	1.16344	1.09125	1.12505	1.12658	0.923972	0.0160345
P51812	Ribosomal protein S6 kinase alpha-3	RPS6KA3	FUNCTION: Serine/threonine-protein kinase that acts downstream of ERK (MAPK1/ERK2 and MAPK3/ERK1) signaling and mediates mitogenic and stress-induced activation of the transcription factors CREB1, ETV1/ER81 and NR4A1/NUR77, regulates translation through RPS6 and EIF4B phosphorylation, and mediates cellular proliferation, survival, and differentiation by modulating mTOR signaling and repressing pr…	Ribosomal protein S6 kinase alpha-3 OS=Homo sapiens OX=9606 GN=RPS6KA3 PE=1 SV=1	29	13	20	30	740	83.7	6.89	1.11073	1.12419	1.14502	1.12664	1.18443	1.17421	1.16253	1.17372	0.959889	0.0163191
P46926	Glucosamine-6-phosphate isomerase 1	GNPDA1	FUNCTION: Seems to trigger calcium oscillations in mammalian eggs. These oscillations serve as the essential trigger for egg activation and early development of the embryo (By similarity). {ECO:0000250}.	Glucosamine-6-phosphate isomerase 1 OS=Homo sapiens OX=9606 GN=GNPDA1 PE=1 SV=1	76	9	14	26	289	32.6	6.92	1.03689	0.990841	0.982957	1.00356	1.05785	1.06316	1.05493	1.05864	0.94797	0.0316136
P35573	Glycogen debranching enzyme	AGL	FUNCTION: Multifunctional enzyme acting as 1,4-alpha-D-glucan:1,4-alpha-D-glucan 4-alpha-D-glycosyltransferase and amylo-1,6-glucosidase in glycogen degradation.	Glycogen debranching enzyme OS=Homo sapiens OX=9606 GN=AGL PE=1 SV=3	15	23	23	32	1532	174.7	6.76	1.01824	1.00827	1.03163	1.01938	0.971729	0.975926	0.962504	0.970053	1.05085	0.00326348
Q9NQR4	Omega-amidase NIT2	NIT2	FUNCTION: Has a omega-amidase activity. The role of omega-amidase is to remove potentially toxic intermediates by converting alpha-ketoglutaramate and alpha-ketosuccinamate to biologically useful alpha-ketoglutarate and oxaloacetate, respectively. Overexpression decreases the colony-forming capacity of cultured cells by arresting cells in the G2 phase of the cell cycle. {ECO:0000269|PubMed:174882…	Omega-amidase NIT2 OS=Homo sapiens OX=9606 GN=NIT2 PE=1 SV=1	66	16	16	30	276	30.6	7.21	1.06846	1.06975	1.06746	1.06856	1.03921	1.04012	1.04434	1.04122	1.02625	9.00529e-05
P15559	NAD(P)H dehydrogenase [quinone] 1	NQO1	FUNCTION: The enzyme apparently serves as a quinone reductase in connection with conjugation reactions of hydroquinons involved in detoxification pathways as well as in biosynthetic processes such as the vitamin K-dependent gamma-carboxylation of glutamate residues in prothrombin synthesis.	NAD(P)H dehydrogenase [quinone] 1 OS=Homo sapiens OX=9606 GN=NQO1 PE=1 SV=1	44	13	13	37	274	30.8	8.88	1.03175	1.02644	1.05135	1.03651	0.968651	1.00011	0.944007	0.970923	1.06756	0.0215574
P26196	Probable ATP-dependent RNA helicase DDX6	DDX6	FUNCTION: Essential for the formation of P-bodies, cytosolic membrane-less ribonucleoprotein granules involved in RNA metabolism through the coordinated storage of mRNAs encoding regulatory functions (PubMed:31422817). In the process of mRNA degradation, plays a role in mRNA decapping (PubMed:16364915). Blocks autophagy in nutrient-rich conditions by repressing the expression of ATG-related genes…	Probable ATP-dependent RNA helicase DDX6 OS=Homo sapiens OX=9606 GN=DDX6 PE=1 SV=2	40	15	15	38	483	54.4	8.66	0.957722	0.975644	0.977562	0.970309	0.93982	0.951668	0.947336	0.946275	1.0254	0.0289367
P52306	Rap1 GTPase-GDP dissociation stimulator 1	RAP1GDS1	FUNCTION: Stimulates GDP/GTP exchange reaction of a group of small GTP-binding proteins (G proteins) including Rap1a/Rap1b, RhoA, RhoB and KRas, by stimulating the dissociation of GDP from and the subsequent binding of GTP to each small G protein.	Rap1 GTPase-GDP dissociation stimulator 1 OS=Homo sapiens OX=9606 GN=RAP1GDS1 PE=1 SV=3	31	16	16	28	607	66.3	5.31	1.06227	1.04497	1.04904	1.0521	1.0713	1.08597	1.06679	1.07469	0.978977	0.044205
Q7KZ85	Transcription elongation factor SPT6	SUPT6H	FUNCTION: Transcription elongation factor which binds histone H3 and plays a key role in the regulation of transcription elongation and mRNA processing. Enhances the transcription elongation by RNA polymerase II (RNAPII) and is also required for the efficient activation of transcriptional elongation by the HIV-1 nuclear transcriptional activator, Tat. Besides chaperoning histones in transcription…	Transcription elongation factor SPT6 OS=Homo sapiens OX=9606 GN=SUPT6H PE=1 SV=2	15	22	22	30	1726	198.9	4.91	0.97377	0.993529	1.00304	0.990112	0.941618	0.946783	0.958968	0.949123	1.04319	0.0150529
O94905	Erlin-2	ERLIN2	FUNCTION: Component of the ERLIN1/ERLIN2 complex which mediates the endoplasmic reticulum-associated degradation (ERAD) of inositol 1,4,5-trisphosphate receptors (IP3Rs) such as ITPR1 (PubMed:19240031, PubMed:17502376). Promotes sterol-accelerated ERAD of HMGCR probably implicating an AMFR/gp78-containing ubiquitin ligase complex (PubMed:21343306). Involved in regulation of cellular cholesterol h…	Erlin-2 OS=Homo sapiens OX=9606 GN=ERLIN2 PE=1 SV=1	46	12	15	40	339	37.8	5.62	0.973291	0.992042	0.980879	0.982071	1.0486	1.01342	1.01759	1.02654	0.956685	0.0228143
O75396	Vesicle-trafficking protein SEC22b	SEC22B	FUNCTION: SNARE involved in targeting and fusion of ER-derived transport vesicles with the Golgi complex as well as Golgi-derived retrograde transport vesicles with the ER. {ECO:0000269|PubMed:15272311}.	Vesicle-trafficking protein SEC22b OS=Homo sapiens OX=9606 GN=SEC22B PE=1 SV=5	48	10	10	35	215	24.7	8.51	0.915665	0.981591	0.92642	0.941225	1.01014	1.01146	1.00287	1.00816	0.933607	0.031371
Q99497	Parkinson disease protein 7	PARK7	FUNCTION: Multifunctional protein with controversial molecular function which plays an important role in cell protection against oxidative stress and cell death acting as oxidative stress sensor and redox-sensitive chaperone and protease (PubMed:17015834, PubMed:20304780, PubMed:18711745, PubMed:12796482, PubMed:19229105, PubMed:25416785, PubMed:26995087, PubMed:28993701). It is involved in neuro…	Parkinson disease protein 7 OS=Homo sapiens OX=9606 GN=PARK7 PE=1 SV=2	70	13	13	45	189	19.9	6.79	1.10313	1.09858	1.09138	1.09769	1.18896	1.15798	1.12733	1.15809	0.947849	0.0290092
O95793	Double-stranded RNA-binding protein Staufen homolog 1	STAU1	FUNCTION: Binds double-stranded RNA (regardless of the sequence) and tubulin. May play a role in specific positioning of mRNAs at given sites in the cell by cross-linking cytoskeletal and RNA components, and in stimulating their translation at the site.; FUNCTION: (Microbial infection) Plays a role in virus particles production of many viruses including of HIV-1, HERV-K, ebola virus and influenza…	Double-stranded RNA-binding protein Staufen homolog 1 OS=Homo sapiens OX=9606 GN=STAU1 PE=1 SV=2	30	12	15	32	577	63.1	9.44	0.973945	0.983563	0.961392	0.972967	0.942348	0.917388	0.946974	0.93557	1.03997	0.0289312
P49023	Paxillin	PXN	FUNCTION: Cytoskeletal protein involved in actin-membrane attachment at sites of cell adhesion to the extracellular matrix (focal adhesion).	Paxillin OS=Homo sapiens OX=9606 GN=PXN PE=1 SV=3	28	14	14	35	591	64.5	6.19	1.18919	1.20808	1.14436	1.18055	1.25448	1.27557	1.25709	1.26238	0.935174	0.0150218
P09972	Fructose-bisphosphate aldolase C	ALDOC		Fructose-bisphosphate aldolase C OS=Homo sapiens OX=9606 GN=ALDOC PE=1 SV=2	49	10	16	56	364	39.4	6.87	1.05	1.09141	1.16291	1.10144	1.19151	1.19894	1.20687	1.1991	0.918551	0.0425939
P38117	Electron transfer flavoprotein subunit beta	ETFB	FUNCTION: Heterodimeric electron transfer flavoprotein that accepts electrons from several mitochondrial dehydrogenases, including acyl-CoA dehydrogenases, glutaryl-CoA and sarcosine dehydrogenase (PubMed:25416781, PubMed:15159392, PubMed:15975918). It transfers the electrons to the main mitochondrial respiratory chain via ETF-ubiquinone oxidoreductase (Probable). Required for normal mitochondria…	Electron transfer flavoprotein subunit beta OS=Homo sapiens OX=9606 GN=ETFB PE=1 SV=3	55	14	14	55	255	27.8	8.1	0.960053	0.969348	0.975287	0.968229	1.04657	1.00371	1.01161	1.02063	0.94866	0.019595
O15061	Synemin	SYNM	FUNCTION: Type-VI intermediate filament (IF) which plays an important cytoskeletal role within the muscle cell cytoskeleton. It forms heteropolymeric IFs with desmin and/or vimentin, and via its interaction with cytoskeletal proteins alpha-dystrobrevin, dystrophin, talin-1, utrophin and vinculin, is able to link these heteropolymeric IFs to adherens-type junctions, such as to the costameres, neur…	Synemin OS=Homo sapiens OX=9606 GN=SYNM PE=1 SV=3	16	21	21	27	1565	172.8	5.15	0.772142	0.776131	0.788476	0.778916	0.753943	0.766369	0.752535	0.757616	1.02811	0.0319821
P12081	Histidine--tRNA ligase, cytoplasmic	HARS1	FUNCTION: Catalyzes the ATP-dependent ligation of histidine to the 3'-end of its cognate tRNA, via the formation of an aminoacyl-adenylate intermediate (His-AMP) (PubMed:29235198). Plays a role in axon guidance (PubMed:26072516). {ECO:0000269|PubMed:26072516, ECO:0000269|PubMed:29235198}.	Histidine--tRNA ligase, cytoplasmic OS=Homo sapiens OX=9606 GN=HARS1 PE=1 SV=2	36	14	19	35	509	57.4	5.88	1.04538	1.05158	1.0257	1.04089	1.08671	1.0871	1.07438	1.08273	0.961352	0.00910604
Q12788	Transducin beta-like protein 3	TBL3		Transducin beta-like protein 3 OS=Homo sapiens OX=9606 GN=TBL3 PE=1 SV=2	27	16	16	31	808	89	6.9	0.944038	0.961133	0.936008	0.94706	0.988323	0.965235	0.980019	0.977859	0.968503	0.0371948
P40121	Macrophage-capping protein	CAPG	FUNCTION: Calcium-sensitive protein which reversibly blocks the barbed ends of actin filaments but does not sever preformed actin filaments. May play an important role in macrophage function. May play a role in regulating cytoplasmic and/or nuclear structures through potential interactions with actin. May bind DNA.	Macrophage-capping protein OS=Homo sapiens OX=9606 GN=CAPG PE=1 SV=2	40	10	10	32	348	38.5	6.19	1.11361	1.13266	1.10556	1.11728	1.20502	1.17056	1.18006	1.18521	0.942681	0.00648093
P68400	Casein kinase II subunit alpha	CSNK2A1	FUNCTION: Catalytic subunit of a constitutively active serine/threonine-protein kinase complex that phosphorylates a large number of substrates containing acidic residues C-terminal to the phosphorylated serine or threonine (PubMed:11239457, PubMed:11704824, PubMed:16193064, PubMed:19188443, PubMed:20625391, PubMed:22406621, PubMed:24962073). Regulates numerous cellular processes, such as cell cy…	Casein kinase II subunit alpha OS=Homo sapiens OX=9606 GN=CSNK2A1 PE=1 SV=1	41	12	13	41	391	45.1	7.74	0.9152	0.941965	0.936866	0.931343	0.895172	0.88861	0.902941	0.895574	1.03994	0.0176645
Q9Y512	Sorting and assembly machinery component 50 homolog	SAMM50	FUNCTION: Plays a crucial role in the maintenance of the structure of mitochondrial cristae and the proper assembly of the mitochondrial respiratory chain complexes (PubMed:22252321, PubMed:25781180). Required for the assembly of TOMM40 into the TOM complex (PubMed:15644312). {ECO:0000269|PubMed:15644312, ECO:0000269|PubMed:22252321, ECO:0000269|PubMed:25781180}.	Sorting and assembly machinery component 50 homolog OS=Homo sapiens OX=9606 GN=SAMM50 PE=1 SV=3	35	16	16	28	469	51.9	6.9	0.991155	1.00332	0.992537	0.995672	1.01637	1.00827	1.02562	1.01675	0.979265	0.0289242
Q9UJZ1	Stomatin-like protein 2, mitochondrial	STOML2	FUNCTION: Mitochondrial protein that probably regulates the biogenesis and the activity of mitochondria. Stimulates cardiolipin biosynthesis, binds cardiolipin-enriched membranes where it recruits and stabilizes some proteins including prohibitin and may therefore act in the organization of functional microdomains in mitochondrial membranes. Through regulation of the mitochondrial function may pl…	Stomatin-like protein 2, mitochondrial OS=Homo sapiens OX=9606 GN=STOML2 PE=1 SV=1	46	14	14	52	356	38.5	7.39	1.05353	1.0573	1.05862	1.05649	1.09787	1.09883	1.10102	1.09924	0.961104	1.80562e-05
P13796	Plastin-2	LCP1	FUNCTION: Actin-binding protein (PubMed:16636079, PubMed:17294403, PubMed:28493397). Plays a role in the activation of T-cells in response to costimulation through TCR/CD3 and CD2 or CD28 (PubMed:17294403). Modulates the cell surface expression of IL2RA/CD25 and CD69 (PubMed:17294403). {ECO:0000269|PubMed:16636079, ECO:0000269|PubMed:17294403, ECO:0000269|PubMed:28493397}.	Plastin-2 OS=Homo sapiens OX=9606 GN=LCP1 PE=1 SV=6	37	12	18	30	627	70.2	5.43	1.06598	1.04431	1.03745	1.04925	1.08207	1.07417	1.1114	1.08921	0.963306	0.0482729
Q5VT25	Serine/threonine-protein kinase MRCK alpha	CDC42BPA	FUNCTION: Serine/threonine-protein kinase which is an important downstream effector of CDC42 and plays a role in the regulation of cytoskeleton reorganization and cell migration (PubMed:15723050, PubMed:9418861, PubMed:9092543). Regulates actin cytoskeletal reorganization via phosphorylation of PPP1R12C and MYL9/MLC2 (PubMed:21457715). In concert with MYO18A and LURAP1, is involved in modulating …	Serine/threonine-protein kinase MRCK alpha OS=Homo sapiens OX=9606 GN=CDC42BPA PE=1 SV=1	12	16	20	30	1732	197.2	6.58	1.11641	1.11287	1.12274	1.11734	1.06113	1.07437	1.03828	1.05793	1.05616	0.00555584
Q14677	Clathrin interactor 1	CLINT1	FUNCTION: Binds to membranes enriched in phosphatidylinositol 4,5-bisphosphate (PtdIns(4,5)P2). May have a role in transport via clathrin-coated vesicles from the trans-Golgi network to endosomes. Stimulates clathrin assembly. {ECO:0000269|PubMed:12429846, ECO:0000269|PubMed:12538641}.	Clathrin interactor 1 OS=Homo sapiens OX=9606 GN=CLINT1 PE=1 SV=1	24	15	15	36	625	68.2	6.42	1.01635	1.0265	1.04032	1.02773	1.00448	0.98981	1.00387	0.999389	1.02835	0.0283741
P19174	1-phosphatidylinositol 4,5-bisphosphate phosphodiesterase gamma-1	PLCG1	FUNCTION: Mediates the production of the second messenger molecules diacylglycerol (DAG) and inositol 1,4,5-trisphosphate (IP3). Plays an important role in the regulation of intracellular signaling cascades. Becomes activated in response to ligand-mediated activation of receptor-type tyrosine kinases, such as PDGFRA, PDGFRB, FGFR1, FGFR2, FGFR3 and FGFR4. Plays a role in actin reorganization and …	1-phosphatidylinositol 4,5-bisphosphate phosphodiesterase gamma-1 OS=Homo sapiens OX=9606 GN=PLCG1 PE=1 SV=1	19	21	21	29	1290	148.4	6.05	0.999617	0.993048	1.00671	0.999793	1.0184	1.03706	1.03855	1.03133	0.969418	0.0141893
P08123	Collagen alpha-2(I) chain	COL1A2	FUNCTION: Type I collagen is a member of group I collagen (fibrillar forming collagen).	Collagen alpha-2(I) chain OS=Homo sapiens OX=9606 GN=COL1A2 PE=1 SV=7	16	17	17	26	1366	129.2	8.95	1.12528	1.16111	1.11734	1.13458	1.0246	1.08699	0.968852	1.02682	1.10495	0.0424919
P42892	Endothelin-converting enzyme 1	ECE1	FUNCTION: Converts big endothelin-1 to endothelin-1. {ECO:0000269|PubMed:9396733}.	Endothelin-converting enzyme 1 OS=Homo sapiens OX=9606 GN=ECE1 PE=1 SV=2	22	15	15	24	770	87.1	5.88	0.905334	0.904527	0.889446	0.899769	0.83572	0.818073	0.863608	0.839134	1.07226	0.0130318
Q5KU26	Collectin-12	COLEC12	FUNCTION: Scavenger receptor that displays several functions associated with host defense. Promotes binding and phagocytosis of Gram-positive, Gram-negative bacteria and yeast. Mediates the recognition, internalization and degradation of oxidatively modified low density lipoprotein (oxLDL) by vascular endothelial cells. Binds to several carbohydrates including Gal-type ligands, D-galactose, L- an…	Collectin-12 OS=Homo sapiens OX=9606 GN=COLEC12 PE=1 SV=3	22	17	17	30	742	81.5	5.69	0.525046	0.553637	0.551841	0.543508	0.516931	0.510202	0.51363	0.513588	1.05826	0.0339539
Q15654	Thyroid receptor-interacting protein 6	TRIP6	FUNCTION: Relays signals from the cell surface to the nucleus to weaken adherens junction and promote actin cytoskeleton reorganization and cell invasiveness. Involved in lysophosphatidic acid-induced cell adhesion and migration. Acts as a transcriptional coactivator for NF-kappa-B and JUN, and mediates the transrepression of these transcription factors induced by glucocorticoid receptor. {ECO:00…	Thyroid receptor-interacting protein 6 OS=Homo sapiens OX=9606 GN=TRIP6 PE=1 SV=3	47	13	13	27	476	50.3	7.37	0.977226	0.920772	0.934177	0.944058	0.89556	0.895687	0.898047	0.896431	1.05313	0.0491283
Q9UKK3	Protein mono-ADP-ribosyltransferase PARP4	PARP4	FUNCTION: Mono-ADP-ribosyltransferase that mediates mono-ADP-ribosylation of target proteins. {ECO:0000269|PubMed:25043379}.	Protein mono-ADP-ribosyltransferase PARP4 OS=Homo sapiens OX=9606 GN=PARP4 PE=1 SV=3	12	21	21	28	1724	192.5	5.66	1.03814	1.0242	1.02624	1.02953	1.08634	1.09561	1.04596	1.07597	0.95684	0.0428021
P09211	Glutathione S-transferase P	GSTP1	FUNCTION: Conjugation of reduced glutathione to a wide number of exogenous and endogenous hydrophobic electrophiles. Involved in the formation of glutathione conjugates of both prostaglandin A2 (PGA2) and prostaglandin J2 (PGJ2) (PubMed:9084911). Participates in the formation of novel hepoxilin regioisomers (PubMed:21046276). Regulates negatively CDK5 activity via p25/p35 translocation to prevent…	Glutathione S-transferase P OS=Homo sapiens OX=9606 GN=GSTP1 PE=1 SV=2	55	9	9	30	210	23.3	5.64	0.990202	1.0234	1.02169	1.01176	1.07207	1.06235	1.06853	1.06765	0.947652	0.00744616
Q6NYC8	Phostensin	PPP1R18	FUNCTION: [Isoform 1]: May target protein phosphatase 1 to F-actin cytoskeleton. {ECO:0000269|PubMed:24434620}.; FUNCTION: [Isoform 4]: May target protein phosphatase 1 to F-actin cytoskeleton. {ECO:0000269|PubMed:17374523}.	Phostensin OS=Homo sapiens OX=9606 GN=PPP1R18 PE=1 SV=1	38	18	18	27	613	67.9	5.4	1.01743	1.05203	0.979552	1.01634	0.907037	0.913438	0.928965	0.91648	1.10896	0.0103739
P47895	Aldehyde dehydrogenase family 1 member A3	ALDH1A3	FUNCTION: NAD-dependent aldehyde dehydrogenase that catalyzes the formation of retinoic acid (PubMed:27759097). Has high activity with all-trans retinal, and has much lower in vitro activity with acetaldehyde (PubMed:27759097). Required for the biosynthesis of normal levels of retinoic acid in the embryonic ocular and nasal regions; retinoic acid is required for normal embryonic development of th…	Aldehyde dehydrogenase family 1 member A3 OS=Homo sapiens OX=9606 GN=ALDH1A3 PE=1 SV=2	34	14	16	23	512	56.1	7.25	1.36471	1.32872	1.35347	1.34897	1.46854	1.50677	1.39161	1.45564	0.926718	0.0397243
P23588	Eukaryotic translation initiation factor 4B	EIF4B	FUNCTION: Required for the binding of mRNA to ribosomes. Functions in close association with EIF4-F and EIF4-A. Binds near the 5'-terminal cap of mRNA in presence of EIF-4F and ATP. Promotes the ATPase activity and the ATP-dependent RNA unwinding activity of both EIF4-A and EIF4-F.	Eukaryotic translation initiation factor 4B OS=Homo sapiens OX=9606 GN=EIF4B PE=1 SV=2	28	16	16	46	611	69.1	5.73	0.985333	0.991326	0.978787	0.985149	1.02304	1.00214	0.999403	1.0082	0.977141	0.049934
P39656	Dolichyl-diphosphooligosaccharide--protein glycosyltransferase 48 kDa subunit	DDOST	FUNCTION: Essential subunit of the N-oligosaccharyl transferase (OST) complex which catalyzes the transfer of a high mannose oligosaccharide from a lipid-linked oligosaccharide donor to an asparagine residue within an Asn-X-Ser/Thr consensus motif in nascent polypeptide chains. Required for the assembly of both SST3A- and SS3B-containing OST complexes. Required for efficient N-glycosylation. {ECO…	Dolichyl-diphosphooligosaccharide--protein glycosyltransferase 48 kDa subunit OS=Homo sapiens OX=9606 GN=DDOST PE=1 SV=4	31	12	12	35	456	50.8	6.55	0.944843	0.945823	0.912974	0.934547	1.04009	0.97351	0.993066	1.00222	0.932476	0.0396963
P62906	60S ribosomal protein L10a	RPL10A	FUNCTION: Component of the large ribosomal subunit. {ECO:0000305|PubMed:12962325}.	60S ribosomal protein L10a OS=Homo sapiens OX=9606 GN=RPL10A PE=1 SV=2	49	12	12	43	217	24.8	9.94	1.10194	1.12866	1.13424	1.12161	1.07348	1.07534	1.10149	1.08343	1.03524	0.0469993
Q96B97	SH3 domain-containing kinase-binding protein 1	SH3KBP1	FUNCTION: Adapter protein involved in regulating diverse signal transduction pathways. Involved in the regulation of endocytosis and lysosomal degradation of ligand-induced receptor tyrosine kinases, including EGFR and MET/hepatocyte growth factor receptor, through an association with CBL and endophilins. The association with CBL, and thus the receptor internalization, may be inhibited by an inte…	SH3 domain-containing kinase-binding protein 1 OS=Homo sapiens OX=9606 GN=SH3KBP1 PE=1 SV=2	30	16	16	23	665	73.1	6.62	1.1251	1.10829	1.11753	1.11697	1.10423	1.10117	1.09507	1.10016	1.01528	0.0388884
Q9Y5X3	Sorting nexin-5	SNX5	FUNCTION: Involved in several stages of intracellular trafficking. Interacts with membranes containing phosphatidylinositol 3-phosphate (PtdIns(3P)) or phosphatidylinositol 3,4-bisphosphate (PtdIns(3,4)P2) (PubMed:15561769). Acts in part as component of the retromer membrane-deforming SNX-BAR subcomplex. The SNX-BAR retromer mediates retrograde transport of cargo proteins from endosomes to the tr…	Sorting nexin-5 OS=Homo sapiens OX=9606 GN=SNX5 PE=1 SV=1	35	14	15	27	404	46.8	6.76	0.991713	1.00897	0.990389	0.997024	1.02782	1.0248	1.03214	1.02826	0.969627	0.0079507
Q96GQ7	Probable ATP-dependent RNA helicase DDX27	DDX27	FUNCTION: Probable ATP-dependent RNA helicase. Component of the nucleolar ribosomal RNA (rRNA) processing machinery that regulates 3' end formation of ribosomal 47S rRNA (PubMed:25825154). {ECO:0000269|PubMed:25825154}.	Probable ATP-dependent RNA helicase DDX27 OS=Homo sapiens OX=9606 GN=DDX27 PE=1 SV=2	24	18	18	26	796	89.8	9.28	1.01155	1.00708	1.00403	1.00755	1.04709	1.03011	1.0235	1.03357	0.974832	0.0240926
O60282	Kinesin heavy chain isoform 5C	KIF5C	FUNCTION: Involved in synaptic transmission (PubMed:24812067). Mediates dendritic trafficking of mRNAs (By similarity). Kinesin is a microtubule-associated force-producing protein that may play a role in organelle transport. Required for anterograde axonal transportation of MAPK8IP3/JIP3 which is essential for MAPK8IP3/JIP3 function in axon elongation (By similarity). {ECO:0000250|UniProtKB:P2873…	Kinesin heavy chain isoform 5C OS=Homo sapiens OX=9606 GN=KIF5C PE=1 SV=1	18	3	15	30	957	109.4	6.19	1.33087	1.2747	1.38171	1.32909	1.44601	1.64363	1.56549	1.55171	0.856534	0.0269795
Q9UNF1	Melanoma-associated antigen D2	MAGED2	FUNCTION: Regulates the expression, localization to the plasma membrane and function of the sodium chloride cotransporters SLC12A1 and SLC12A3, two key components of salt reabsorption in the distal renal tubule. {ECO:0000269|PubMed:27120771}.	Melanoma-associated antigen D2 OS=Homo sapiens OX=9606 GN=MAGED2 PE=1 SV=2	28	16	17	25	606	64.9	9.32	0.814316	0.827997	0.795411	0.812575	0.875904	0.870521	0.840748	0.862391	0.942234	0.0261066
P09429	High mobility group protein B1	HMGB1	FUNCTION: Multifunctional redox sensitive protein with various roles in different cellular compartments. In the nucleus is one of the major chromatin-associated non-histone proteins and acts as a DNA chaperone involved in replication, transcription, chromatin remodeling, V(D)J recombination, DNA repair and genome stability. Proposed to be an universal biosensor for nucleic acids. Promotes host in…	High mobility group protein B1 OS=Homo sapiens OX=9606 GN=HMGB1 PE=1 SV=3	40	9	12	30	215	24.9	5.74	0.983483	0.985385	0.99046	0.986443	1.04286	1.08669	1.05616	1.0619	0.928939	0.00455769
Q7L2E3	ATP-dependent RNA helicase DHX30	DHX30	FUNCTION: RNA-dependent helicase (PubMed:29100085). Plays an important role in the assembly of the mitochondrial large ribosomal subunit (PubMed:25683715, PubMed:29100085). Required for optimal function of the zinc-finger antiviral protein ZC3HAV1 (By similarity). Associates with mitochondrial DNA (PubMed:18063578). Involved in nervous system development and differentiation through its involvemen…	ATP-dependent RNA helicase DHX30 OS=Homo sapiens OX=9606 GN=DHX30 PE=1 SV=1	16	17	17	23	1194	133.9	8.78	0.933044	0.924195	0.9253	0.927513	0.950644	0.946447	0.949439	0.948843	0.97752	0.00220211
P30876	DNA-directed RNA polymerase II subunit RPB2	POLR2B	FUNCTION: DNA-dependent RNA polymerase catalyzes the transcription of DNA into RNA using the four ribonucleoside triphosphates as substrates. Second largest component of RNA polymerase II which synthesizes mRNA precursors and many functional non-coding RNAs. Proposed to contribute to the polymerase catalytic activity and forms the polymerase active center together with the largest subunit. Pol II…	DNA-directed RNA polymerase II subunit RPB2 OS=Homo sapiens OX=9606 GN=POLR2B PE=1 SV=1	19	18	18	24	1174	133.8	6.87	0.953147	0.962549	0.965523	0.960406	1.00268	0.991169	0.983893	0.992581	0.967584	0.00827817
O95479	GDH/6PGL endoplasmic bifunctional protein	H6PD	FUNCTION: Bifunctional enzyme localized in the lumen of the endoplasmic reticulum that catalyzes the first two steps of the oxidative branch of the pentose phosphate pathway/shunt, an alternative to glycolysis and a major source of reducing power and metabolic intermediates for biosynthetic processes (By similarity). Has a hexose-6-phosphate dehydrogenase activity, with broad substrate specificit…	GDH/6PGL endoplasmic bifunctional protein OS=Homo sapiens OX=9606 GN=H6PD PE=1 SV=2	24	17	17	26	791	88.8	7.3	1.14131	1.12671	1.10046	1.12283	1.06758	1.05744	1.05599	1.06033	1.05894	0.00748656
Q9UBS4	DnaJ homolog subfamily B member 11	DNAJB11	FUNCTION: As a co-chaperone for HSPA5 it is required for proper folding, trafficking or degradation of proteins (PubMed:10827079, PubMed:15525676, PubMed:29706351). Binds directly to both unfolded proteins that are substrates for ERAD and nascent unfolded peptide chains, but dissociates from the HSPA5-unfolded protein complex before folding is completed (PubMed:15525676). May help recruiting HSPA…	DnaJ homolog subfamily B member 11 OS=Homo sapiens OX=9606 GN=DNAJB11 PE=1 SV=1	38	13	13	30	358	40.5	6.18	0.812699	0.824388	0.848308	0.828465	0.893881	0.869476	0.910357	0.891238	0.929566	0.0166286
P50502	Hsc70-interacting protein	ST13	FUNCTION: One HIP oligomer binds the ATPase domains of at least two HSC70 molecules dependent on activation of the HSC70 ATPase by HSP40. Stabilizes the ADP state of HSC70 that has a high affinity for substrate protein. Through its own chaperone activity, it may contribute to the interaction of HSC70 with various target proteins (By similarity). {ECO:0000250}.	Hsc70-interacting protein OS=Homo sapiens OX=9606 GN=ST13 PE=1 SV=2	33	12	12	52	369	41.3	5.27	1.11094	1.1233	1.1156	1.11661	1.13221	1.13894	1.1291	1.13342	0.985174	0.0221403
P55290	Cadherin-13	CDH13	FUNCTION: Cadherins are calcium-dependent cell adhesion proteins. They preferentially interact with themselves in a homophilic manner in connecting cells; cadherins may thus contribute to the sorting of heterogeneous cell types. May act as a negative regulator of neural cell growth. {ECO:0000269|PubMed:10737605}.	Cadherin-13 OS=Homo sapiens OX=9606 GN=CDH13 PE=1 SV=1	25	15	15	26	713	78.2	4.98	1.13819	1.15937	1.10269	1.13342	1.05782	1.01854	1.08953	1.0553	1.07403	0.0414175
Q15154	Pericentriolar material 1 protein	PCM1	FUNCTION: Required for centrosome assembly and function (PubMed:12403812, PubMed:15659651, PubMed:16943179). Essential for the correct localization of several centrosomal proteins including CEP250, CETN3, PCNT and NEK2 (PubMed:12403812, PubMed:15659651). Required to anchor microtubules to the centrosome (PubMed:12403812, PubMed:15659651). Involved in the biogenesis of cilia (PubMed:20551181, PubM…	Pericentriolar material 1 protein OS=Homo sapiens OX=9606 GN=PCM1 PE=1 SV=5	11	19	20	23	2024	228.4	5.02	1.03754	1.03826	0.996141	1.02398	0.971685	0.966402	0.993309	0.977132	1.04794	0.0442594
P06865	Beta-hexosaminidase subunit alpha	HEXA	FUNCTION: Responsible for the degradation of GM2 gangliosides, and a variety of other molecules containing terminal N-acetyl hexosamines, in the brain and other tissues. The form B is active against certain oligosaccharides. The form S has no measurable activity.	Beta-hexosaminidase subunit alpha OS=Homo sapiens OX=9606 GN=HEXA PE=1 SV=2	29	14	15	22	529	60.7	5.16	1.01491	1.00204	1.0185	1.01181	0.992448	0.953936	0.964504	0.970296	1.04279	0.0295403
Q6UB35	Monofunctional C1-tetrahydrofolate synthase, mitochondrial	MTHFD1L	FUNCTION: May provide the missing metabolic reaction required to link the mitochondria and the cytoplasm in the mammalian model of one-carbon folate metabolism in embryonic an transformed cells complementing thus the enzymatic activities of MTHFD2. {ECO:0000250, ECO:0000269|PubMed:16171773}.	Monofunctional C1-tetrahydrofolate synthase, mitochondrial OS=Homo sapiens OX=9606 GN=MTHFD1L PE=1 SV=1	19	17	18	30	978	105.7	8.06	1.16989	1.16716	1.13656	1.15787	1.08595	1.03028	1.09127	1.06917	1.08297	0.016284
P22061	Protein-L-isoaspartate(D-aspartate) O-methyltransferase	PCMT1	FUNCTION: Catalyzes the methyl esterification of L-isoaspartyl and D-aspartyl residues in peptides and proteins that result from spontaneous decomposition of normal L-aspartyl and L-asparaginyl residues. It plays a role in the repair and/or degradation of damaged proteins. Acts on EIF4EBP2, microtubule-associated protein 2, calreticulin, clathrin light chains a and b, Ubiquitin carboxyl-terminal …	Protein-L-isoaspartate(D-aspartate) O-methyltransferase OS=Homo sapiens OX=9606 GN=PCMT1 PE=1 SV=4	65	11	11	23	227	24.6	7.21	0.98444	0.97793	0.990163	0.984178	1.05075	1.01524	1.08178	1.04925	0.93798	0.0291204
Q16719	Kynureninase	KYNU	FUNCTION: Catalyzes the cleavage of L-kynurenine (L-Kyn) and L-3-hydroxykynurenine (L-3OHKyn) into anthranilic acid (AA) and 3-hydroxyanthranilic acid (3-OHAA), respectively. Has a preference for the L-3-hydroxy form. Also has cysteine-conjugate-beta-lyase activity. {ECO:0000269|PubMed:11985583, ECO:0000269|PubMed:17300176, ECO:0000269|PubMed:28792876, ECO:0000269|PubMed:8706755, ECO:0000269|PubM…	Kynureninase OS=Homo sapiens OX=9606 GN=KYNU PE=1 SV=1	32	13	13	28	465	52.3	7.03	1.22166	1.20434	1.23643	1.22081	1.31647	1.35825	1.32095	1.33189	0.916599	0.00234941
P16949	Stathmin	STMN1	FUNCTION: Involved in the regulation of the microtubule (MT) filament system by destabilizing microtubules. Prevents assembly and promotes disassembly of microtubules. Phosphorylation at Ser-16 may be required for axon formation during neurogenesis. Involved in the control of the learned and innate fear (By similarity). {ECO:0000250}.	Stathmin OS=Homo sapiens OX=9606 GN=STMN1 PE=1 SV=3	58	11	11	38	149	17.3	5.97	0.950283	0.996497	0.913372	0.953384	1.04502	1.03213	1.05614	1.04443	0.912829	0.0220058
P05166	Propionyl-CoA carboxylase beta chain, mitochondrial	PCCB	FUNCTION: This is one of the 2 subunits of the biotin-dependent propionyl-CoA carboxylase (PCC), a mitochondrial enzyme involved in the catabolism of odd chain fatty acids, branched-chain amino acids isoleucine, threonine, methionine, and valine and other metabolites (PubMed:6765947, PubMed:15890657). Propionyl-CoA carboxylase catalyzes the carboxylation of propionyl-CoA/propanoyl-CoA to D-methyl…	Propionyl-CoA carboxylase beta chain, mitochondrial OS=Homo sapiens OX=9606 GN=PCCB PE=1 SV=3	34	14	14	24	539	58.2	7.64	0.995599	1.00559	1.06374	1.02164	1.10425	1.09044	1.06865	1.08778	0.939199	0.0489072
Q13724	Mannosyl-oligosaccharide glucosidase	MOGS	FUNCTION: Cleaves the distal alpha 1,2-linked glucose residue from the Glc(3)Man(9)GlcNAc(2) oligosaccharide precursor in a highly specific manner.	Mannosyl-oligosaccharide glucosidase OS=Homo sapiens OX=9606 GN=MOGS PE=1 SV=5	25	16	16	20	837	91.9	8.9	0.951718	0.956057	0.963292	0.957022	1.01029	0.980636	0.976324	0.989084	0.967584	0.0457833
Q9BXW6	Oxysterol-binding protein-related protein 1	OSBPL1A	FUNCTION: Binds phospholipids; exhibits strong binding to phosphatidic acid and weak binding to phosphatidylinositol 3-phosphate (By similarity). Stabilizes GTP-bound RAB7A on late endosomes/lysosomes and alters functional properties of late endocytic compartments via its interaction with RAB7A (PubMed:16176980). Binds 25-hydroxycholesterol and cholesterol (PubMed:17428193). {ECO:0000250, ECO:000…	Oxysterol-binding protein-related protein 1 OS=Homo sapiens OX=9606 GN=OSBPL1A PE=1 SV=2	19	17	17	25	950	108.4	6.38	0.891459	0.890672	0.87793	0.886687	0.935859	0.910491	0.943762	0.930037	0.953389	0.0167016
P98082	Disabled homolog 2	DAB2	FUNCTION: Adapter protein that functions as clathrin-associated sorting protein (CLASP) required for clathrin-mediated endocytosis of selected cargo proteins. Can bind and assemble clathrin, and binds simultaneously to phosphatidylinositol 4,5-bisphosphate (PtdIns(4,5)P2) and cargos containing non-phosphorylated NPXY internalization motifs, such as the LDL receptor, to recruit them to clathrin-co…	Disabled homolog 2 OS=Homo sapiens OX=9606 GN=DAB2 PE=1 SV=3	23	12	12	16	770	82.4	5.53	1.07172	1.08385	1.10343	1.08633	1.02958	1.0515	1.02028	1.03379	1.05083	0.0158844
Q00796	Sorbitol dehydrogenase	SORD	FUNCTION: Polyol dehydrogenase that catalyzes the reversible NAD(+)-dependent oxidation of various sugar alcohols. Is mostly active with D-sorbitol (D-glucitol), L-threitol, xylitol and ribitol as substrates, leading to the C2-oxidized products D-fructose, L-erythrulose, D-xylulose, and D-ribulose, respectively (PubMed:3365415). Is a key enzyme in the polyol pathway that interconverts glucose and…	Sorbitol dehydrogenase OS=Homo sapiens OX=9606 GN=SORD PE=1 SV=4	58	15	15	26	357	38.3	7.97	1.13804	1.12956	1.1204	1.12934	1.20249	1.20345	1.19143	1.19913	0.941799	0.000398812
O43399	Tumor protein D54	TPD52L2		Tumor protein D54 OS=Homo sapiens OX=9606 GN=TPD52L2 PE=1 SV=2	67	12	12	29	206	22.2	5.36	1.06294	1.11034	1.08422	1.08583	1.18554	1.16261	1.14324	1.1638	0.933009	0.0132183
Q15417	Calponin-3	CNN3	FUNCTION: Thin filament-associated protein that is implicated in the regulation and modulation of smooth muscle contraction. It is capable of binding to actin, calmodulin, troponin C and tropomyosin. The interaction of calponin with actin inhibits the actomyosin Mg-ATPase activity.	Calponin-3 OS=Homo sapiens OX=9606 GN=CNN3 PE=1 SV=1	45	10	11	25	329	36.4	6.05	0.830763	0.883929	0.86703	0.860574	0.805122	0.800025	0.805332	0.803493	1.07104	0.0224072
Q96KR1	Zinc finger RNA-binding protein	ZFR	FUNCTION: Involved in postimplantation and gastrulation stages of development. Involved in the nucleocytoplasmic shuttling of STAU2. Binds to DNA and RNA (By similarity). {ECO:0000250}.	Zinc finger RNA-binding protein OS=Homo sapiens OX=9606 GN=ZFR PE=1 SV=2	16	14	14	20	1074	116.9	9.04	0.969714	0.953694	0.949837	0.957748	0.918515	0.898435	0.916291	0.91108	1.05122	0.00607139
P18085	ADP-ribosylation factor 4	ARF4	FUNCTION: GTP-binding protein that functions as an allosteric activator of the cholera toxin catalytic subunit, an ADP-ribosyltransferase. Involved in protein trafficking; may modulate vesicle budding and uncoating within the Golgi apparatus.	ADP-ribosylation factor 4 OS=Homo sapiens OX=9606 GN=ARF4 PE=1 SV=3	61	5	9	48	180	20.5	7.14	0.841234	0.88638	0.871145	0.866253	0.946536	0.902946	0.936698	0.928727	0.932732	0.0288598
Q16222	UDP-N-acetylhexosamine pyrophosphorylase	UAP1	FUNCTION: Converts UTP and GlcNAc-1-P into UDP-GlcNAc, and UTP and GalNAc-1-P into UDP-GalNAc. Isoform AGX1 has 2 to 3 times higher activity towards GalNAc-1-P, while isoform AGX2 has 8 times more activity towards GlcNAc-1-P.	UDP-N-acetylhexosamine pyrophosphorylase OS=Homo sapiens OX=9606 GN=UAP1 PE=1 SV=3	27	11	12	22	522	58.7	6.33	1.02192	1.00404	0.988496	1.00482	0.948286	0.97575	0.952882	0.958973	1.04781	0.023483
Q15758	Neutral amino acid transporter B(0)	SLC1A5	FUNCTION: Sodium-dependent amino acids transporter that has a broad substrate specificity, with a preference for zwitterionic amino acids. It accepts as substrates all neutral amino acids, including glutamine, asparagine, and branched-chain and aromatic amino acids, and excludes methylated, anionic, and cationic amino acids (PubMed:8702519, PubMed:29872227). Through binding of the fusogenic prote…	Neutral amino acid transporter B(0) OS=Homo sapiens OX=9606 GN=SLC1A5 PE=1 SV=2	24	10	10	22	541	56.6	5.48	1.32345	1.3063	1.36762	1.33246	1.16832	1.16258	1.18114	1.17068	1.13819	0.00105855
Q9NZL4	Hsp70-binding protein 1	HSPBP1	FUNCTION: Inhibits HSPA1A chaperone activity by changing the conformation of the ATP-binding domain of HSPA1A and interfering with ATP binding. Interferes with ubiquitination mediated by STUB1 and inhibits chaperone-assisted degradation of immature CFTR. {ECO:0000269|PubMed:10786638, ECO:0000269|PubMed:12651857, ECO:0000269|PubMed:15215316, ECO:0000269|PubMed:9830037}.	Hsp70-binding protein 1 OS=Homo sapiens OX=9606 GN=HSPBP1 PE=1 SV=2	44	12	12	21	359	39.3	5.21	1.0233	1.0313	0.99695	1.01718	1.05228	1.04329	1.07478	1.05678	0.962526	0.0471954
Q9BPX3	Condensin complex subunit 3	NCAPG	FUNCTION: Regulatory subunit of the condensin complex, a complex required for conversion of interphase chromatin into mitotic-like condense chromosomes. The condensin complex probably introduces positive supercoils into relaxed DNA in the presence of type I topoisomerases and converts nicked DNA into positive knotted forms in the presence of type II topoisomerases. {ECO:0000269|PubMed:11136719}.	Condensin complex subunit 3 OS=Homo sapiens OX=9606 GN=NCAPG PE=1 SV=1	19	16	16	30	1015	114.3	5.59	1.03008	1.01817	1.01087	1.0197	1.04785	1.05558	1.04775	1.05039	0.970782	0.00762994
Q13884	Beta-1-syntrophin	SNTB1	FUNCTION: Adapter protein that binds to and probably organizes the subcellular localization of a variety of membrane proteins. May link various receptors to the actin cytoskeleton and the dystrophin glycoprotein complex.	Beta-1-syntrophin OS=Homo sapiens OX=9606 GN=SNTB1 PE=1 SV=3	35	15	15	27	538	58	8.63	0.975574	0.982544	0.967752	0.97529	0.912399	0.901792	0.94183	0.918674	1.06163	0.0112244
P32455	Guanylate-binding protein 1	GBP1	FUNCTION: Hydrolyzes GTP to GMP in 2 consecutive cleavage reactions. Exhibits antiviral activity against influenza virus. Promotes oxidative killing and delivers antimicrobial peptides to autophagolysosomes, providing broad host protection against different pathogen classes. {ECO:0000269|PubMed:22106366}.	Guanylate-binding protein 1 OS=Homo sapiens OX=9606 GN=GBP1 PE=1 SV=2	27	12	14	29	592	67.9	6.32	1.01361	1.00484	1.01356	1.01067	0.980862	0.994156	0.971677	0.982232	1.02895	0.0164146
O94776	Metastasis-associated protein MTA2	MTA2	FUNCTION: May be involved in the regulation of gene expression as repressor and activator. The repression might be related to covalent modification of histone proteins.	Metastasis-associated protein MTA2 OS=Homo sapiens OX=9606 GN=MTA2 PE=1 SV=1	27	14	16	31	668	75	9.66	0.93122	0.90695	0.905942	0.914704	0.888463	0.886689	0.884192	0.886448	1.03188	0.0277399
Q12765	Secernin-1	SCRN1	FUNCTION: Regulates exocytosis in mast cells. Increases both the extent of secretion and the sensitivity of mast cells to stimulation with calcium (By similarity). {ECO:0000250}.	Secernin-1 OS=Homo sapiens OX=9606 GN=SCRN1 PE=1 SV=2	32	12	12	30	414	46.4	4.75	1.03257	1.01144	1.04292	1.02898	0.952301	0.983392	0.966602	0.967432	1.06362	0.00884648
Q14966	Zinc finger protein 638	ZNF638	FUNCTION: Transcription factor that binds to cytidine clusters in double-stranded DNA (PubMed:8647861, PubMed:30487602). Plays a key role in the silencing of unintegrated retroviral DNA: some part of the retroviral DNA formed immediately after infection remains unintegrated in the host genome and is transcriptionally repressed (PubMed:30487602). Mediates transcriptional repression of unintegrated…	Zinc finger protein 638 OS=Homo sapiens OX=9606 GN=ZNF638 PE=1 SV=2	11	20	20	27	1978	220.5	6.38	1.01639	0.994009	0.975834	0.995411	0.954161	0.953393	0.968984	0.958846	1.03813	0.0458663
Q8N8S7	Protein enabled homolog	ENAH	FUNCTION: Ena/VASP proteins are actin-associated proteins involved in a range of processes dependent on cytoskeleton remodeling and cell polarity such as axon guidance and lamellipodial and filopodial dynamics in migrating cells. ENAH induces the formation of F-actin rich outgrowths in fibroblasts. Acts synergistically with BAIAP2-alpha and downstream of NTN1 to promote filipodia formation (By si…	Protein enabled homolog OS=Homo sapiens OX=9606 GN=ENAH PE=1 SV=2	27	15	15	23	591	66.5	6.93	1.08668	1.08098	1.06896	1.07888	1.01934	1.00545	1.02593	1.01691	1.06094	0.00148375
Q15435	Protein phosphatase 1 regulatory subunit 7	PPP1R7	FUNCTION: Regulatory subunit of protein phosphatase 1. {ECO:0000250}.	Protein phosphatase 1 regulatory subunit 7 OS=Homo sapiens OX=9606 GN=PPP1R7 PE=1 SV=1	43	13	13	17	360	41.5	4.91	1.00164	1.01621	1.00649	1.00811	1.12136	1.10018	1.08931	1.10362	0.913462	0.000763928
Q15334	Lethal(2) giant larvae protein homolog 1	LLGL1	FUNCTION: Cortical cytoskeleton protein found in a complex involved in maintaining cell polarity and epithelial integrity. Involved in the regulation of mitotic spindle orientation, proliferation, differentiation and tissue organization of neuroepithelial cells. Involved in axonogenesis through RAB10 activation thereby regulating vesicular membrane trafficking toward the axonal plasma membrane. {…	Lethal(2) giant larvae protein homolog 1 OS=Homo sapiens OX=9606 GN=LLGL1 PE=1 SV=3	19	15	15	22	1064	115.3	6.29	1.07428	1.06049	1.06707	1.06728	1.04252	1.03509	1.04607	1.04123	1.02502	0.00710362
Q12884	Prolyl endopeptidase FAP	FAP	FUNCTION: Cell surface glycoprotein serine protease that participates in extracellular matrix degradation and involved in many cellular processes including tissue remodeling, fibrosis, wound healing, inflammation and tumor growth. Both plasma membrane and soluble forms exhibit post-proline cleaving endopeptidase activity, with a marked preference for Ala/Ser-Gly-Pro-Ser/Asn/Ala consensus sequence…	Prolyl endopeptidase FAP OS=Homo sapiens OX=9606 GN=FAP PE=1 SV=5	24	17	17	25	760	87.7	6.65	1.10979	1.08921	1.12087	1.10662	1.06439	1.01572	1.06893	1.04968	1.05425	0.0425494
P24539	ATP synthase F(0) complex subunit B1, mitochondrial	ATP5PB	FUNCTION: Mitochondrial membrane ATP synthase (F(1)F(0) ATP synthase or Complex V) produces ATP from ADP in the presence of a proton gradient across the membrane which is generated by electron transport complexes of the respiratory chain. F-type ATPases consist of two structural domains, F(1) - containing the extramembraneous catalytic core, and F(0) - containing the membrane proton channel, link…	ATP synthase F(0) complex subunit B1, mitochondrial OS=Homo sapiens OX=9606 GN=ATP5PB PE=1 SV=2	47	13	13	47	256	28.9	9.36	1.03623	1.02994	1.04307	1.03641	1.01224	0.993276	1.02055	1.00869	1.02749	0.0358964
Q01970	1-phosphatidylinositol 4,5-bisphosphate phosphodiesterase beta-3	PLCB3	FUNCTION: The production of the second messenger molecules diacylglycerol (DAG) and inositol 1,4,5-trisphosphate (IP3) is mediated by activated phosphatidylinositol-specific phospholipase C enzymes.	1-phosphatidylinositol 4,5-bisphosphate phosphodiesterase beta-3 OS=Homo sapiens OX=9606 GN=PLCB3 PE=1 SV=2	15	15	15	18	1234	138.7	5.9	1.11143	1.10421	1.11905	1.11156	1.13349	1.13207	1.1203	1.12862	0.984888	0.0464238
P30838	Aldehyde dehydrogenase, dimeric NADP-preferring	ALDH3A1	FUNCTION: ALDHs play a major role in the detoxification of alcohol-derived acetaldehyde (Probable). They are involved in the metabolism of corticosteroids, biogenic amines, neurotransmitters, and lipid peroxidation (Probable). Oxidizes medium and long chain aldehydes into non-toxic fatty acids (PubMed:1737758). Preferentially oxidizes aromatic aldehyde substrates (PubMed:1737758). Comprises about…	Aldehyde dehydrogenase, dimeric NADP-preferring OS=Homo sapiens OX=9606 GN=ALDH3A1 PE=1 SV=3	27	10	11	20	453	50.4	6.54	0.586621	0.599965	0.596019	0.594202	0.556049	0.562708	0.584359	0.567705	1.04667	0.0481462
Q15785	Mitochondrial import receptor subunit TOM34	TOMM34	FUNCTION: Plays a role in the import of cytosolically synthesized preproteins into mitochondria. Binds the mature portion of precursor proteins. Interacts with cellular components, and possesses weak ATPase activity. May be a chaperone-like protein that helps to keep newly synthesized precursors in an unfolded import compatible state. {ECO:0000269|PubMed:10101285, ECO:0000269|PubMed:11913975, ECO…	Mitochondrial import receptor subunit TOM34 OS=Homo sapiens OX=9606 GN=TOMM34 PE=1 SV=2	43	14	14	27	309	34.5	8.98	1.05809	1.06865	1.04785	1.0582	1.11587	1.10725	1.10814	1.11042	0.952973	0.00138007
Q9NTZ6	RNA-binding protein 12	RBM12		RNA-binding protein 12 OS=Homo sapiens OX=9606 GN=RBM12 PE=1 SV=1	14	12	12	31	932	97.3	8.63	1.04852	1.01898	1.02583	1.03111	0.976115	0.997686	0.991765	0.988522	1.04308	0.0179931
Q15813	Tubulin-specific chaperone E	TBCE	FUNCTION: Tubulin-folding protein; involved in the second step of the tubulin folding pathway and in the regulation of tubulin heterodimer dissociation. Required for correct organization of microtubule cytoskeleton and mitotic splindle, and maintenance of the neuronal microtubule network. {ECO:0000269|PubMed:11847227, ECO:0000269|PubMed:27666369}.	Tubulin-specific chaperone E OS=Homo sapiens OX=9606 GN=TBCE PE=1 SV=1	40	15	15	22	527	59.3	6.76	1.11244	1.09754	1.08504	1.09834	1.17676	1.25241	1.15015	1.19311	0.92057	0.0401247
O00754	Lysosomal alpha-mannosidase	MAN2B1	FUNCTION: Necessary for the catabolism of N-linked carbohydrates released during glycoprotein turnover. Cleaves all known types of alpha-mannosidic linkages.	Lysosomal alpha-mannosidase OS=Homo sapiens OX=9606 GN=MAN2B1 PE=1 SV=3	18	15	15	24	1011	113.7	7.28	0.957628	0.957732	0.94129	0.952217	0.890716	0.906717	0.87151	0.889647	1.07033	0.00562949
P07942	Laminin subunit beta-1	LAMB1	FUNCTION: Binding to cells via a high affinity receptor, laminin is thought to mediate the attachment, migration and organization of cells into tissues during embryonic development by interacting with other extracellular matrix components. Involved in the organization of the laminar architecture of cerebral cortex. It is probably required for the integrity of the basement membrane/glia limitans t…	Laminin subunit beta-1 OS=Homo sapiens OX=9606 GN=LAMB1 PE=1 SV=2	11	15	15	19	1786	197.9	4.94	0.879854	0.909719	0.962521	0.917365	0.988434	0.982094	0.989715	0.986748	0.929685	0.0460546
P61764	Syntaxin-binding protein 1	STXBP1	FUNCTION: Participates in the regulation of synaptic vesicle docking and fusion through interaction with GTP-binding proteins (By similarity). Essential for neurotransmission and binds syntaxin, a component of the synaptic vesicle fusion machinery probably in a 1:1 ratio. Can interact with syntaxins 1, 2, and 3 but not syntaxin 4. May play a role in determining the specificity of intracellular fu…	Syntaxin-binding protein 1 OS=Homo sapiens OX=9606 GN=STXBP1 PE=1 SV=1	34	16	16	23	594	67.5	6.96	1.0502	1.03647	1.01219	1.03295	1.07354	1.06025	1.07688	1.07023	0.965174	0.0380057
Q00169	Phosphatidylinositol transfer protein alpha isoform	PITPNA	FUNCTION: Catalyzes the transfer of PtdIns and phosphatidylcholine between membranes.	Phosphatidylinositol transfer protein alpha isoform OS=Homo sapiens OX=9606 GN=PITPNA PE=1 SV=2	46	9	12	27	270	31.8	6.55	0.90887	0.933601	0.918678	0.920383	0.951346	0.968066	0.942966	0.954126	0.964635	0.0306336
Q9UDY4	DnaJ homolog subfamily B member 4	DNAJB4	FUNCTION: Probable chaperone. Stimulates ATP hydrolysis and the folding of unfolded proteins mediated by HSPA1A/B (in vitro) (PubMed:24318877). {ECO:0000269|PubMed:24318877}.	DnaJ homolog subfamily B member 4 OS=Homo sapiens OX=9606 GN=DNAJB4 PE=1 SV=1	41	13	14	29	337	37.8	8.5	0.870538	0.892901	0.900088	0.887843	0.7955	0.824025	0.846805	0.82211	1.07996	0.0191251
Q53EP0	Fibronectin type III domain-containing protein 3B	FNDC3B	FUNCTION: May be a positive regulator of adipogenesis. {ECO:0000269|PubMed:15564382}.	Fibronectin type III domain-containing protein 3B OS=Homo sapiens OX=9606 GN=FNDC3B PE=1 SV=2	14	13	13	22	1204	132.8	5.95	0.901263	0.901056	0.897953	0.900091	0.871168	0.854936	0.87447	0.866858	1.03834	0.00561447
Q8N1G4	Leucine-rich repeat-containing protein 47	LRRC47		Leucine-rich repeat-containing protein 47 OS=Homo sapiens OX=9606 GN=LRRC47 PE=1 SV=1	24	12	12	31	583	63.4	8.28	0.840156	0.851791	0.84077	0.844239	0.857189	0.857978	0.862661	0.859276	0.9825	0.0222527
O95433	Activator of 90 kDa heat shock protein ATPase homolog 1	AHSA1	FUNCTION: Acts as a co-chaperone of HSP90AA1 (PubMed:29127155). Activates the ATPase activity of HSP90AA1 leading to increase in its chaperone activity (PubMed:29127155). Competes with the inhibitory co-chaperone FNIP1 for binding to HSP90AA1, thereby providing a reciprocal regulatory mechanism for chaperoning of client proteins (PubMed:27353360). Competes with the inhibitory co-chaperone TSC1 fo…	Activator of 90 kDa heat shock protein ATPase homolog 1 OS=Homo sapiens OX=9606 GN=AHSA1 PE=1 SV=1	38	12	12	26	338	38.3	5.53	1.21708	1.20642	1.14285	1.18879	1.28273	1.33447	1.29929	1.3055	0.910598	0.0136197
Q6PD62	RNA polymerase-associated protein CTR9 homolog	CTR9	FUNCTION: Component of the PAF1 complex (PAF1C) which has multiple functions during transcription by RNA polymerase II and is implicated in regulation of development and maintenance of embryonic stem cell pluripotency. PAF1C associates with RNA polymerase II through interaction with POLR2A CTD non-phosphorylated and 'Ser-2'- and 'Ser-5'-phosphorylated forms and is involved in transcriptional elon…	RNA polymerase-associated protein CTR9 homolog OS=Homo sapiens OX=9606 GN=CTR9 PE=1 SV=1	16	17	17	23	1173	133.4	6.77	0.969856	0.973871	0.959372	0.9677	0.94285	0.935348	0.933867	0.937355	1.03237	0.00411749
Q70E73	Ras-associated and pleckstrin homology domains-containing protein 1	RAPH1	FUNCTION: Mediator of localized membrane signals. Implicated in the regulation of lamellipodial dynamics. Negatively regulates cell adhesion.	Ras-associated and pleckstrin homology domains-containing protein 1 OS=Homo sapiens OX=9606 GN=RAPH1 PE=1 SV=3	13	14	14	22	1250	135.2	8.85	1.04485	1.04901	1.04728	1.04704	0.975333	0.966088	1.01563	0.985684	1.06225	0.01584
Q9H078	Caseinolytic peptidase B protein homolog	CLPB	FUNCTION: May function as a regulatory ATPase and be related to secretion/protein trafficking process.	Caseinolytic peptidase B protein homolog OS=Homo sapiens OX=9606 GN=CLPB PE=1 SV=1	22	13	13	32	707	78.7	9.01	0.877564	0.87986	0.889675	0.882366	0.89976	0.903822	0.916226	0.906603	0.973267	0.0173179
Q6UW02	Cytochrome P450 20A1	CYP20A1		Cytochrome P450 20A1 OS=Homo sapiens OX=9606 GN=CYP20A1 PE=1 SV=1	28	10	10	17	462	52.4	6.21	1.05868	1.06262	1.07756	1.06628	1.11838	1.10765	1.14142	1.12249	0.94993	0.00812376
O15382	Branched-chain-amino-acid aminotransferase, mitochondrial	BCAT2	FUNCTION: Catalyzes the first reaction in the catabolism of the essential branched chain amino acids leucine, isoleucine, and valine. May also function as a transporter of branched chain alpha-keto acids.	Branched-chain-amino-acid aminotransferase, mitochondrial OS=Homo sapiens OX=9606 GN=BCAT2 PE=1 SV=2	35	10	10	28	392	44.3	8.65	0.772482	0.787157	0.804288	0.787976	0.758819	0.752527	0.759316	0.756887	1.04107	0.0301899
Q12996	Cleavage stimulation factor subunit 3	CSTF3	FUNCTION: One of the multiple factors required for polyadenylation and 3'-end cleavage of mammalian pre-mRNAs.	Cleavage stimulation factor subunit 3 OS=Homo sapiens OX=9606 GN=CSTF3 PE=1 SV=1	23	15	15	25	717	82.9	8.12	0.949601	0.937056	0.921002	0.935886	0.912284	0.913447	0.900608	0.908779	1.02983	0.0426082
P23258	Tubulin gamma-1 chain	TUBG1	FUNCTION: Tubulin is the major constituent of microtubules. The gamma chain is found at microtubule organizing centers (MTOC) such as the spindle poles or the centrosome. Pericentriolar matrix component that regulates alpha/beta chain minus-end nucleation, centrosome duplication and spindle formation.	Tubulin gamma-1 chain OS=Homo sapiens OX=9606 GN=TUBG1 PE=1 SV=2	41	13	13	27	451	51.1	6.14	1.00503	1.01941	1.02737	1.01727	1.04775	1.06139	1.07808	1.06241	0.957512	0.0145315
P23193	Transcription elongation factor A protein 1	TCEA1	FUNCTION: Necessary for efficient RNA polymerase II transcription elongation past template-encoded arresting sites. The arresting sites in DNA have the property of trapping a certain fraction of elongating RNA polymerases that pass through, resulting in locked ternary complexes. Cleavage of the nascent transcript by S-II allows the resumption of elongation from the new 3'-terminus.	Transcription elongation factor A protein 1 OS=Homo sapiens OX=9606 GN=TCEA1 PE=1 SV=2	38	12	12	25	301	33.9	8.38	1.0764	1.07444	1.07524	1.07536	1.02755	1.02317	0.979304	1.01001	1.0647	0.0132691
Q8N6T3	ADP-ribosylation factor GTPase-activating protein 1	ARFGAP1	FUNCTION: GTPase-activating protein (GAP) for the ADP ribosylation factor 1 (ARF1). Involved in membrane trafficking and /or vesicle transport. Promotes hydrolysis of the ARF1-bound GTP and thus, is required for the dissociation of coat proteins from Golgi-derived membranes and vesicles, a prerequisite for vesicle's fusion with target compartment. Probably regulates ARF1-mediated transport via it…	ADP-ribosylation factor GTPase-activating protein 1 OS=Homo sapiens OX=9606 GN=ARFGAP1 PE=1 SV=2	49	14	14	19	406	44.6	5.66	0.983985	1.02279	1.01299	1.00659	1.08685	1.09154	1.10174	1.09337	0.920626	0.0022286
Q9H2D6	TRIO and F-actin-binding protein	TRIOBP	FUNCTION: May regulate actin cytoskeletal organization, cell spreading and cell contraction by directly binding and stabilizing filamentous F-actin. The localized formation of TARA and TRIO complexes coordinates the amount of F-actin present in stress fibers. May also serve as a linker protein to recruit proteins required for F-actin formation and turnover. {ECO:0000269|PubMed:18194665}.	TRIO and F-actin-binding protein OS=Homo sapiens OX=9606 GN=TRIOBP PE=1 SV=3	6	15	15	25	2365	261.2	8.48	0.910172	0.944795	0.922938	0.925968	0.875525	0.868725	0.883707	0.875985	1.05706	0.0104587
Q7Z5K2	Wings apart-like protein homolog	WAPL	FUNCTION: Regulator of sister chromatid cohesion in mitosis which negatively regulates cohesin association with chromatin. Involved in both sister chromatid cohesion during interphase and sister-chromatid resolution during early stages of mitosis. Couples DNA replication to sister chromatid cohesion. Cohesion ensures that chromosome partitioning is accurate in both meiotic and mitotic cells and p…	Wings apart-like protein homolog OS=Homo sapiens OX=9606 GN=WAPL PE=1 SV=1	16	16	16	19	1190	132.9	5.44	1.03776	1.00899	1.05645	1.0344	0.97654	0.994245	0.963664	0.97815	1.05751	0.0265675
Q5JTZ9	Alanine--tRNA ligase, mitochondrial	AARS2	FUNCTION: Catalyzes the attachment of alanine to tRNA(Ala) in a two-step reaction: alanine is first activated by ATP to form Ala-AMP and then transferred to the acceptor end of tRNA(Ala). Also edits incorrectly charged tRNA(Ala) via its editing domain. {ECO:0000255|HAMAP-Rule:MF_03133}.	Alanine--tRNA ligase, mitochondrial OS=Homo sapiens OX=9606 GN=AARS2 PE=1 SV=1	18	15	15	19	985	107.3	6.27	0.989487	0.967006	0.986842	0.981112	1.02535	1.03763	0.997354	1.02011	0.961769	0.0482233
Q9NQC3	Reticulon-4	RTN4	FUNCTION: Required to induce the formation and stabilization of endoplasmic reticulum (ER) tubules (PubMed:27619977, PubMed:25612671, PubMed:24262037). They regulate membrane morphogenesis in the ER by promoting tubular ER production (PubMed:27619977, PubMed:25612671, PubMed:24262037, PubMed:27786289). They influence nuclear envelope expansion, nuclear pore complex formation and proper localizati…	Reticulon-4 OS=Homo sapiens OX=9606 GN=RTN4 PE=1 SV=2	9	7	7	51	1192	129.9	4.5	0.983639	0.989347	1.01437	0.995785	0.952323	0.919351	0.941103	0.937592	1.06207	0.0125977
O76003	Glutaredoxin-3	GLRX3	FUNCTION: Together with BOLA2, acts as a cytosolic iron-sulfur (Fe-S) cluster assembly factor that facilitates [2Fe-2S] cluster insertion into a subset of cytosolic proteins (PubMed:26613676, PubMed:27519415). Acts as a critical negative regulator of cardiac hypertrophy and a positive inotropic regulator (By similarity). Required for hemoglobin maturation (PubMed:23615448). Does not possess any t…	Glutaredoxin-3 OS=Homo sapiens OX=9606 GN=GLRX3 PE=1 SV=2	41	12	12	25	335	37.4	5.39	1.1106	1.14864	1.13836	1.13253	1.20576	1.2465	1.21158	1.22128	0.927331	0.00650114
Q9Y2Z0	Protein SGT1 homolog	SUGT1	FUNCTION: May play a role in ubiquitination and subsequent proteasomal degradation of target proteins.	Protein SGT1 homolog OS=Homo sapiens OX=9606 GN=SUGT1 PE=1 SV=3	47	15	15	24	365	41	5.16	0.903367	0.907217	0.913046	0.907877	0.9338	0.981574	0.941374	0.95225	0.953402	0.0423582
Q16134	Electron transfer flavoprotein-ubiquinone oxidoreductase, mitochondrial	ETFDH	FUNCTION: Accepts electrons from ETF and reduces ubiquinone.	Electron transfer flavoprotein-ubiquinone oxidoreductase, mitochondrial OS=Homo sapiens OX=9606 GN=ETFDH PE=1 SV=2	28	14	14	18	617	68.5	7.55	0.912837	0.921284	0.906221	0.913447	0.943738	0.925524	0.952417	0.94056	0.971174	0.0400282
P80303	Nucleobindin-2	NUCB2	FUNCTION: Calcium-binding protein which may have a role in calcium homeostasis (By similarity). Acts as a non-receptor guanine nucleotide exchange factor which binds to and activates guanine nucleotide-binding protein (G-protein) alpha subunit GNAI3 (By similarity). {ECO:0000250|UniProtKB:P81117, ECO:0000250|UniProtKB:Q9JI85}.; FUNCTION: [Nesfatin-1]: Anorexigenic peptide, seems to play an import…	Nucleobindin-2 OS=Homo sapiens OX=9606 GN=NUCB2 PE=1 SV=3	40	13	13	27	420	50.2	5.12	1.02169	1.04099	1.05927	1.04065	1.12497	1.10446	1.069	1.09948	0.946493	0.0400149
O75937	DnaJ homolog subfamily C member 8	DNAJC8	FUNCTION: Suppresses polyglutamine (polyQ) aggregation of ATXN3 in neuronal cells (PubMed:27133716). {ECO:0000269|PubMed:27133716}.	DnaJ homolog subfamily C member 8 OS=Homo sapiens OX=9606 GN=DNAJC8 PE=1 SV=2	45	11	11	23	253	29.8	9.06	0.932744	0.957728	0.950025	0.946832	1.01761	1.0052	0.986339	1.00305	0.943953	0.00865287
Q99439	Calponin-2	CNN2	FUNCTION: Thin filament-associated protein that is implicated in the regulation and modulation of smooth muscle contraction. It is capable of binding to actin, calmodulin, troponin C and tropomyosin. The interaction of calponin with actin inhibits the actomyosin Mg-ATPase activity.	Calponin-2 OS=Homo sapiens OX=9606 GN=CNN2 PE=1 SV=4	33	7	8	19	309	33.7	7.33	1.20392	1.16732	1.14465	1.17196	1.06941	1.0473	1.10558	1.0741	1.09112	0.0155961
Q8WXX5	DnaJ homolog subfamily C member 9	DNAJC9	FUNCTION: May play a role as co-chaperone of the Hsp70 family proteins HSPA1A, HSPA1B and HSPA8. {ECO:0000269|PubMed:17182002}.	DnaJ homolog subfamily C member 9 OS=Homo sapiens OX=9606 GN=DNAJC9 PE=1 SV=1	38	10	10	23	260	29.9	5.73	1.06045	1.04199	1.09927	1.06724	1.11307	1.12963	1.1161	1.1196	0.953232	0.0411354
Q9NP74	Palmdelphin	PALMD		Palmdelphin OS=Homo sapiens OX=9606 GN=PALMD PE=1 SV=1	23	13	14	24	551	62.7	5.44	1.02548	0.997845	1.0143	1.01254	1.09717	1.0917	1.09902	1.09597	0.923882	0.000556516
Q08752	Peptidyl-prolyl cis-trans isomerase D	PPID	FUNCTION: PPIase that catalyzes the cis-trans isomerization of proline imidic peptide bonds in oligopeptides and may therefore assist protein folding (PubMed:11350175, PubMed:20676357). Proposed to act as a co-chaperone in HSP90 complexes such as in unligated steroid receptors heterocomplexes. Different co-chaperones seem to compete for association with HSP90 thus establishing distinct HSP90-co-c…	Peptidyl-prolyl cis-trans isomerase D OS=Homo sapiens OX=9606 GN=PPID PE=1 SV=3	29	11	12	22	370	40.7	7.21	1.09355	1.09975	1.07371	1.089	1.13504	1.13305	1.14036	1.13615	0.958504	0.00443463
P17931	Galectin-3	LGALS3	FUNCTION: Galactose-specific lectin which binds IgE. May mediate with the alpha-3, beta-1 integrin the stimulation by CSPG4 of endothelial cells migration. Together with DMBT1, required for terminal differentiation of columnar epithelial cells during early embryogenesis (By similarity). In the nucleus: acts as a pre-mRNA splicing factor. Involved in acute inflammatory responses including neutroph…	Galectin-3 OS=Homo sapiens OX=9606 GN=LGALS3 PE=1 SV=5	38	8	8	46	250	26.1	8.56	1.24897	1.23312	1.12609	1.20273	1.05712	0.947167	1.08076	1.02835	1.16957	0.0365532
Q13492	Phosphatidylinositol-binding clathrin assembly protein	PICALM	FUNCTION: Cytoplasmic adapter protein that plays a critical role in clathrin-mediated endocytosis which is important in processes such as internalization of cell receptors, synaptic transmission or removal of apoptotic cells. Recruits AP-2 and attaches clathrin triskelions to the cytoplasmic side of plasma membrane leading to clathrin-coated vesicles (CCVs) assembly (PubMed:10436022, PubMed:16262…	Phosphatidylinositol-binding clathrin assembly protein OS=Homo sapiens OX=9606 GN=PICALM PE=1 SV=2	19	12	12	25	652	70.7	7.9	0.921555	0.889172	0.879623	0.896784	0.856058	0.837485	0.857351	0.850298	1.05467	0.0308128
Q9ULW0	Targeting protein for Xklp2	TPX2	FUNCTION: Spindle assembly factor required for normal assembly of mitotic spindles. Required for normal assembly of microtubules during apoptosis. Required for chromatin and/or kinetochore dependent microtubule nucleation. Mediates AURKA localization to spindle microtubules (PubMed:18663142, PubMed:19208764). Activates AURKA by promoting its autophosphorylation at 'Thr-288' and protects this resi…	Targeting protein for Xklp2 OS=Homo sapiens OX=9606 GN=TPX2 PE=1 SV=2	22	16	16	19	747	85.6	9.23	0.919817	0.962939	0.9183	0.933685	0.865679	0.827648	0.838946	0.844091	1.10614	0.00834024
P20290	Transcription factor BTF3	BTF3	FUNCTION: When associated with NACA, prevents inappropriate targeting of non-secretory polypeptides to the endoplasmic reticulum (ER). Binds to nascent polypeptide chains as they emerge from the ribosome and blocks their interaction with the signal recognition particle (SRP), which normally targets nascent secretory peptides to the ER. BTF3 is also a general transcription factor that can form a s…	Transcription factor BTF3 OS=Homo sapiens OX=9606 GN=BTF3 PE=1 SV=1	60	8	9	18	206	22.2	9.38	1.2191	1.19964	1.15742	1.19205	1.06207	1.07593	1.08568	1.07456	1.10934	0.00378675
Q14C86	GTPase-activating protein and VPS9 domain-containing protein 1	GAPVD1	FUNCTION: Acts both as a GTPase-activating protein (GAP) and a guanine nucleotide exchange factor (GEF), and participates in various processes such as endocytosis, insulin receptor internalization or LC2A4/GLUT4 trafficking. Acts as a GEF for the Ras-related protein RAB31 by exchanging bound GDP for free GTP, leading to regulate LC2A4/GLUT4 trafficking. In the absence of insulin, it maintains RAB…	GTPase-activating protein and VPS9 domain-containing protein 1 OS=Homo sapiens OX=9606 GN=GAPVD1 PE=1 SV=2	12	16	16	22	1478	164.9	5.22	1.06959	1.06469	1.06868	1.06765	1.08292	1.09332	1.08812	1.08812	0.981191	0.00367099
P08962	CD63 antigen	CD63	FUNCTION: Functions as cell surface receptor for TIMP1 and plays a role in the activation of cellular signaling cascades. Plays a role in the activation of ITGB1 and integrin signaling, leading to the activation of AKT, FAK/PTK2 and MAP kinases. Promotes cell survival, reorganization of the actin cytoskeleton, cell adhesion, spreading and migration, via its role in the activation of AKT and FAK/P…	CD63 antigen OS=Homo sapiens OX=9606 GN=CD63 PE=1 SV=2	25	7	7	34	238	25.6	7.81	0.725345	0.704122	0.658531	0.696	0.846182	0.819847	0.793712	0.819914	0.848869	0.0075713
P40763	Signal transducer and activator of transcription 3	STAT3	FUNCTION: Signal transducer and transcription activator that mediates cellular responses to interleukins, KITLG/SCF, LEP and other growth factors (PubMed:10688651, PubMed:12359225, PubMed:12873986, PubMed:15194700, PubMed:17344214, PubMed:18242580, PubMed:23084476, PubMed:31462771). Once activated, recruits coactivators, such as NCOA1 or MED1, to the promoter region of the target gene (PubMed:173…	Signal transducer and activator of transcription 3 OS=Homo sapiens OX=9606 GN=STAT3 PE=1 SV=2	21	12	12	18	770	88	6.3	0.934112	0.93625	0.938904	0.936422	0.968512	0.971946	0.969599	0.970019	0.965365	4.0232e-05
P37235	Hippocalcin-like protein 1	HPCAL1	FUNCTION: May be involved in the calcium-dependent regulation of rhodopsin phosphorylation.	Hippocalcin-like protein 1 OS=Homo sapiens OX=9606 GN=HPCAL1 PE=1 SV=3	64	13	13	37	193	22.3	5.35	0.885872	0.922866	0.859648	0.889462	1.00676	0.981501	0.969455	0.985906	0.902177	0.0107322
Q9NUV7	Serine palmitoyltransferase 3	SPTLC3	FUNCTION: Serine palmitoyltransferase (SPT). The heterodimer formed with LCB1/SPTLC1 constitutes the catalytic core. The composition of the serine palmitoyltransferase (SPT) complex determines the substrate preference. SPT complexes containing SPTLC3 generate shorter chain sphingoid bases compared to complexes containing SPTLC2. The SPTLC1-SPTLC3-SPTSSA isozyme uses C12-CoA, C14-CoA and C16-CoA a…	Serine palmitoyltransferase 3 OS=Homo sapiens OX=9606 GN=SPTLC3 PE=1 SV=3	21	11	11	23	552	62	8.78	0.836081	0.83383	0.854199	0.84137	0.922137	0.913225	0.882925	0.906096	0.928567	0.00869638
Q9H0B6	Kinesin light chain 2	KLC2	FUNCTION: Kinesin is a microtubule-associated force-producing protein that may play a role in organelle transport. The light chain may function in coupling of cargo to the heavy chain or in the modulation of its ATPase activity (By similarity). {ECO:0000250}.	Kinesin light chain 2 OS=Homo sapiens OX=9606 GN=KLC2 PE=1 SV=1	25	8	14	23	622	68.9	7.15	1.0645	1.04334	1.06397	1.05727	1.13625	1.11885	1.08086	1.11199	0.950792	0.0369859
Q13185	Chromobox protein homolog 3	CBX3	FUNCTION: Seems to be involved in transcriptional silencing in heterochromatin-like complexes. Recognizes and binds histone H3 tails methylated at 'Lys-9', leading to epigenetic repression. May contribute to the association of the heterochromatin with the inner nuclear membrane through its interaction with lamin B receptor (LBR). Involved in the formation of functional kinetochore through interac…	Chromobox protein homolog 3 OS=Homo sapiens OX=9606 GN=CBX3 PE=1 SV=4	58	6	8	28	183	20.8	5.33	0.868582	0.930569	0.95237	0.917174	0.998027	0.978934	1.01397	0.996977	0.919955	0.0420245
P02792	Ferritin light chain	FTL	FUNCTION: Stores iron in a soluble, non-toxic, readily available form. Important for iron homeostasis. Iron is taken up in the ferrous form and deposited as ferric hydroxides after oxidation. Also plays a role in delivery of iron to cells. Mediates iron uptake in capsule cells of the developing kidney (By similarity). {ECO:0000250, ECO:0000269|PubMed:19923220, ECO:0000269|PubMed:20159981}.	Ferritin light chain OS=Homo sapiens OX=9606 GN=FTL PE=1 SV=2	51	7	7	19	175	20	5.78	0.7831	0.816253	0.842911	0.814088	0.718818	0.751983	0.723235	0.731346	1.11314	0.01486
P30050	60S ribosomal protein L12	RPL12	FUNCTION: Binds directly to 26S ribosomal RNA. {ECO:0000250}.	60S ribosomal protein L12 OS=Homo sapiens OX=9606 GN=RPL12 PE=1 SV=1	64	9	9	38	165	17.8	9.42	1.10458	1.064	1.09245	1.08701	1.03637	1.04944	1.04407	1.0433	1.0419	0.0256585
P99999	Cytochrome c	CYCS	FUNCTION: Electron carrier protein. The oxidized form of the cytochrome c heme group can accept an electron from the heme group of the cytochrome c1 subunit of cytochrome reductase. Cytochrome c then transfers this electron to the cytochrome oxidase complex, the final protein carrier in the mitochondrial electron-transport chain.; FUNCTION: Plays a role in apoptosis. Suppression of the anti-apopt…	Cytochrome c OS=Homo sapiens OX=9606 GN=CYCS PE=1 SV=2	65	8	8	18	105	11.7	9.57	1.03932	1.09463	0.991589	1.04185	0.934449	0.864229	0.907704	0.902127	1.15488	0.0180289
O14497	AT-rich interactive domain-containing protein 1A	ARID1A	FUNCTION: Involved in transcriptional activation and repression of select genes by chromatin remodeling (alteration of DNA-nucleosome topology). Component of SWI/SNF chromatin remodeling complexes that carry out key enzymatic activities, changing chromatin structure by altering DNA-histone contacts within a nucleosome in an ATP-dependent manner. Binds DNA non-specifically. Belongs to the neural p…	AT-rich interactive domain-containing protein 1A OS=Homo sapiens OX=9606 GN=ARID1A PE=1 SV=3	7	12	13	17	2285	241.9	6.7	1.06755	1.06021	1.08834	1.07203	0.992323	1.01321	1.02597	1.0105	1.06089	0.00890708
Q92922	SWI/SNF complex subunit SMARCC1	SMARCC1	FUNCTION: Involved in transcriptional activation and repression of select genes by chromatin remodeling (alteration of DNA-nucleosome topology). Component of SWI/SNF chromatin remodeling complexes that carry out key enzymatic activities, changing chromatin structure by altering DNA-histone contacts within a nucleosome in an ATP-dependent manner. May stimulate the ATPase activity of the catalytic …	SWI/SNF complex subunit SMARCC1 OS=Homo sapiens OX=9606 GN=SMARCC1 PE=1 SV=3	12	5	13	36	1105	122.8	5.76	0.870576	0.946644	0.953625	0.923615	1.0115	1.01139	0.987985	1.00363	0.920278	0.0447324
Q9H8H0	Nucleolar protein 11	NOL11	FUNCTION: Ribosome biogenesis factor. May be required for both optimal rDNA transcription and small subunit (SSU) pre-rRNA processing at sites A', A0, 1 and 2b. {ECO:0000269|PubMed:22916032}.	Nucleolar protein 11 OS=Homo sapiens OX=9606 GN=NOL11 PE=1 SV=1	22	13	13	16	719	81.1	6.07	0.953106	0.97817	0.964408	0.965228	0.992266	0.993054	0.985229	0.990183	0.974797	0.0311661
P54289	Voltage-dependent calcium channel subunit alpha-2/delta-1	CACNA2D1	FUNCTION: The alpha-2/delta subunit of voltage-dependent calcium channels regulates calcium current density and activation/inactivation kinetics of the calcium channel. Plays an important role in excitation-contraction coupling (By similarity). {ECO:0000250}.	Voltage-dependent calcium channel subunit alpha-2/delta-1 OS=Homo sapiens OX=9606 GN=CACNA2D1 PE=1 SV=3	15	13	13	18	1103	124.5	5.27	0.883341	0.882131	0.863071	0.876181	0.817768	0.81275	0.84084	0.823786	1.0636	0.00848895
O95239	Chromosome-associated kinesin KIF4A	KIF4A	FUNCTION: Iron-sulfur (Fe-S) cluster binding motor protein that has a role in chromosome segregation during mitosis (PubMed:29848660). Translocates PRC1 to the plus ends of interdigitating spindle microtubules during the metaphase to anaphase transition, an essential step for the formation of an organized central spindle midzone and midbody and for successful cytokinesis (PubMed:15297875, PubMed:…	Chromosome-associated kinesin KIF4A OS=Homo sapiens OX=9606 GN=KIF4A PE=1 SV=3	12	13	14	19	1232	139.8	6.27	0.914771	0.938764	0.944243	0.932593	0.877791	0.888502	0.910758	0.892351	1.0451	0.0387083
Q13217	DnaJ homolog subfamily C member 3	DNAJC3	FUNCTION: Involved in the unfolded protein response (UPR) during endoplasmic reticulum (ER) stress. Acts as a negative regulator of the EIF2AK4/GCN2 kinase activity by preventing the phosphorylation of eIF-2-alpha at 'Ser-52' and hence attenuating general protein synthesis under ER stress, hypothermic and amino acid starving stress conditions (By similarity). Co-chaperone of HSPA8/HSC70, it stimu…	DnaJ homolog subfamily C member 3 OS=Homo sapiens OX=9606 GN=DNAJC3 PE=1 SV=1	28	12	12	16	504	57.5	6.15	0.952652	0.976192	0.971827	0.96689	1.07879	1.05824	1.06617	1.06774	0.905552	0.000425204
Q96AQ6	Pre-B-cell leukemia transcription factor-interacting protein 1	PBXIP1	FUNCTION: Regulator of pre-B-cell leukemia transcription factors (BPXs) function. Inhibits the binding of PBX1-HOX complex to DNA and blocks the transcriptional activity of E2A-PBX1. Tethers estrogen receptor-alpha (ESR1) to microtubules and allows them to influence estrogen receptors-alpha signaling. {ECO:0000269|PubMed:10825160, ECO:0000269|PubMed:12360403, ECO:0000269|PubMed:17043237}.	Pre-B-cell leukemia transcription factor-interacting protein 1 OS=Homo sapiens OX=9606 GN=PBXIP1 PE=1 SV=1	21	13	13	18	731	80.6	5.33	0.871309	0.917589	0.878269	0.889056	0.950633	0.928987	0.962523	0.947381	0.938435	0.0286882
Q9BR76	Coronin-1B	CORO1B	FUNCTION: Regulates leading edge dynamics and cell motility in fibroblasts. May be involved in cytokinesis and signal transduction (By similarity). {ECO:0000250, ECO:0000269|PubMed:16027158}.	Coronin-1B OS=Homo sapiens OX=9606 GN=CORO1B PE=1 SV=1	24	12	12	26	489	54.2	5.88	0.986547	1.01766	1.05032	1.01818	1.0666	1.10744	1.08629	1.08677	0.936878	0.0349231
Q9Y2S7	Polymerase delta-interacting protein 2	POLDIP2	FUNCTION: Involved in DNA damage tolerance by regulating translesion synthesis (TLS) of templates carrying DNA damage lesions such as 8oxoG and abasic sites (PubMed:24191025). May act by stimulating activity of DNA polymerases involved in TLS, such as PRIMPOL and polymerase delta (POLD1) (PubMed:24191025, PubMed:26984527). {ECO:0000269|PubMed:24191025, ECO:0000269|PubMed:26984527}.	Polymerase delta-interacting protein 2 OS=Homo sapiens OX=9606 GN=POLDIP2 PE=1 SV=1	41	12	12	25	368	42	8.63	0.976562	0.971185	0.96283	0.970192	1.01551	0.984291	1.00764	1.00248	0.96779	0.0339029
P32929	Cystathionine gamma-lyase	CTH	FUNCTION: Catalyzes the last step in the trans-sulfuration pathway from methionine to cysteine. Has broad substrate specificity. Converts cystathionine to cysteine, ammonia and 2-oxobutanoate. Converts two cysteine molecules to lanthionine and hydrogen sulfide. Can also accept homocysteine as substrate. Specificity depends on the levels of the endogenous substrates. Generates the endogenous signa…	Cystathionine gamma-lyase OS=Homo sapiens OX=9606 GN=CTH PE=1 SV=3	36	12	12	20	405	44.5	6.7	1.23795	1.20497	1.17828	1.20706	1.07526	1.09044	1.05069	1.07213	1.12586	0.00290213
Q15555	Microtubule-associated protein RP/EB family member 2	MAPRE2	FUNCTION: May be involved in microtubule polymerization, and spindle function by stabilizing microtubules and anchoring them at centrosomes. May play a role in cell migration (By similarity). {ECO:0000250}.	Microtubule-associated protein RP/EB family member 2 OS=Homo sapiens OX=9606 GN=MAPRE2 PE=1 SV=1	29	9	10	17	327	37	5.57	1.00529	1.00165	0.984454	0.99713	0.927118	0.912421	0.976082	0.93854	1.06243	0.0446588
P62829	60S ribosomal protein L23	RPL23		60S ribosomal protein L23 OS=Homo sapiens OX=9606 GN=RPL23 PE=1 SV=1	68	9	9	32	140	14.9	10.51	1.11992	1.08904	1.11055	1.1065	1.05805	1.05807	1.02446	1.04686	1.05697	0.0145517
Q9Y3Z3	Deoxynucleoside triphosphate triphosphohydrolase SAMHD1	SAMHD1	FUNCTION: Protein that acts both as a host restriction factor involved in defense response to virus and as a regulator of DNA end resection at stalled replication forks (PubMed:19525956, PubMed:21613998, PubMed:21720370, PubMed:23602554, PubMed:23601106, PubMed:22056990, PubMed:24336198, PubMed:26294762, PubMed:26431200, PubMed:28229507, PubMed:28834754, PubMed:29670289). Has deoxynucleoside trip…	Deoxynucleoside triphosphate triphosphohydrolase SAMHD1 OS=Homo sapiens OX=9606 GN=SAMHD1 PE=1 SV=2	24	13	13	18	626	72.2	7.14	0.918532	0.932733	0.941111	0.930792	0.860336	0.89694	0.902997	0.886758	1.04966	0.0414712
P62917	60S ribosomal protein L8	RPL8	FUNCTION: Component of the large ribosomal subunit. {ECO:0000305|PubMed:12962325}.	60S ribosomal protein L8 OS=Homo sapiens OX=9606 GN=RPL8 PE=1 SV=2	41	8	8	34	257	28	11.03	1.1561	1.16434	1.17872	1.16638	1.10059	1.04956	1.09553	1.08189	1.0781	0.00851594
Q9HA77	Probable cysteine--tRNA ligase, mitochondrial	CARS2		Probable cysteine--tRNA ligase, mitochondrial OS=Homo sapiens OX=9606 GN=CARS2 PE=1 SV=1	22	11	11	21	564	62.2	8.34	1.14507	1.16487	1.0817	1.13055	1.33016	1.22498	1.28678	1.28064	0.882796	0.0191121
Q8IWR0	Zinc finger CCCH domain-containing protein 7A	ZC3H7A	FUNCTION: May be a specific regulator of miRNA biogenesis. Binds to microRNAs MIR7-1, MIR16-2 and MIR29A hairpins recognizing the 3'-ATA(A/T)-5' motif in the apical loop. {ECO:0000269|PubMed:28431233}.	Zinc finger CCCH domain-containing protein 7A OS=Homo sapiens OX=9606 GN=ZC3H7A PE=1 SV=1	17	14	14	23	971	110.5	7.3	1.03571	1.0137	0.994175	1.01453	0.96662	0.963797	0.973348	0.967922	1.04815	0.019426
Q9BQ04	RNA-binding protein 4B	RBM4B	FUNCTION: Required for the translational activation of PER1 mRNA in response to circadian clock. Binds directly to the 3'-UTR of the PER1 mRNA (By similarity). {ECO:0000250}.	RNA-binding protein 4B OS=Homo sapiens OX=9606 GN=RBM4B PE=1 SV=1	39	2	13	22	359	40.1	6.74	0.984581	0.956923	0.974701	0.972068	1.04642	1.01196	1.01688	1.02509	0.94828	0.0169934
Q9BV36	Melanophilin	MLPH	FUNCTION: Rab effector protein involved in melanosome transport. Serves as link between melanosome-bound RAB27A and the motor protein MYO5A. {ECO:0000269|PubMed:12062444}.	Melanophilin OS=Homo sapiens OX=9606 GN=MLPH PE=1 SV=1	28	11	11	19	600	65.9	6.07	0.977117	1.03575	0.945592	0.986154	1.19648	1.13369	1.19309	1.17442	0.839695	0.00485875
Q86UU1	Pleckstrin homology-like domain family B member 1	PHLDB1		Pleckstrin homology-like domain family B member 1 OS=Homo sapiens OX=9606 GN=PHLDB1 PE=1 SV=1	12	12	12	16	1377	151.1	8.63	0.900777	0.922295	0.916299	0.913124	0.878296	0.879695	0.869417	0.875803	1.04261	0.00650567
O43684	Mitotic checkpoint protein BUB3	BUB3	FUNCTION: Has a dual function in spindle-assembly checkpoint signaling and in promoting the establishment of correct kinetochore-microtubule (K-MT) attachments. Promotes the formation of stable end-on bipolar attachments. Necessary for kinetochore localization of BUB1. Regulates chromosome segregation during oocyte meiosis. The BUB1/BUB3 complex plays a role in the inhibition of anaphase-promotin…	Mitotic checkpoint protein BUB3 OS=Homo sapiens OX=9606 GN=BUB3 PE=1 SV=1	39	8	8	25	328	37.1	6.84	0.938374	0.994873	0.958933	0.96406	0.914628	0.914253	0.903798	0.910893	1.05837	0.0345688
Q9BYG3	MKI67 FHA domain-interacting nucleolar phosphoprotein	NIFK		MKI67 FHA domain-interacting nucleolar phosphoprotein OS=Homo sapiens OX=9606 GN=NIFK PE=1 SV=1	47	12	12	16	293	34.2	9.88	0.735624	0.731334	0.739502	0.735487	0.683464	0.69467	0.700086	0.69274	1.06171	0.00141043
Q9HAV4	Exportin-5	XPO5	FUNCTION: Mediates the nuclear export of proteins bearing a double-stranded RNA binding domain (dsRBD) and double-stranded RNAs (cargos). XPO5 in the nucleus binds cooperatively to the RNA and to the GTPase Ran in its active GTP-bound form. Proteins containing dsRBDs can associate with this trimeric complex through the RNA. Docking of this complex to the nuclear pore complex (NPC) is mediated thr…	Exportin-5 OS=Homo sapiens OX=9606 GN=XPO5 PE=1 SV=1	13	13	13	15	1204	136.2	5.8	0.858922	0.879325	0.874805	0.871017	0.899672	0.920335	0.889733	0.903247	0.964318	0.0420464
P43155	Carnitine O-acetyltransferase	CRAT	FUNCTION: Catalyzes the reversible transfer of acyl groups from carnitine to coenzyme A (CoA) and regulates the acyl-CoA/CoA ratio. Also plays a crucial role in the transport of fatty acids for beta-oxidation (PubMed:15099582, PubMed:29395073). Responsible for the synthesis of short- and branched-chain acylcarnitines (PubMed:23485643). Active towards some branched-chain amino acid oxidation pathw…	Carnitine O-acetyltransferase OS=Homo sapiens OX=9606 GN=CRAT PE=1 SV=5	21	12	12	20	626	70.8	8.44	1.06282	1.06121	1.05081	1.05828	0.993511	0.996319	0.978668	0.989499	1.06951	0.000491484
Q9BQE5	Apolipoprotein L2	APOL2	FUNCTION: May affect the movement of lipids in the cytoplasm or allow the binding of lipids to organelles.	Apolipoprotein L2 OS=Homo sapiens OX=9606 GN=APOL2 PE=1 SV=2	35	12	12	28	337	37.1	6.74	0.82829	0.820052	0.825968	0.82477	0.761575	0.771186	0.766878	0.766546	1.07596	9.59348e-05
Q8IWA4	Mitofusin-1	MFN1	FUNCTION: Mitochondrial outer membrane GTPase that mediates mitochondrial clustering and fusion (PubMed:12475957, PubMed:12759376, PubMed:27920125, PubMed:28114303). Membrane clustering requires GTPase activity (PubMed:27920125). It may involve a major rearrangement of the coiled coil domains (PubMed:27920125, PubMed:28114303). Mitochondria are highly dynamic organelles, and their morphology is d…	Mitofusin-1 OS=Homo sapiens OX=9606 GN=MFN1 PE=1 SV=3	17	11	12	16	741	84.1	6.33	1.01828	1.00999	0.995358	1.00788	0.985184	0.985532	0.980754	0.983823	1.02445	0.0249391
Q96LD4	E3 ubiquitin-protein ligase TRIM47	TRIM47	FUNCTION: E3 ubiquitin-protein ligase that mediates the ubiquitination and proteasomal degradation of CYLD. {ECO:0000269|PubMed:29291351}.	E3 ubiquitin-protein ligase TRIM47 OS=Homo sapiens OX=9606 GN=TRIM47 PE=1 SV=2	25	13	13	18	638	69.5	6.44	1.05473	0.978599	0.979415	1.00425	0.889903	0.935923	0.932512	0.919446	1.09223	0.0442138
Q5T5P2	Sickle tail protein homolog	KIAA1217	FUNCTION: Required for normal development of intervertebral disks. {ECO:0000250|UniProtKB:A2AQ25}.	Sickle tail protein homolog OS=Homo sapiens OX=9606 GN=KIAA1217 PE=1 SV=2	7	14	14	17	1943	214	7.06	1.059	0.994611	1.01454	1.02272	0.902266	0.892498	0.884309	0.893024	1.14523	0.00276973
Q14011	Cold-inducible RNA-binding protein	CIRBP	FUNCTION: Cold-inducible mRNA binding protein that plays a protective role in the genotoxic stress response by stabilizing transcripts of genes involved in cell survival. Acts as a translational activator. Seems to play an essential role in cold-induced suppression of cell proliferation. Binds specifically to the 3'-untranslated regions (3'-UTRs) of stress-responsive transcripts RPA2 and TXN. Act…	Cold-inducible RNA-binding protein OS=Homo sapiens OX=9606 GN=CIRBP PE=1 SV=1	47	7	7	21	172	18.6	9.51	1.01771	1.02163	0.963117	1.00082	0.865705	0.852454	0.906109	0.874756	1.14411	0.00710538
P84098	60S ribosomal protein L19	RPL19		60S ribosomal protein L19 OS=Homo sapiens OX=9606 GN=RPL19 PE=1 SV=1	27	7	7	28	196	23.5	11.47	1.13538	1.13971	1.10229	1.12579	1.08696	1.04188	1.0786	1.06915	1.05298	0.0358109
O00764	Pyridoxal kinase	PDXK	FUNCTION: Catalyzes the phosphorylation of the dietary vitamin B6 vitamers pyridoxal (PL), pyridoxine (PN) and pyridoxamine (PM) to form pyridoxal 5'-phosphate (PLP), pyridoxine 5'-phosphate (PNP) and pyridoxamine 5'-phosphate (PMP), respectively (PubMed:9099727, PubMed:10987144, PubMed:17766369, PubMed:19351586, PubMed:31187503) (Probable). PLP is the active form of vitamin B6, and acts as a cof…	Pyridoxal kinase OS=Homo sapiens OX=9606 GN=PDXK PE=1 SV=1	37	10	10	14	312	35.1	6.13	1.10215	1.1092	1.08308	1.09814	1.12896	1.15466	1.15514	1.14625	0.958029	0.0144759
O94851	[F-actin]-monooxygenase MICAL2	MICAL2	FUNCTION: Nuclear monooxygenase that promotes depolymerization of F-actin by mediating oxidation of specific methionine residues on actin to form methionine-sulfoxide, resulting in actin filament disassembly and preventing repolymerization (PubMed:24440334). In the absence of actin, it also functions as a NADPH oxidase producing H(2)O(2) (By similarity). Acts as a key regulator of the SRF signali…	[F-actin]-monooxygenase MICAL2 OS=Homo sapiens OX=9606 GN=MICAL2 PE=1 SV=2	8	13	13	18	1957	218.9	8.34	1.04172	1.11277	1.03448	1.06299	0.974039	0.979541	0.992751	0.982111	1.08235	0.0341541
Q86VM9	Zinc finger CCCH domain-containing protein 18	ZC3H18		Zinc finger CCCH domain-containing protein 18 OS=Homo sapiens OX=9606 GN=ZC3H18 PE=1 SV=2	15	12	12	16	953	106.3	8.32	0.948194	0.966012	0.959365	0.957857	0.976979	0.980223	0.994116	0.983773	0.973657	0.0247685
P25398	40S ribosomal protein S12	RPS12		40S ribosomal protein S12 OS=Homo sapiens OX=9606 GN=RPS12 PE=1 SV=3	54	7	7	27	132	14.5	7.21	1.11879	1.12032	1.1276	1.12223	1.06131	1.01725	1.06244	1.047	1.07186	0.00763278
Q96TA2	ATP-dependent zinc metalloprotease YME1L1	YME1L1	FUNCTION: ATP-dependent metalloprotease that catalyzes the degradation of folded and unfolded proteins with a suitable degron sequence in the mitochondrial intermembrane region (PubMed:26923599, PubMed:27786171). Plays an important role in regulating mitochondrial morphology and function by cleaving OPA1 at position S2, giving rise to a form of OPA1 that promotes maintenance of normal mitochondri…	ATP-dependent zinc metalloprotease YME1L1 OS=Homo sapiens OX=9606 GN=YME1L1 PE=1 SV=2	19	14	14	22	773	86.4	8.76	0.962643	0.984397	0.996986	0.981342	1.05279	1.03406	1.01451	1.03379	0.94927	0.0245833
O75146	Huntingtin-interacting protein 1-related protein	HIP1R	FUNCTION: Component of clathrin-coated pits and vesicles, that may link the endocytic machinery to the actin cytoskeleton. Binds 3-phosphoinositides (via ENTH domain). May act through the ENTH domain to promote cell survival by stabilizing receptor tyrosine kinases following ligand-induced endocytosis. {ECO:0000269|PubMed:11889126, ECO:0000269|PubMed:14732715}.	Huntingtin-interacting protein 1-related protein OS=Homo sapiens OX=9606 GN=HIP1R PE=1 SV=2	15	13	15	20	1068	119.3	6.67	0.864676	0.843524	0.876231	0.861477	0.810318	0.83892	0.809767	0.819668	1.05101	0.0369709
P53004	Biliverdin reductase A	BLVRA	FUNCTION: Reduces the gamma-methene bridge of the open tetrapyrrole, biliverdin IX alpha, to bilirubin with the concomitant oxidation of a NADH or NADPH cofactor.	Biliverdin reductase A OS=Homo sapiens OX=9606 GN=BLVRA PE=1 SV=2	36	9	9	16	296	33.4	6.44	1.07382	1.08088	1.05395	1.06955	1.11182	1.1524	1.11865	1.12762	0.948496	0.0176174
P57721	Poly(rC)-binding protein 3	PCBP3	FUNCTION: Single-stranded nucleic acid binding protein that binds preferentially to oligo dC. {ECO:0000250}.	Poly(rC)-binding protein 3 OS=Homo sapiens OX=9606 GN=PCBP3 PE=1 SV=2	20	1	6	33	371	39.4	8.07	0.841383	0.882457	0.833312	0.852384	0.791552	0.738526	0.786804	0.772294	1.1037	0.0245084
Q02539	Histone H1.1	H1-1	FUNCTION: Histone H1 protein binds to linker DNA between nucleosomes forming the macromolecular structure known as the chromatin fiber. Histones H1 are necessary for the condensation of nucleosome chains into higher-order structured fibers. Acts also as a regulator of individual gene transcription through chromatin remodeling, nucleosome spacing and DNA methylation (By similarity). {ECO:0000250}.	Histone H1.1 OS=Homo sapiens OX=9606 GN=H1-1 PE=1 SV=3	25	2	7	24	215	21.8	10.99	1.37157	1.5003	1.30691	1.39293	1.70354	1.57212	1.63044	1.63537	0.851752	0.0238963
Q9NZ01	Very-long-chain enoyl-CoA reductase	TECR	FUNCTION: Involved in both the production of very long-chain fatty acids for sphingolipid synthesis and the degradation of the sphingosine moiety in sphingolipids through the sphingosine 1-phosphate metabolic pathway (PubMed:25049234). Catalyzes the last of the four reactions of the long-chain fatty acids elongation cycle (PubMed:12482854). This endoplasmic reticulum-bound enzymatic process, allo…	Very-long-chain enoyl-CoA reductase OS=Homo sapiens OX=9606 GN=TECR PE=1 SV=1	25	9	9	21	308	36	9.45	1.08155	1.0967	1.08114	1.08646	1.18904	1.13169	1.16066	1.16046	0.936232	0.0129476
Q6UXV4	MICOS complex subunit MIC27	APOOL	FUNCTION: Component of the MICOS complex, a large protein complex of the mitochondrial inner membrane that plays crucial roles in the maintenance of crista junctions, inner membrane architecture, and formation of contact sites to the outer membrane. Specifically binds to cardiolipin (in vitro) but not to the precursor lipid phosphatidylglycerol. Plays a crucial role in crista junction formation a…	MICOS complex subunit MIC27 OS=Homo sapiens OX=9606 GN=APOOL PE=1 SV=1	50	9	9	18	268	29.1	9.52	0.951645	0.975143	0.939568	0.955452	0.912278	0.899757	0.91696	0.909665	1.05033	0.0170438
P26583	High mobility group protein B2	HMGB2	FUNCTION: Multifunctional protein with various roles in different cellular compartments. May act in a redox sensitive manner. In the nucleus is an abundant chromatin-associated non-histone protein involved in transcription, chromatin remodeling and V(D)J recombination and probably other processes. Binds DNA with a preference to non-canonical DNA structures such as single-stranded DNA. Can bent DN…	High mobility group protein B2 OS=Homo sapiens OX=9606 GN=HMGB2 PE=1 SV=2	28	6	7	17	209	24	7.81	1.09617	1.06257	1.07447	1.07774	1.12697	1.14671	1.09981	1.1245	0.958418	0.049463
P00749	Urokinase-type plasminogen activator	PLAU	FUNCTION: Specifically cleaves the zymogen plasminogen to form the active enzyme plasmin.	Urokinase-type plasminogen activator OS=Homo sapiens OX=9606 GN=PLAU PE=1 SV=3	26	10	10	14	431	48.5	8.41	0.83903	0.882988	0.824032	0.848683	0.925626	0.895521	0.937269	0.919472	0.923012	0.0306909
P62942	Peptidyl-prolyl cis-trans isomerase FKBP1A	FKBP1A	FUNCTION: Keeps in an inactive conformation TGFBR1, the TGF-beta type I serine/threonine kinase receptor, preventing TGF-beta receptor activation in absence of ligand. Recruits SMAD7 to ACVR1B which prevents the association of SMAD2 and SMAD3 with the activin receptor complex, thereby blocking the activin signal. May modulate the RYR1 calcium channel activity. PPIases accelerate the folding of pr…	Peptidyl-prolyl cis-trans isomerase FKBP1A OS=Homo sapiens OX=9606 GN=FKBP1A PE=1 SV=2	42	5	5	32	108	11.9	8.16	0.799919	0.818004	0.79532	0.804415	0.853102	0.833694	0.829702	0.838833	0.958969	0.0263174
Q13438	Protein OS-9	OS9	FUNCTION: Lectin which functions in endoplasmic reticulum (ER) quality control and ER-associated degradation (ERAD). May bind terminally misfolded non-glycosylated proteins as well as improperly folded glycoproteins, retain them in the ER, and possibly transfer them to the ubiquitination machinery and promote their degradation. Possible targets include TRPV4. {ECO:0000269|PubMed:17932042, ECO:000…	Protein OS-9 OS=Homo sapiens OX=9606 GN=OS9 PE=1 SV=1	24	13	13	17	667	75.5	4.87	0.936813	0.97231	0.99826	0.969128	1.14571	1.09453	1.12794	1.12273	0.863192	0.00273712
P55196	Afadin	AFDN	FUNCTION: Belongs to an adhesion system, probably together with the E-cadherin-catenin system, which plays a role in the organization of homotypic, interneuronal and heterotypic cell-cell adherens junctions (AJs) (By similarity). Nectin- and actin-filament-binding protein that connects nectin to the actin cytoskeleton (PubMed:11024295). May play a key role in the organization of epithelial struct…	Afadin OS=Homo sapiens OX=9606 GN=AFDN PE=1 SV=3	8	10	10	13	1824	206.7	6.47	1.13193	1.1178	1.13358	1.12777	1.09738	1.10903	1.10881	1.10507	1.02054	0.0228646
Q13330	Metastasis-associated protein MTA1	MTA1	FUNCTION: Transcriptional coregulator which can act as both a transcriptional corepressor and coactivator. As a part of the histone-deacetylase multiprotein complex (NuRD), regulates transcription of its targets by modifying the acetylation status of the target chromatin and cofactor accessibility to the target DNA. In conjunction with other components of NuRD, acts as a transcriptional corepress…	Metastasis-associated protein MTA1 OS=Homo sapiens OX=9606 GN=MTA1 PE=1 SV=2	19	6	11	12	715	80.7	9.26	0.967921	0.971315	0.976808	0.972015	1.03587	0.99947	1.0054	1.01358	0.958993	0.0229041
P49770	Translation initiation factor eIF-2B subunit beta	EIF2B2	FUNCTION: Catalyzes the exchange of eukaryotic initiation factor 2-bound GDP for GTP.	Translation initiation factor eIF-2B subunit beta OS=Homo sapiens OX=9606 GN=EIF2B2 PE=1 SV=3	32	9	9	16	351	39	6.16	0.937067	0.964107	0.957114	0.952763	0.997979	1.00599	0.974702	0.99289	0.959585	0.0317772
Q9BYD6	39S ribosomal protein L1, mitochondrial	MRPL1		39S ribosomal protein L1, mitochondrial OS=Homo sapiens OX=9606 GN=MRPL1 PE=1 SV=2	28	9	9	18	325	36.9	8.78	0.965332	0.935313	0.957294	0.952646	1.0095	0.979711	0.99385	0.994354	0.958055	0.0284296
Q00688	Peptidyl-prolyl cis-trans isomerase FKBP3	FKBP3	FUNCTION: FK506- and rapamycin-binding proteins (FKBPs) constitute a family of receptors for the two immunosuppressants which inhibit T-cell proliferation by arresting two distinct cytoplasmic signal transmission pathways. PPIases accelerate the folding of proteins.	Peptidyl-prolyl cis-trans isomerase FKBP3 OS=Homo sapiens OX=9606 GN=FKBP3 PE=1 SV=1	45	8	8	23	224	25.2	9.28	1.08995	1.11797	1.08427	1.0974	1.1719	1.17039	1.12994	1.15741	0.948145	0.02534
P36969	Phospholipid hydroperoxide glutathione peroxidase	GPX4	FUNCTION: Essential antioxidant peroxidase that directly reduces phospholipid hydroperoxide even if they are incorporated in membranes and lipoproteins (By similarity). Can also reduce fatty acid hydroperoxide, cholesterol hydroperoxide and thymine hydroperoxide (By similarity). Plays a key role in protecting cells from oxidative damage by preventing membrane lipid peroxidation (By similarity). R…	Phospholipid hydroperoxide glutathione peroxidase OS=Homo sapiens OX=9606 GN=GPX4 PE=1 SV=3	47	9	9	30	197	22.2	8.37	0.958302	0.961322	0.979292	0.966306	0.907651	0.938663	0.936045	0.927453	1.04189	0.0309072
Q96TC7	Regulator of microtubule dynamics protein 3	RMDN3	FUNCTION: Involved in cellular calcium homeostasis regulation. May participate in differentiation and apoptosis of keratinocytes. Overexpression induces apoptosis. {ECO:0000269|PubMed:16820967, ECO:0000269|PubMed:22131369}.	Regulator of microtubule dynamics protein 3 OS=Homo sapiens OX=9606 GN=RMDN3 PE=1 SV=2	28	11	11	18	470	52.1	5.1	0.972825	0.978523	0.986936	0.979428	1.02895	1.00562	1.02245	1.01901	0.961158	0.00801993
P22676	Calretinin	CALB2	FUNCTION: Calretinin is a calcium-binding protein which is abundant in auditory neurons.	Calretinin OS=Homo sapiens OX=9606 GN=CALB2 PE=2 SV=2	42	11	11	14	271	31.5	5.15	1.34547	1.38648	1.36954	1.36716	1.30663	1.2997	1.33432	1.31355	1.04082	0.0280971
P63220	40S ribosomal protein S21	RPS21		40S ribosomal protein S21 OS=Homo sapiens OX=9606 GN=RPS21 PE=1 SV=1	54	6	6	28	83	9.1	8.5	1.17353	1.12384	1.11379	1.13705	1.04381	1.01692	1.09178	1.05084	1.08204	0.0395456
P05106	Integrin beta-3	ITGB3	FUNCTION: Integrin alpha-V/beta-3 (ITGAV:ITGB3) is a receptor for cytotactin, fibronectin, laminin, matrix metalloproteinase-2, osteopontin, osteomodulin, prothrombin, thrombospondin, vitronectin and von Willebrand factor. Integrin alpha-IIb/beta-3 (ITGA2B:ITGB3) is a receptor for fibronectin, fibrinogen, plasminogen, prothrombin, thrombospondin and vitronectin. Integrins alpha-IIb/beta-3 and alp…	Integrin beta-3 OS=Homo sapiens OX=9606 GN=ITGB3 PE=1 SV=2	16	11	11	15	788	87	5.24	1.359	1.32539	1.27559	1.32	1.41288	1.37786	1.39764	1.39613	0.945469	0.0441734
Q13948	Protein CASP	CUX1	FUNCTION: May be involved in intra-Golgi retrograde transport. {ECO:0000269|PubMed:15718469}.	Protein CASP OS=Homo sapiens OX=9606 GN=CUX1 PE=1 SV=2	20	11	11	14	678	77.4	5.44	0.994385	1.00224	1.01369	1.00344	1.02643	1.04667	1.05172	1.04161	0.963357	0.0161481
Q01433	AMP deaminase 2	AMPD2	FUNCTION: AMP deaminase plays a critical role in energy metabolism. Catalyzes the deamination of AMP to IMP and plays an important role in the purine nucleotide cycle. {ECO:0000269|PubMed:23911318}.	AMP deaminase 2 OS=Homo sapiens OX=9606 GN=AMPD2 PE=1 SV=2	13	11	12	21	879	100.6	6.93	1.10343	1.10744	1.06616	1.09234	1.12873	1.13538	1.15793	1.14068	0.957625	0.0379426
Q9ULG6	Cell cycle progression protein 1	CCPG1	FUNCTION: Acts as an assembly platform for Rho protein signaling complexes. Limits guanine nucleotide exchange activity of MCF2L toward RHOA, which results in an inhibition of both its transcriptional activation ability and its transforming activity. Does not inhibit activity of MCF2L toward CDC42, or activity of MCF2 toward either RHOA or CDC42 (By similarity). May be involved in cell cycle regu…	Cell cycle progression protein 1 OS=Homo sapiens OX=9606 GN=CCPG1 PE=1 SV=3	13	10	10	16	757	87.3	5.95	0.884539	0.880102	0.881697	0.882113	0.822146	0.793607	0.793792	0.803181	1.09827	0.00117899
P09619	Platelet-derived growth factor receptor beta	PDGFRB	FUNCTION: Tyrosine-protein kinase that acts as cell-surface receptor for homodimeric PDGFB and PDGFD and for heterodimers formed by PDGFA and PDGFB, and plays an essential role in the regulation of embryonic development, cell proliferation, survival, differentiation, chemotaxis and migration. Plays an essential role in blood vessel development by promoting proliferation, migration and recruitment…	Platelet-derived growth factor receptor beta OS=Homo sapiens OX=9606 GN=PDGFRB PE=1 SV=1	11	11	12	17	1106	123.9	4.98	1.1424	1.16585	1.09353	1.13393	1.05967	1.01359	1.07315	1.0488	1.08116	0.0380279
Q13586	Stromal interaction molecule 1	STIM1	FUNCTION: Plays a role in mediating store-operated Ca(2+) entry (SOCE), a Ca(2+) influx following depletion of intracellular Ca(2+) stores (PubMed:15866891, PubMed:16005298, PubMed:16208375, PubMed:16537481, PubMed:16733527, PubMed:16766533, PubMed:16807233, PubMed:18854159, PubMed:19249086, PubMed:22464749, PubMed:24069340, PubMed:24351972, PubMed:24591628, PubMed:26322679, PubMed:25326555, PubM…	Stromal interaction molecule 1 OS=Homo sapiens OX=9606 GN=STIM1 PE=1 SV=3	16	10	10	22	685	77.4	6.67	1.18885	1.16365	1.14289	1.16513	1.12765	1.10202	1.1225	1.11739	1.04273	0.0363906
P05091	Aldehyde dehydrogenase, mitochondrial	ALDH2		Aldehyde dehydrogenase, mitochondrial OS=Homo sapiens OX=9606 GN=ALDH2 PE=1 SV=2	25	9	10	12	517	56.3	7.05	1.31809	1.31367	1.3037	1.31182	1.25642	1.19843	1.26463	1.23982	1.05807	0.0276296
Q5TFE4	5'-nucleotidase domain-containing protein 1	NT5DC1		5'-nucleotidase domain-containing protein 1 OS=Homo sapiens OX=9606 GN=NT5DC1 PE=1 SV=1	29	11	11	14	455	51.8	6.35	1.0117	1.03654	1.05882	1.03568	1.07754	1.1031	1.0694	1.08335	0.956001	0.048449
P40261	Nicotinamide N-methyltransferase	NNMT	FUNCTION: Catalyzes the N-methylation of nicotinamide and other pyridines to form pyridinium ions. This activity is important for biotransformation of many drugs and xenobiotic compounds.	Nicotinamide N-methyltransferase OS=Homo sapiens OX=9606 GN=NNMT PE=1 SV=1	28	7	7	16	264	29.6	5.74	0.913684	0.932329	0.973505	0.939839	0.879626	0.885682	0.892395	0.885901	1.06089	0.040427
Q9Y3B8	Oligoribonuclease, mitochondrial	REXO2	FUNCTION: 3'-to-5' exoribonuclease specific for small oligoribonucleotides. Active on small (primarily </=5 nucleotides in length) single-stranded RNA and DNA oligomers. May have a role in cellular nucleotide recycling. {ECO:0000269|PubMed:23741365}.	Oligoribonuclease, mitochondrial OS=Homo sapiens OX=9606 GN=REXO2 PE=1 SV=3	33	7	7	21	237	26.8	6.87	0.911868	0.940916	0.938618	0.930467	0.880551	0.84033	0.897145	0.872675	1.06622	0.0399945
Q9HBL0	Tensin-1	TNS1	FUNCTION: Involved in fibrillar adhesion formation. May be involved in cell migration, cartilage development and in linking signal transduction pathways to the cytoskeleton. {ECO:0000269|PubMed:21768292}.	Tensin-1 OS=Homo sapiens OX=9606 GN=TNS1 PE=1 SV=3	7	7	9	15	1839	196.9	8.16	1.01825	1.00999	0.979354	1.00253	0.944021	0.944656	0.968945	0.952541	1.05248	0.025534
Q86U86	Protein polybromo-1	PBRM1	FUNCTION: Involved in transcriptional activation and repression of select genes by chromatin remodeling (alteration of DNA-nucleosome topology). Required for the stability of the SWI/SNF chromatin remodeling complex SWI/SNF-B (PBAF). Acts as a negative regulator of cell proliferation. {ECO:0000269|PubMed:21248752, ECO:0000303|PubMed:22952240, ECO:0000303|PubMed:26601204}.	Protein polybromo-1 OS=Homo sapiens OX=9606 GN=PBRM1 PE=1 SV=1	7	11	11	16	1689	192.8	6.89	0.993201	0.989355	1.00559	0.996048	1.02844	1.04639	1.01706	1.03063	0.966446	0.0245834
O43818	U3 small nucleolar RNA-interacting protein 2	RRP9	FUNCTION: Component of a nucleolar small nuclear ribonucleoprotein particle (snoRNP) thought to participate in the processing and modification of pre-ribosomal RNA (pre-rRNA). {ECO:0000269|PubMed:26867678}.	U3 small nucleolar RNA-interacting protein 2 OS=Homo sapiens OX=9606 GN=RRP9 PE=1 SV=1	23	9	9	14	475	51.8	7.85	0.945122	0.952259	0.956968	0.95145	1.01678	0.992834	0.991526	1.00038	0.951089	0.00533758
O95071	E3 ubiquitin-protein ligase UBR5	UBR5	FUNCTION: E3 ubiquitin-protein ligase which is a component of the N-end rule pathway. Recognizes and binds to proteins bearing specific N-terminal residues that are destabilizing according to the N-end rule, leading to their ubiquitination and subsequent degradation (By similarity). Involved in maturation and/or transcriptional regulation of mRNA by activating CDK9 by polyubiquitination. May play…	E3 ubiquitin-protein ligase UBR5 OS=Homo sapiens OX=9606 GN=UBR5 PE=1 SV=2	5	12	12	15	2799	309.2	5.85	1.03323	1.0236	1.00679	1.0212	0.98048	0.976175	0.977628	0.978094	1.04408	0.00530612
Q14738	Serine/threonine-protein phosphatase 2A 56 kDa regulatory subunit delta isoform	PPP2R5D	FUNCTION: The B regulatory subunit might modulate substrate selectivity and catalytic activity, and also might direct the localization of the catalytic enzyme to a particular subcellular compartment.	Serine/threonine-protein phosphatase 2A 56 kDa regulatory subunit delta isoform OS=Homo sapiens OX=9606 GN=PPP2R5D PE=1 SV=1	18	6	10	16	602	69.9	8.13	0.843555	0.853404	0.874858	0.857273	0.892855	0.913524	0.910695	0.905691	0.946539	0.0127255
O14602	Eukaryotic translation initiation factor 1A, Y-chromosomal	EIF1AY	FUNCTION: Seems to be required for maximal rate of protein biosynthesis. Enhances ribosome dissociation into subunits and stabilizes the binding of the initiator Met-tRNA(I) to 40 S ribosomal subunits (By similarity). {ECO:0000250}.	Eukaryotic translation initiation factor 1A, Y-chromosomal OS=Homo sapiens OX=9606 GN=EIF1AY PE=1 SV=4	35	1	6	18	144	16.4	5.24	1.08265	1.07213	1.09295	1.08258	1.11262	1.10804	1.14266	1.1211	0.965636	0.0360593
Q5M775	Cytospin-B	SPECC1		Cytospin-B OS=Homo sapiens OX=9606 GN=SPECC1 PE=1 SV=1	12	10	12	12	1068	118.5	6.7	1.25803	1.26712	1.25921	1.26145	1.23699	1.19848	1.19649	1.21066	1.04196	0.0196681
Q9Y6N7	Roundabout homolog 1	ROBO1	FUNCTION: Receptor for SLIT1 and SLIT2 that mediates cellular responses to molecular guidance cues in cellular migration, including axonal navigation at the ventral midline of the neural tube and projection of axons to different regions during neuronal development (PubMed:10102268, PubMed:24560577). Interaction with the intracellular domain of FLRT3 mediates axon attraction towards cells expressi…	Roundabout homolog 1 OS=Homo sapiens OX=9606 GN=ROBO1 PE=1 SV=1	8	11	11	12	1651	180.8	6.04	1.05855	1.04663	1.03882	1.048	1.00705	0.99989	1.00951	1.00549	1.04228	0.0026973
P30038	Delta-1-pyrroline-5-carboxylate dehydrogenase, mitochondrial	ALDH4A1	FUNCTION: Irreversible conversion of delta-1-pyrroline-5-carboxylate (P5C), derived either from proline or ornithine, to glutamate. This is a necessary step in the pathway interconnecting the urea and tricarboxylic acid cycles. The preferred substrate is glutamic gamma-semialdehyde, other substrates include succinic, glutaric and adipic semialdehydes. {ECO:0000269|PubMed:22516612}.	Delta-1-pyrroline-5-carboxylate dehydrogenase, mitochondrial OS=Homo sapiens OX=9606 GN=ALDH4A1 PE=1 SV=3	22	10	10	13	563	61.7	8.07	0.974701	0.994949	0.92579	0.965147	0.869382	0.845451	0.922671	0.879168	1.0978	0.0487647
P46976	Glycogenin-1	GYG1	FUNCTION: Self-glucosylates, via an inter-subunit mechanism, to form an oligosaccharide primer that serves as substrate for glycogen synthase. {ECO:0000269|PubMed:22160680, ECO:0000269|PubMed:30356213}.	Glycogenin-1 OS=Homo sapiens OX=9606 GN=GYG1 PE=1 SV=4	23	9	9	16	350	39.4	5.53	0.564016	0.576482	0.556374	0.565624	0.630658	0.609093	0.666136	0.635296	0.890332	0.0167966
Q9Y6I9	Testis-expressed protein 264	TEX264	FUNCTION: Major reticulophagy (also called ER-phagy) receptor that acts independently of other candidate reticulophagy receptors to remodel subdomains of the endoplasmic reticulum into autophagosomes upon nutrient stress, which then fuse with lysosomes for endoplasmic reticulum turnover (PubMed:31006538, PubMed:31006537). The ATG8-containing isolation membrane (IM) cradles a tubular segment of TE…	Testis-expressed protein 264 OS=Homo sapiens OX=9606 GN=TEX264 PE=1 SV=1	33	9	9	14	313	34.2	4.86	0.975591	0.959057	0.957939	0.964195	1.00782	0.98914	0.981138	0.992698	0.971288	0.0430836
Q5SY16	Polynucleotide 5'-hydroxyl-kinase NOL9	NOL9	FUNCTION: Polynucleotide 5'-kinase involved in rRNA processing. The kinase activity is required for the processing of the 32S precursor into 5.8S and 28S rRNAs, more specifically for the generation of the major 5.8S(S) form. In vitro, has both DNA and RNA 5'-kinase activities. Probably binds RNA. {ECO:0000269|PubMed:21063389}.	Polynucleotide 5'-hydroxyl-kinase NOL9 OS=Homo sapiens OX=9606 GN=NOL9 PE=1 SV=1	16	9	9	12	702	79.3	9.13	1.01793	0.995284	0.998868	1.00403	1.03483	1.06132	1.03381	1.04332	0.962341	0.0263123
Q9BV57	Acireductone dioxygenase	ADI1	FUNCTION: Catalyzes the formation of formate and 2-keto-4-methylthiobutyrate (KMTB) from 1,2-dihydroxy-3-keto-5-methylthiopentene (DHK-MTPene). Also down-regulates cell migration mediated by MMP14. Necessary for hepatitis C virus replication in an otherwise non-permissive cell line. {ECO:0000255|HAMAP-Rule:MF_03154, ECO:0000269|PubMed:11602742, ECO:0000269|PubMed:15938715}.	Acireductone dioxygenase OS=Homo sapiens OX=9606 GN=ADI1 PE=1 SV=1	45	7	7	18	179	21.5	5.68	1.09459	1.10775	1.09445	1.09893	1.12674	1.13149	1.15794	1.13872	0.965056	0.0202612
Q32P41	tRNA (guanine(37)-N1)-methyltransferase	TRMT5	FUNCTION: Involved in mitochondrial tRNA methylation (PubMed:26189817). Specifically methylates the N1 position of guanosine-37 in various tRNAs. Methylation is not dependent on the nature of the nucleoside 5' of the target nucleoside. This is the first step in the biosynthesis of wybutosine (yW), a modified base adjacent to the anticodon of tRNAs and required for accurate decoding. {ECO:0000269|…	tRNA (guanine(37)-N1)-methyltransferase OS=Homo sapiens OX=9606 GN=TRMT5 PE=1 SV=2	21	10	10	14	509	58.2	8.62	0.984332	1.00272	0.983134	0.990061	0.964042	0.970739	0.961372	0.965384	1.02556	0.0234889
Q8IVL6	Prolyl 3-hydroxylase 3	P3H3	FUNCTION: Part of a complex composed of PLOD1, P3H3 and P3H4 that catalyzes hydroxylation of lysine residues in collagen alpha chains and is required for normal assembly and cross-linkling of collagen fibrils. Required for normal hydroxylation of lysine residues in type I collagen chains in skin, bone, tendon, aorta and cornea. Required for normal skin stability via its role in hydroxylation of l…	Prolyl 3-hydroxylase 3 OS=Homo sapiens OX=9606 GN=P3H3 PE=1 SV=1	18	10	10	12	736	81.8	6.32	0.889564	0.883437	0.88493	0.885977	0.908817	0.905449	0.932129	0.915465	0.967789	0.0264567
Q6PI48	Aspartate--tRNA ligase, mitochondrial	DARS2		Aspartate--tRNA ligase, mitochondrial OS=Homo sapiens OX=9606 GN=DARS2 PE=1 SV=1	17	9	9	13	645	73.5	8.02	0.875643	0.91249	0.871644	0.886592	0.948085	0.914585	0.965151	0.942607	0.940575	0.046965
Q9HAN9	Nicotinamide/nicotinic acid mononucleotide adenylyltransferase 1	NMNAT1	FUNCTION: Catalyzes the formation of NAD(+) from nicotinamide mononucleotide (NMN) and ATP (PubMed:17402747). Can also use the deamidated form; nicotinic acid mononucleotide (NaMN) as substrate with the same efficiency (PubMed:17402747). Can use triazofurin monophosphate (TrMP) as substrate (PubMed:17402747). Also catalyzes the reverse reaction, i.e. the pyrophosphorolytic cleavage of NAD(+) (Pub…	Nicotinamide/nicotinic acid mononucleotide adenylyltransferase 1 OS=Homo sapiens OX=9606 GN=NMNAT1 PE=1 SV=1	38	9	9	13	279	31.9	8.87	0.911531	0.91836	0.890113	0.906668	0.890121	0.868001	0.868647	0.87559	1.03549	0.0499639
P16989	Y-box-binding protein 3	YBX3	FUNCTION: Binds to the GM-CSF promoter. Seems to act as a repressor. Binds also to full-length mRNA and to short RNA sequences containing the consensus site 5'-UCCAUCA-3'. May have a role in translation repression (By similarity). {ECO:0000250}.	Y-box-binding protein 3 OS=Homo sapiens OX=9606 GN=YBX3 PE=1 SV=4	27	5	8	25	372	40.1	9.77	1.19086	1.23892	1.18356	1.20445	1.13198	1.11429	1.1478	1.13136	1.06461	0.0212659
O00161	Synaptosomal-associated protein 23	SNAP23	FUNCTION: Essential component of the high affinity receptor for the general membrane fusion machinery and an important regulator of transport vesicle docking and fusion.	Synaptosomal-associated protein 23 OS=Homo sapiens OX=9606 GN=SNAP23 PE=1 SV=1	45	8	8	15	211	23.3	5.01	0.899783	0.923207	0.890313	0.904434	0.997667	0.991691	1.01844	1.0026	0.902088	0.00150865
Q9NYK5	39S ribosomal protein L39, mitochondrial	MRPL39		39S ribosomal protein L39, mitochondrial OS=Homo sapiens OX=9606 GN=MRPL39 PE=1 SV=3	38	12	12	16	338	38.7	7.65	0.937917	0.952074	0.950637	0.946876	0.975269	0.983372	0.975564	0.978068	0.968109	0.00394923
Q9BRX8	Peroxiredoxin-like 2A	PRXL2A	FUNCTION: Involved in redox regulation of the cell (PubMed:26438880, PubMed:19951071). Acts as an antioxidant (PubMed:19951071, PubMed:26438880). Inhibits TNFSF11-induced NFKB1 and JUN activation and osteoclast differentiation (PubMed:19951071). May affect bone resorption and help to maintain bone mass (PubMed:19951071). Acts as a negative regulator of macrophage-mediated inflammation by inhibiti…	Peroxiredoxin-like 2A OS=Homo sapiens OX=9606 GN=PRXL2A PE=1 SV=3	36	8	8	17	229	25.7	8.84	1.41645	1.38781	1.37878	1.39435	1.52045	1.47666	1.56679	1.5213	0.91655	0.0110601
P01911	HLA class II histocompatibility antigen, DRB1 beta chain	HLA-DRB1	FUNCTION: A beta chain of antigen-presenting major histocompatibility complex class II (MHCII) molecule. In complex with the alpha chain HLA-DRA, displays antigenic peptides on professional antigen presenting cells (APCs) for recognition by alpha-beta T cell receptor (TCR) on HLA-DRB1-restricted CD4-positive T cells. This guides antigen-specific T helper effector functions, both antibody-mediated…	HLA class II histocompatibility antigen, DRB1 beta chain OS=Homo sapiens OX=9606 GN=HLA-DRB1 PE=1 SV=2	39	5	9	15	266	29.9	7.74	1.37718	1.43547	1.23083	1.34782	1.59977	1.53572	1.60308	1.57953	0.853309	0.0231418
Q9NRN7	L-aminoadipate-semialdehyde dehydrogenase-phosphopantetheinyl transferase	AASDHPPT	FUNCTION: Catalyzes the post-translational modification of target proteins by phosphopantetheine. Can transfer the 4'-phosphopantetheine moiety from coenzyme A to a serine residue of a broad range of acceptors, such as the acyl carrier domain of FASN. {ECO:0000269|PubMed:11286508, ECO:0000269|PubMed:12815048, ECO:0000269|PubMed:18022563}.	L-aminoadipate-semialdehyde dehydrogenase-phosphopantetheinyl transferase OS=Homo sapiens OX=9606 GN=AASDHPPT PE=1 SV=2	32	7	7	11	309	35.8	6.8	0.8732	0.888766	0.897918	0.886628	0.846879	0.860166	0.855214	0.854086	1.0381	0.0164979
P07108	Acyl-CoA-binding protein	DBI	FUNCTION: Binds medium- and long-chain acyl-CoA esters with very high affinity and may function as an intracellular carrier of acyl-CoA esters. It is also able to displace diazepam from the benzodiazepine (BZD) recognition site located on the GABA type A receptor. It is therefore possible that this protein also acts as a neuropeptide to modulate the action of the GABA receptor.	Acyl-CoA-binding protein OS=Homo sapiens OX=9606 GN=DBI PE=1 SV=2	53	3	3	21	87	10	6.57	1.00543	1.12069	1.04983	1.05865	1.23002	1.23315	1.2715	1.24489	0.850395	0.00671354
P21397	Amine oxidase [flavin-containing] A	MAOA	FUNCTION: Catalyzes the oxidative deamination of biogenic and xenobiotic amines and has important functions in the metabolism of neuroactive and vasoactive amines in the central nervous system and peripheral tissues. MAOA preferentially oxidizes biogenic amines such as 5-hydroxytryptamine (5-HT), norepinephrine and epinephrine.	Amine oxidase [flavin-containing] A OS=Homo sapiens OX=9606 GN=MAOA PE=1 SV=1	19	8	8	13	527	59.6	7.85	1.19192	1.18855	1.17791	1.18613	1.29072	1.24786	1.24163	1.26007	0.941318	0.00986483
O43294	Transforming growth factor beta-1-induced transcript 1 protein	TGFB1I1	FUNCTION: Functions as a molecular adapter coordinating multiple protein-protein interactions at the focal adhesion complex and in the nucleus. Links various intracellular signaling modules to plasma membrane receptors and regulates the Wnt and TGFB signaling pathways. May also regulate SLC6A3 and SLC6A4 targeting to the plasma membrane hence regulating their activity. In the nucleus, functions a…	Transforming growth factor beta-1-induced transcript 1 protein OS=Homo sapiens OX=9606 GN=TGFB1I1 PE=1 SV=2	23	7	7	10	461	49.8	7.03	0.890219	0.91936	0.908077	0.905885	0.840169	0.886414	0.848553	0.858379	1.05534	0.0455453
P49754	Vacuolar protein sorting-associated protein 41 homolog	VPS41	FUNCTION: Plays a role in vesicle-mediated protein trafficking to lysosomal compartments including the endocytic membrane transport and autophagic pathways. Believed to act in part as a core component of the putative HOPS endosomal tethering complex is proposed to be involved in the Rab5-to-Rab7 endosome conversion probably implicating MON1A/B, and via binding SNAREs and SNARE complexes to mediat…	Vacuolar protein sorting-associated protein 41 homolog OS=Homo sapiens OX=9606 GN=VPS41 PE=1 SV=3	14	10	10	12	854	98.5	5.85	0.987252	0.998903	0.977593	0.987916	1.00689	1.01871	1.0183	1.01463	0.973667	0.0213734
P43487	Ran-specific GTPase-activating protein	RANBP1	FUNCTION: Plays a role in RAN-dependent nucleocytoplasmic transport. Alleviates the TNPO1-dependent inhibition of RAN GTPase activity and mediates the dissociation of RAN from proteins involved in transport into the nucleus (By similarity). Induces a conformation change in the complex formed by XPO1 and RAN that triggers the release of the nuclear export signal of cargo proteins (PubMed:20485264)…	Ran-specific GTPase-activating protein OS=Homo sapiens OX=9606 GN=RANBP1 PE=1 SV=1	35	6	6	14	201	23.3	5.29	1.04954	1.05432	1.15391	1.08592	1.20056	1.23127	1.25288	1.22824	0.884132	0.0187746
P55735	Protein SEC13 homolog	SEC13	FUNCTION: Functions as a component of the nuclear pore complex (NPC) and the COPII coat. At the endoplasmic reticulum, SEC13 is involved in the biogenesis of COPII-coated vesicles (PubMed:8972206). Required for the exit of adipsin (CFD/ADN), an adipocyte-secreted protein from the endoplasmic reticulum (By similarity). {ECO:0000250|UniProtKB:Q9D1M0, ECO:0000269|PubMed:8972206}.; FUNCTION: As a com…	Protein SEC13 homolog OS=Homo sapiens OX=9606 GN=SEC13 PE=1 SV=3	37	9	9	18	322	35.5	5.48	0.979075	1.00463	1.01014	0.997949	1.03925	1.05145	1.08489	1.05853	0.942768	0.0220506
Q9UMX0	Ubiquilin-1	UBQLN1	FUNCTION: Plays an important role in the regulation of different protein degradation mechanisms and pathways including ubiquitin-proteasome system (UPS), autophagy and endoplasmic reticulum-associated protein degradation (ERAD) pathway. Mediates the proteasomal targeting of misfolded or accumulated proteins for degradation by binding (via UBA domain) to their polyubiquitin chains and by interacti…	Ubiquilin-1 OS=Homo sapiens OX=9606 GN=UBQLN1 PE=1 SV=2	15	1	6	18	589	62.5	5.11	0.996389	0.967822	0.951779	0.971996	0.917592	0.934164	0.922482	0.924746	1.0511	0.0275501
Q9HB71	Calcyclin-binding protein	CACYBP	FUNCTION: May be involved in calcium-dependent ubiquitination and subsequent proteasomal degradation of target proteins. Probably serves as a molecular bridge in ubiquitin E3 complexes. Participates in the ubiquitin-mediated degradation of beta-catenin (CTNNB1). {ECO:0000269|PubMed:16085652}.	Calcyclin-binding protein OS=Homo sapiens OX=9606 GN=CACYBP PE=1 SV=2	37	7	7	16	228	26.2	8.25	1.12351	1.10822	1.10861	1.11345	1.17886	1.17305	1.22617	1.19269	0.933558	0.0107145
Q4KMQ2	Anoctamin-6	ANO6	FUNCTION: Small-conductance calcium-activated nonselective cation (SCAN) channel which acts as a regulator of phospholipid scrambling in platelets and osteoblasts. Phospholipid scrambling results in surface exposure of phosphatidylserine which in platelets is essential to trigger the clotting system whereas in osteoblasts is essential for the deposition of hydroxyapatite during bone mineralizatio…	Anoctamin-6 OS=Homo sapiens OX=9606 GN=ANO6 PE=1 SV=2	12	9	9	12	910	106.1	7.77	1.08976	1.08438	1.09533	1.08983	1.04599	1.02277	1.0475	1.03876	1.04916	0.00404144
O14672	Disintegrin and metalloproteinase domain-containing protein 10	ADAM10	FUNCTION: Cleaves the membrane-bound precursor of TNF-alpha at '76-Ala-|-Val-77' to its mature soluble form. Responsible for the proteolytical release of soluble JAM3 from endothelial cells surface (PubMed:20592283). Responsible for the proteolytic release of several other cell-surface proteins, including heparin-binding epidermal growth-like factor, ephrin-A2, CD44, CDH2 and for constitutive and…	Disintegrin and metalloproteinase domain-containing protein 10 OS=Homo sapiens OX=9606 GN=ADAM10 PE=1 SV=1	20	12	12	13	748	84.1	7.77	0.896973	0.875282	0.881303	0.884519	0.930568	0.928882	0.936288	0.931913	0.949144	0.00228062
Q14696	LRP chaperone MESD	MESD	FUNCTION: Chaperone specifically assisting the folding of beta-propeller/EGF modules within the family of low-density lipoprotein receptors (LDLRs) (PubMed:15014448). Acts as a modulator of the Wnt pathway through chaperoning the coreceptors of the canonical Wnt pathway, LRP5 and LRP6, to the plasma membrane (PubMed:17488095). Essential for specification of embryonic polarity and mesoderm inducti…	LRP chaperone MESD OS=Homo sapiens OX=9606 GN=MESD PE=1 SV=2	36	7	7	20	234	26.1	7.78	0.869799	0.896827	0.878355	0.88166	0.927519	0.906354	0.929076	0.920983	0.957303	0.0221489
P14324	Farnesyl pyrophosphate synthase	FDPS	FUNCTION: Key enzyme in isoprenoid biosynthesis which catalyzes the formation of farnesyl diphosphate (FPP), a precursor for several classes of essential metabolites including sterols, dolichols, carotenoids, and ubiquinones. FPP also serves as substrate for protein farnesylation and geranylgeranylation. Catalyzes the sequential condensation of isopentenyl pyrophosphate with the allylic pyrophosp…	Farnesyl pyrophosphate synthase OS=Homo sapiens OX=9606 GN=FDPS PE=1 SV=4	15	6	6	22	419	48.2	6.15	1.14262	1.13363	1.14467	1.1403	1.16017	1.16151	1.16833	1.16334	0.980202	0.00550991
Q9UJ41	Rab5 GDP/GTP exchange factor	RABGEF1	FUNCTION: Rab effector protein acting as linker between gamma-adaptin, RAB4A or RAB5A. Involved in endocytic membrane fusion and membrane trafficking of recycling endosomes. Stimulates nucleotide exchange on RAB5A. Can act as a ubiquitin ligase (By similarity). {ECO:0000250, ECO:0000269|PubMed:11452015, ECO:0000269|PubMed:15339665, ECO:0000269|PubMed:9323142}.	Rab5 GDP/GTP exchange factor OS=Homo sapiens OX=9606 GN=RABGEF1 PE=1 SV=3	22	9	9	13	491	56.9	7.02	1.02646	0.999908	1.05172	1.02603	0.962094	0.979136	0.964749	0.96866	1.05922	0.0224447
P57678	Gem-associated protein 4	GEMIN4	FUNCTION: The SMN complex plays a catalyst role in the assembly of small nuclear ribonucleoproteins (snRNPs), the building blocks of the spliceosome. Thereby, plays an important role in the splicing of cellular pre-mRNAs. Most spliceosomal snRNPs contain a common set of Sm proteins SNRPB, SNRPD1, SNRPD2, SNRPD3, SNRPE, SNRPF and SNRPG that assemble in a heptameric protein ring on the Sm site of t…	Gem-associated protein 4 OS=Homo sapiens OX=9606 GN=GEMIN4 PE=1 SV=2	9	9	9	13	1058	120	6.04	1.00426	0.979441	0.983263	0.988987	1.0329	1.0399	1.03652	1.03644	0.954218	0.00400343
Q9NQX3	Gephyrin	GPHN	FUNCTION: Microtubule-associated protein involved in membrane protein-cytoskeleton interactions. It is thought to anchor the inhibitory glycine receptor (GLYR) to subsynaptic microtubules. Catalyzes two steps in the biosynthesis of the molybdenum cofactor. In the first step, molybdopterin is adenylated. Subsequently, molybdate is inserted into adenylated molybdopterin and AMP is released. {ECO:00…	Gephyrin OS=Homo sapiens OX=9606 GN=GPHN PE=1 SV=1	11	8	8	13	736	79.7	5.43	1.02383	0.99746	1.00789	1.00973	1.04212	1.05537	1.05642	1.0513	0.960452	0.00966404
Q6KC79	Nipped-B-like protein	NIPBL	FUNCTION: Plays an important role in the loading of the cohesin complex on to DNA. Forms a heterodimeric complex (also known as cohesin loading complex) with MAU2/SCC4 which mediates the loading of the cohesin complex onto chromatin (PubMed:22628566, PubMed:28914604). Plays a role in cohesin loading at sites of DNA damage. Its recruitment to double-strand breaks (DSBs) sites occurs in a CBX3-, RN…	Nipped-B-like protein OS=Homo sapiens OX=9606 GN=NIPBL PE=1 SV=2	5	11	11	11	2804	315.9	7.91	0.94835	0.953283	0.969543	0.957059	0.883797	0.899061	0.869269	0.884043	1.08259	0.00243033
Q9NWS8	Required for meiotic nuclear division protein 1 homolog	RMND1	FUNCTION: Required for mitochondrial translation, possibly by coordinating the assembly or maintenance of the mitochondrial ribosome (PubMed:23022098, PubMed:25604853). {ECO:0000269|PubMed:23022098, ECO:0000269|PubMed:25604853}.	Required for meiotic nuclear division protein 1 homolog OS=Homo sapiens OX=9606 GN=RMND1 PE=1 SV=2	20	8	8	12	449	51.6	8.69	1.06145	1.05658	1.068	1.06201	1.03475	1.0426	1.04106	1.03947	1.02169	0.00527583
Q9NRG9	Aladin	AAAS	FUNCTION: Plays a role in the normal development of the peripheral and central nervous system (PubMed:11062474, PubMed:11159947, PubMed:16022285). Required for the correct localization of aurora kinase AURKA and the microtubule minus end-binding protein NUMA1 as well as a subset of AURKA targets which ensures proper spindle formation and timely chromosome alignment (PubMed:26246606). {ECO:0000269…	Aladin OS=Homo sapiens OX=9606 GN=AAAS PE=1 SV=1	23	9	9	11	546	59.5	7.5	0.965789	0.961016	0.997469	0.974758	1.01599	1.04067	1.01888	1.02518	0.950819	0.0219008
O15294	UDP-N-acetylglucosamine--peptide N-acetylglucosaminyltransferase 110 kDa subunit	OGT	FUNCTION: Catalyzes the transfer of a single N-acetylglucosamine from UDP-GlcNAc to a serine or threonine residue in cytoplasmic and nuclear proteins resulting in their modification with a beta-linked N-acetylglucosamine (O-GlcNAc) (PubMed:26678539, PubMed:23103939, PubMed:21240259, PubMed:21285374, PubMed:15361863). Glycosylates a large and diverse number of proteins including histone H2B, AKT1,…	UDP-N-acetylglucosamine--peptide N-acetylglucosaminyltransferase 110 kDa subunit OS=Homo sapiens OX=9606 GN=OGT PE=1 SV=3	12	11	11	14	1046	116.9	6.7	0.864204	0.862212	0.904141	0.876852	0.932436	0.949475	0.911818	0.931243	0.941594	0.0357241
Q9Y5X2	Sorting nexin-8	SNX8	FUNCTION: May be involved in several stages of intracellular trafficking. May play a role in intracellular protein transport from early endosomes to the trans-Golgi network. {ECO:0000269|PubMed:19782049}.	Sorting nexin-8 OS=Homo sapiens OX=9606 GN=SNX8 PE=1 SV=1	20	8	8	12	465	52.5	7.39	0.911625	0.898821	0.898546	0.902997	0.92385	0.930928	0.929884	0.928221	0.972826	0.00649248
P50851	Lipopolysaccharide-responsive and beige-like anchor protein	LRBA	FUNCTION: May be involved in coupling signal transduction and vesicle trafficking to enable polarized secretion and/or membrane deposition of immune effector molecules. {ECO:0000250}.	Lipopolysaccharide-responsive and beige-like anchor protein OS=Homo sapiens OX=9606 GN=LRBA PE=1 SV=4	4	7	10	15	2863	318.9	5.6	1.07737	1.07486	1.0817	1.07798	1.10635	1.12259	1.10051	1.10982	0.971313	0.00993721
O95376	E3 ubiquitin-protein ligase ARIH2	ARIH2	FUNCTION: E3 ubiquitin-protein ligase, which catalyzes ubiquitination of target proteins together with ubiquitin-conjugating enzyme E2 UBE2L3 (PubMed:16118314, PubMed:17646546, PubMed:19340006, PubMed:24076655). Acts as an atypical E3 ubiquitin-protein ligase by working together with cullin-5-RING ubiquitin ligase complex (ECS complex, also named CRL5 complex) and initiating ubiquitination of ECS…	E3 ubiquitin-protein ligase ARIH2 OS=Homo sapiens OX=9606 GN=ARIH2 PE=1 SV=1	25	8	8	10	493	57.8	5.63	1.0866	1.07123	1.08925	1.08236	1.06435	1.06751	1.05574	1.06253	1.01866	0.0402452
P59998	Actin-related protein 2/3 complex subunit 4	ARPC4	FUNCTION: Actin-binding component of the Arp2/3 complex, a multiprotein complex that mediates actin polymerization upon stimulation by nucleation-promoting factor (NPF) (PubMed:9230079). The Arp2/3 complex mediates the formation of branched actin networks in the cytoplasm, providing the force for cell motility (PubMed:9230079). In addition to its role in the cytoplasmic cytoskeleton, the Arp2/3 c…	Actin-related protein 2/3 complex subunit 4 OS=Homo sapiens OX=9606 GN=ARPC4 PE=1 SV=3	43	7	7	18	168	19.7	8.43	1.12398	1.09967	1.11583	1.11316	1.1752	1.13982	1.15671	1.15725	0.961905	0.024103
Q9GZZ1	N-alpha-acetyltransferase 50	NAA50	FUNCTION: N-alpha-acetyltransferase that acetylates the N-terminus of proteins that retain their initiating methionine (PubMed:19744929, PubMed:22311970, PubMed:21900231, PubMed:27484799). Has a broad substrate specificity: able to acetylate the initiator methionine of most peptides, except for those with a proline in second position (PubMed:27484799). Also displays N-epsilon-acetyltransferase ac…	N-alpha-acetyltransferase 50 OS=Homo sapiens OX=9606 GN=NAA50 PE=1 SV=1	53	10	10	14	169	19.4	8.81	1.11022	1.10437	1.10857	1.10772	1.07418	1.0442	1.08386	1.06741	1.03776	0.0288173
P04080	Cystatin-B	CSTB	FUNCTION: This is an intracellular thiol proteinase inhibitor. Tightly binding reversible inhibitor of cathepsins L, H and B.	Cystatin-B OS=Homo sapiens OX=9606 GN=CSTB PE=1 SV=2	64	5	5	37	98	11.1	7.56	1.10715	1.17594	1.11722	1.13344	1.25663	1.24919	1.23963	1.24848	0.907853	0.00639442
Q9H9A6	Leucine-rich repeat-containing protein 40	LRRC40		Leucine-rich repeat-containing protein 40 OS=Homo sapiens OX=9606 GN=LRRC40 PE=1 SV=1	15	9	9	10	602	68.2	6.43	1.06139	1.06034	1.06747	1.06307	1.07576	1.08473	1.08794	1.08281	0.981768	0.00983693
Q9NUL3	Double-stranded RNA-binding protein Staufen homolog 2	STAU2	FUNCTION: RNA-binding protein required for the microtubule-dependent transport of neuronal RNA from the cell body to the dendrite. As protein synthesis occurs within the dendrite, the localization of specific mRNAs to dendrites may be a prerequisite for neurite outgrowth and plasticity at sites distant from the cell body (By similarity). {ECO:0000250|UniProtKB:Q68SB1}.	Double-stranded RNA-binding protein Staufen homolog 2 OS=Homo sapiens OX=9606 GN=STAU2 PE=1 SV=2	15	6	9	14	570	62.6	9.61	1.03712	1.05997	1.05685	1.05131	1.03235	1.01539	1.02078	1.02284	1.02783	0.0310343
Q99627	COP9 signalosome complex subunit 8	COPS8	FUNCTION: Component of the COP9 signalosome complex (CSN), a complex involved in various cellular and developmental processes. The CSN complex is an essential regulator of the ubiquitin (Ubl) conjugation pathway by mediating the deneddylation of the cullin subunits of SCF-type E3 ligase complexes, leading to decrease the Ubl ligase activity of SCF-type complexes such as SCF, CSA or DDB2. The comp…	COP9 signalosome complex subunit 8 OS=Homo sapiens OX=9606 GN=COPS8 PE=1 SV=1	47	6	6	11	209	23.2	5.38	1.11551	1.08176	1.0881	1.09512	1.02929	1.02148	1.05981	1.03686	1.05619	0.0202981
Q9BVI4	Nucleolar complex protein 4 homolog	NOC4L		Nucleolar complex protein 4 homolog OS=Homo sapiens OX=9606 GN=NOC4L PE=1 SV=1	20	8	8	15	516	58.4	7.49	1.11284	1.09693	1.10375	1.1045	1.12947	1.14249	1.11611	1.12936	0.977994	0.0492132
Q14766	Latent-transforming growth factor beta-binding protein 1	LTBP1	FUNCTION: Key regulator of transforming growth factor beta (TGFB1, TGFB2 and TGFB3) that controls TGF-beta activation by maintaining it in a latent state during storage in extracellular space (PubMed:2022183, PubMed:8617200, PubMed:8939931). Associates specifically via disulfide bonds with the Latency-associated peptide (LAP), which is the regulatory chain of TGF-beta, and regulates integrin-depe…	Latent-transforming growth factor beta-binding protein 1 OS=Homo sapiens OX=9606 GN=LTBP1 PE=1 SV=4	7	9	9	11	1721	186.7	5.96	0.943356	0.925275	0.88057	0.9164	0.824872	0.810428	0.850658	0.828653	1.10589	0.0164324
Q9UKK9	ADP-sugar pyrophosphatase	NUDT5	FUNCTION: Enzyme that can either act as an ADP-sugar pyrophosphatase in absence of diphosphate or catalyze the synthesis of ATP in presence of diphosphate (PubMed:27257257). In absence of diphosphate, hydrolyzes with similar activities various modified nucleoside diphosphates such as ADP-ribose, ADP-mannose, ADP-glucose, 8-oxo-GDP and 8-oxo-dGDP (PubMed:10567213, PubMed:10722730, PubMed:19699693,…	ADP-sugar pyrophosphatase OS=Homo sapiens OX=9606 GN=NUDT5 PE=1 SV=1	32	7	7	16	219	24.3	4.94	1.11376	1.11326	1.09993	1.10898	1.18982	1.15871	1.21457	1.1877	0.933723	0.00937595
O94929	Actin-binding LIM protein 3	ABLIM3	FUNCTION: May act as scaffold protein. May stimulate ABRA activity and ABRA-dependent SRF transcriptional activity. {ECO:0000269|PubMed:17194709}.	Actin-binding LIM protein 3 OS=Homo sapiens OX=9606 GN=ABLIM3 PE=1 SV=3	13	7	7	11	683	77.8	8.54	0.924363	0.941875	0.964818	0.943685	0.831501	0.85216	0.885263	0.856308	1.10204	0.0110879
Q6P1J9	Parafibromin	CDC73	FUNCTION: Tumor suppressor probably involved in transcriptional and post-transcriptional control pathways. May be involved in cell cycle progression through the regulation of cyclin D1/PRAD1 expression. Component of the PAF1 complex (PAF1C) which has multiple functions during transcription by RNA polymerase II and is implicated in regulation of development and maintenance of embryonic stem cell p…	Parafibromin OS=Homo sapiens OX=9606 GN=CDC73 PE=1 SV=1	18	9	9	12	531	60.5	9.61	0.915507	0.938308	0.944832	0.932882	0.871851	0.844372	0.869438	0.861887	1.08237	0.00474029
O95630	STAM-binding protein	STAMBP	FUNCTION: Zinc metalloprotease that specifically cleaves 'Lys-63'-linked polyubiquitin chains. Does not cleave 'Lys-48'-linked polyubiquitin chains (By similarity). Plays a role in signal transduction for cell growth and MYC induction mediated by IL-2 and GM-CSF. Potentiates BMP (bone morphogenetic protein) signaling by antagonizing the inhibitory action of SMAD6 and SMAD7. Has a key role in regu…	STAM-binding protein OS=Homo sapiens OX=9606 GN=STAMBP PE=1 SV=1	18	6	6	13	424	48	6.29	0.983664	0.990179	0.984095	0.985979	0.999752	1.01172	1.03306	1.01484	0.971558	0.0442753
O43854	EGF-like repeat and discoidin I-like domain-containing protein 3	EDIL3	FUNCTION: Promotes adhesion of endothelial cells through interaction with the alpha-v/beta-3 integrin receptor. Inhibits formation of vascular-like structures. May be involved in regulation of vascular morphogenesis of remodeling in embryonic development.	EGF-like repeat and discoidin I-like domain-containing protein 3 OS=Homo sapiens OX=9606 GN=EDIL3 PE=1 SV=1	21	8	8	15	480	53.7	7.28	0.960334	0.949165	0.956994	0.955498	1.05445	1.0364	1.06389	1.05158	0.908631	0.000385476
Q9H993	Damage-control phosphatase ARMT1	ARMT1	FUNCTION: Metal-dependent phosphatase that shows phosphatase activity against several substrates, including fructose-1-phosphate and fructose-6-phosphate (By similarity). Its preference for fructose-1-phosphate, a strong glycating agent that causes DNA damage rather than a canonical yeast metabolite, suggests a damage-control function in hexose phosphate metabolism (By similarity). Has also been …	Damage-control phosphatase ARMT1 OS=Homo sapiens OX=9606 GN=ARMT1 PE=1 SV=1	24	8	8	13	441	51.1	5.76	0.959935	0.955178	0.966547	0.960553	0.982339	1.03649	1.01701	1.01195	0.949214	0.0336236
Q96AB3	Isochorismatase domain-containing protein 2	ISOC2		Isochorismatase domain-containing protein 2 OS=Homo sapiens OX=9606 GN=ISOC2 PE=1 SV=1	48	5	5	6	205	22.3	7.77	1.06342	1.09388	1.07248	1.07659	1.04537	1.04316	1.04764	1.04539	1.02985	0.0267548
Q6PL18	ATPase family AAA domain-containing protein 2	ATAD2	FUNCTION: May be a transcriptional coactivator of the nuclear receptor ESR1 required to induce the expression of a subset of estradiol target genes, such as CCND1, MYC and E2F1. May play a role in the recruitment or occupancy of CREBBP at some ESR1 target gene promoters. May be required for histone hyperacetylation. Involved in the estrogen-induced cell proliferation and cell cycle progression of…	ATPase family AAA domain-containing protein 2 OS=Homo sapiens OX=9606 GN=ATAD2 PE=1 SV=1	7	10	10	11	1390	158.5	6.32	0.842762	0.861892	0.84152	0.848725	0.910651	0.917416	0.871277	0.899781	0.943257	0.0320835
Q7LG56	Ribonucleoside-diphosphate reductase subunit M2 B	RRM2B	FUNCTION: Plays a pivotal role in cell survival by repairing damaged DNA in a p53/TP53-dependent manner. Supplies deoxyribonucleotides for DNA repair in cells arrested at G1 or G2. Contains an iron-tyrosyl free radical center required for catalysis. Forms an active ribonucleotide reductase (RNR) complex with RRM1 which is expressed both in resting and proliferating cells in response to DNA damage…	Ribonucleoside-diphosphate reductase subunit M2 B OS=Homo sapiens OX=9606 GN=RRM2B PE=1 SV=1	26	6	8	14	351	40.7	4.97	0.902797	0.901298	0.900926	0.901674	0.943331	0.930631	0.967048	0.947003	0.952134	0.0132484
Q86YP4	Transcriptional repressor p66-alpha	GATAD2A	FUNCTION: Transcriptional repressor. Enhances MBD2-mediated repression. Efficient repression requires the presence of GATAD2B. {ECO:0000269|PubMed:12183469, ECO:0000269|PubMed:16415179}.	Transcriptional repressor p66-alpha OS=Homo sapiens OX=9606 GN=GATAD2A PE=1 SV=1	16	8	10	14	633	68	9.94	1.01459	0.976831	0.988483	0.993301	0.941245	0.955957	0.955042	0.950748	1.04476	0.0247468
P17302	Gap junction alpha-1 protein	GJA1	FUNCTION: Gap junction protein that acts as a regulator of bladder capacity. A gap junction consists of a cluster of closely packed pairs of transmembrane channels, the connexons, through which materials of low MW diffuse from one cell to a neighboring cell. May play a critical role in the physiology of hearing by participating in the recycling of potassium to the cochlear endolymph. Negative reg…	Gap junction alpha-1 protein OS=Homo sapiens OX=9606 GN=GJA1 PE=1 SV=2	21	6	6	11	382	43	8.76	1.08732	1.06645	1.03205	1.06194	1.19218	1.12106	1.1744	1.16255	0.913457	0.0197892
P41221	Protein Wnt-5a	WNT5A	FUNCTION: Ligand for members of the frizzled family of seven transmembrane receptors. Can activate or inhibit canonical Wnt signaling, depending on receptor context. In the presence of FZD4, activates beta-catenin signaling. In the presence of ROR2, inhibits the canonical Wnt pathway by promoting beta-catenin degradation through a GSK3-independent pathway which involves down-regulation of beta-ca…	Protein Wnt-5a OS=Homo sapiens OX=9606 GN=WNT5A PE=1 SV=2	21	7	7	9	380	42.3	8.46	1.10216	1.10994	1.07093	1.09434	0.983044	0.942971	0.963743	0.963253	1.13609	0.00139522
Q9BYC5	Alpha-(1,6)-fucosyltransferase	FUT8	FUNCTION: Catalyzes the addition of fucose in alpha 1-6 linkage to the first GlcNAc residue, next to the peptide chains in N-glycans. {ECO:0000269|PubMed:17172260, ECO:0000269|PubMed:29304374, ECO:0000269|PubMed:9133635}.	Alpha-(1,6)-fucosyltransferase OS=Homo sapiens OX=9606 GN=FUT8 PE=1 SV=2	19	10	10	19	575	66.5	7.66	1.04982	1.0513	0.992498	1.03121	1.15042	1.10917	1.14219	1.13393	0.909413	0.0112744
P40123	Adenylyl cyclase-associated protein 2	CAP2	FUNCTION: May have a regulatory bifunctional role.	Adenylyl cyclase-associated protein 2 OS=Homo sapiens OX=9606 GN=CAP2 PE=1 SV=1	23	9	10	16	477	52.8	6.37	1.08218	1.06578	1.07688	1.07495	1.04022	1.04709	1.0403	1.04254	1.03108	0.00372808
Q16864	V-type proton ATPase subunit F	ATP6V1F	FUNCTION: Subunit of the peripheral V1 complex of vacuolar ATPase essential for assembly or catalytic function. V-ATPase is responsible for acidifying a variety of intracellular compartments in eukaryotic cells.	V-type proton ATPase subunit F OS=Homo sapiens OX=9606 GN=ATP6V1F PE=1 SV=2	82	7	7	12	119	13.4	5.52	0.822636	0.823777	0.829865	0.825426	0.837624	0.846564	0.853254	0.845814	0.975896	0.0156725
O60547	GDP-mannose 4,6 dehydratase	GMDS	FUNCTION: Catalyzes the conversion of GDP-D-mannose to GDP-4-dehydro-6-deoxy-D-mannose.	GDP-mannose 4,6 dehydratase OS=Homo sapiens OX=9606 GN=GMDS PE=1 SV=1	26	10	10	12	372	41.9	7.31	0.987241	0.965052	0.982758	0.978351	0.934573	0.910101	0.952617	0.93243	1.04925	0.0309006
Q13867	Bleomycin hydrolase	BLMH	FUNCTION: The normal physiological role of BLM hydrolase is unknown, but it catalyzes the inactivation of the antitumor drug BLM (a glycopeptide) by hydrolyzing the carboxamide bond of its B-aminoalaninamide moiety thus protecting normal and malignant cells from BLM toxicity. {ECO:0000250}.	Bleomycin hydrolase OS=Homo sapiens OX=9606 GN=BLMH PE=1 SV=1	24	7	7	8	455	52.5	6.27	0.723429	0.786179	0.778503	0.762704	0.716633	0.697393	0.695297	0.703107	1.08476	0.0462973
Q9P0V3	SH3 domain-binding protein 4	SH3BP4	FUNCTION: May function in transferrin receptor internalization at the plasma membrane through a cargo-specific control of clathrin-mediated endocytosis. Alternatively, may act as a negative regulator of the amino acid-induced TOR signaling by inhibiting the formation of active Rag GTPase complexes. Preferentially binds inactive Rag GTPase complexes and prevents their interaction with the mTORC1 c…	SH3 domain-binding protein 4 OS=Homo sapiens OX=9606 GN=SH3BP4 PE=1 SV=1	11	9	9	12	963	107.4	7.71	1.02022	1.0327	1.03876	1.03056	0.956546	0.938243	0.993935	0.962908	1.07026	0.0172999
Q8IWB1	Inositol 1,4,5-trisphosphate receptor-interacting protein	ITPRIP	FUNCTION: Enhances Ca(2+)-mediated inhibition of inositol 1,4,5-triphosphate receptor (ITPR) Ca(2+) release. {ECO:0000269|PubMed:16990268}.	Inositol 1,4,5-trisphosphate receptor-interacting protein OS=Homo sapiens OX=9606 GN=ITPRIP PE=1 SV=1	12	8	8	11	547	62	5.88	0.98847	0.994378	0.966447	0.983098	0.886256	0.864817	0.900015	0.883696	1.11248	0.00171733
P23458	Tyrosine-protein kinase JAK1	JAK1	FUNCTION: Tyrosine kinase of the non-receptor type, involved in the IFN-alpha/beta/gamma signal pathway (PubMed:7615558). Kinase partner for the interleukin (IL)-2 receptor (PubMed:11909529) as well as interleukin (IL)-10 receptor (PubMed:12133952). {ECO:0000269|PubMed:11909529, ECO:0000269|PubMed:7615558}.	Tyrosine-protein kinase JAK1 OS=Homo sapiens OX=9606 GN=JAK1 PE=1 SV=2	9	8	9	13	1154	133.2	7.55	1.01619	0.913092	0.984406	0.97123	0.844271	0.839473	0.816629	0.833458	1.1653	0.0121328
Q8WVY7	Ubiquitin-like domain-containing CTD phosphatase 1	UBLCP1	FUNCTION: Dephosphorylates 26S nuclear proteasomes, thereby decreasing their proteolytic activity. The dephosphorylation may prevent assembly of the core and regulatory particles (CP and RP) into mature 26S proteasome. {ECO:0000269|PubMed:21949367}.	Ubiquitin-like domain-containing CTD phosphatase 1 OS=Homo sapiens OX=9606 GN=UBLCP1 PE=1 SV=2	29	8	8	9	318	36.8	6.46	0.998439	1.01748	0.991583	1.0025	0.950409	0.960693	0.955733	0.955612	1.04907	0.00482976
P00403	Cytochrome c oxidase subunit 2	MT-CO2	FUNCTION: Component of the cytochrome c oxidase, the last enzyme in the mitochondrial electron transport chain which drives oxidative phosphorylation. The respiratory chain contains 3 multisubunit complexes succinate dehydrogenase (complex II, CII), ubiquinol-cytochrome c oxidoreductase (cytochrome b-c1 complex, complex III, CIII) and cytochrome c oxidase (complex IV, CIV), that cooperate to tran…	Cytochrome c oxidase subunit 2 OS=Homo sapiens OX=9606 GN=MT-CO2 PE=1 SV=1	31	6	6	15	227	25.5	4.82	0.875643	0.897688	0.904099	0.892477	0.956491	0.978271	0.959383	0.964715	0.925119	0.00277778
P15374	Ubiquitin carboxyl-terminal hydrolase isozyme L3	UCHL3	FUNCTION: Deubiquitinating enzyme (DUB) that controls levels of cellular ubiquitin through processing of ubiquitin precursors and ubiquitinated proteins. Thiol protease that recognizes and hydrolyzes a peptide bond at the C-terminal glycine of either ubiquitin or NEDD8. Has a 10-fold preference for Arg and Lys at position P3'', and exhibits a preference towards 'Lys-48'-linked ubiquitin chains. D…	Ubiquitin carboxyl-terminal hydrolase isozyme L3 OS=Homo sapiens OX=9606 GN=UCHL3 PE=1 SV=1	32	7	7	15	230	26.2	4.92	1.10963	1.15197	1.10542	1.12234	1.18536	1.18895	1.18647	1.18693	0.945586	0.0123127
Q53H82	Endoribonuclease LACTB2	LACTB2	FUNCTION: Endoribonuclease; cleaves preferentially 3' to purine-pyrimidine dinucleotide motifs in single-stranded RNA. The cleavage product contains a free 3' -OH group. Has no activity with double-stranded RNA or DNA. Required for normal mitochondrial function and cell viability. {ECO:0000269|PubMed:26826708}.	Endoribonuclease LACTB2 OS=Homo sapiens OX=9606 GN=LACTB2 PE=1 SV=2	34	8	8	10	288	32.8	6.8	1.25761	1.22896	1.23529	1.24062	1.31614	1.31374	1.29117	1.30702	0.949201	0.00487765
Q8WX93	Palladin	PALLD	FUNCTION: Cytoskeletal protein required for organization of normal actin cytoskeleton. Roles in establishing cell morphology, motility, cell adhesion and cell-extracellular matrix interactions in a variety of cell types. May function as a scaffolding molecule with the potential to influence both actin polymerization and the assembly of existing actin filaments into higher-order arrays. Binds to p…	Palladin OS=Homo sapiens OX=9606 GN=PALLD PE=1 SV=3	7	9	9	16	1383	150.5	7.09	1.06071	1.08332	1.0587	1.06757	0.995186	1.00405	1.01919	1.00614	1.06106	0.00434095
Q58FF3	Putative endoplasmin-like protein	HSP90B2P	FUNCTION: Putative molecular chaperone. {ECO:0000250}.	Putative endoplasmin-like protein OS=Homo sapiens OX=9606 GN=HSP90B2P PE=5 SV=1	17	1	8	29	399	45.8	5.26	1.18255	1.14224	1.16665	1.16381	1.22519	1.21761	1.24322	1.22868	0.947208	0.00970705
Q9NYL2	Mitogen-activated protein kinase kinase kinase 20	MAP3K20	FUNCTION: Stress-activated component of a protein kinase signal transduction cascade. Regulates the JNK and p38 pathways. Part of a signaling cascade that begins with the activation of the adrenergic receptor ADRA1B and leads to the activation of MAPK14. Pro-apoptotic. Role in regulation of S and G2 cell cycle checkpoint by direct phosphorylation of CHEK2 (PubMed:10924358, PubMed:11836244, PubMed…	Mitogen-activated protein kinase kinase kinase 20 OS=Homo sapiens OX=9606 GN=MAP3K20 PE=1 SV=3	13	7	7	7	800	91.1	7.87	1.03566	1.05826	1.12657	1.0735	1.15218	1.19926	1.22891	1.19345	0.899488	0.0273156
P54619	5'-AMP-activated protein kinase subunit gamma-1	PRKAG1	FUNCTION: AMP/ATP-binding subunit of AMP-activated protein kinase (AMPK), an energy sensor protein kinase that plays a key role in regulating cellular energy metabolism. In response to reduction of intracellular ATP levels, AMPK activates energy-producing pathways and inhibits energy-consuming processes: inhibits protein, carbohydrate and lipid biosynthesis, as well as cell growth and proliferati…	5'-AMP-activated protein kinase subunit gamma-1 OS=Homo sapiens OX=9606 GN=PRKAG1 PE=1 SV=1	23	6	8	11	331	37.6	6.92	0.907646	0.920525	0.906885	0.911685	0.870046	0.881685	0.851623	0.867785	1.05059	0.0110185
O60315	Zinc finger E-box-binding homeobox 2	ZEB2	FUNCTION: Transcriptional inhibitor that binds to DNA sequence 5'-CACCT-3' in different promoters. Represses transcription of E-cadherin. {ECO:0000269|PubMed:16061479}.	Zinc finger E-box-binding homeobox 2 OS=Homo sapiens OX=9606 GN=ZEB2 PE=1 SV=1	8	7	8	9	1214	136.4	6.32	1.00115	0.994297	0.98888	0.994776	0.962797	0.967413	0.974387	0.968199	1.02745	0.0055808
O95716	Ras-related protein Rab-3D	RAB3D	FUNCTION: Protein transport. Probably involved in regulated exocytosis (By similarity). {ECO:0000250}.	Ras-related protein Rab-3D OS=Homo sapiens OX=9606 GN=RAB3D PE=1 SV=1	30	2	6	22	219	24.3	4.93	1.00678	0.982084	1.05878	1.01588	1.06991	1.12366	1.16284	1.1188	0.908005	0.0429474
O60869	Endothelial differentiation-related factor 1	EDF1	FUNCTION: Transcriptional coactivator stimulating NR5A1 and ligand-dependent NR1H3/LXRA and PPARG transcriptional activities. Enhances the DNA-binding activity of ATF1, ATF2, CREB1 and NR5A1. Regulates nitric oxid synthase activity probably by sequestering calmodulin in the cytoplasm. May function in endothelial cells differentiation, hormone-induced cardiomyocytes hypertrophy and lipid metabolis…	Endothelial differentiation-related factor 1 OS=Homo sapiens OX=9606 GN=EDF1 PE=1 SV=1	52	8	8	14	148	16.4	9.95	1.1007	1.15064	1.032	1.09445	1.00286	0.958669	1.00282	0.988115	1.10761	0.0467525
P07199	Major centromere autoantigen B	CENPB	FUNCTION: Interacts with centromeric heterochromatin in chromosomes and binds to a specific 17 bp subset of alphoid satellite DNA, called the CENP-B box (PubMed:11726497). May organize arrays of centromere satellite DNA into a higher-order structure which then directs centromere formation and kinetochore assembly in mammalian chromosomes (Probable). {ECO:0000269|PubMed:11726497, ECO:0000305}.	Major centromere autoantigen B OS=Homo sapiens OX=9606 GN=CENPB PE=1 SV=2	19	9	9	10	599	65.1	4.55	0.913994	0.909579	0.866431	0.896668	0.836748	0.828166	0.845177	0.836697	1.07168	0.0197635
P09486	SPARC	SPARC	FUNCTION: Appears to regulate cell growth through interactions with the extracellular matrix and cytokines. Binds calcium and copper, several types of collagen, albumin, thrombospondin, PDGF and cell membranes. There are two calcium binding sites; an acidic domain that binds 5 to 8 Ca(2+) with a low affinity and an EF-hand loop that binds a Ca(2+) ion with a high affinity.	SPARC OS=Homo sapiens OX=9606 GN=SPARC PE=1 SV=1	28	8	8	16	303	34.6	4.84	0.8323	0.858393	0.84677	0.845821	0.875804	0.911396	0.872296	0.886499	0.954114	0.049438
Q8IXI2	Mitochondrial Rho GTPase 1	RHOT1	FUNCTION: Mitochondrial GTPase involved in mitochondrial trafficking. Probably involved in control of anterograde transport of mitochondria and their subcellular distribution. {ECO:0000269|PubMed:12482879, ECO:0000269|PubMed:16630562}.	Mitochondrial Rho GTPase 1 OS=Homo sapiens OX=9606 GN=RHOT1 PE=1 SV=2	17	6	7	7	618	70.7	6.27	0.937165	0.926414	0.959583	0.941054	0.973527	0.97024	0.976381	0.973383	0.966787	0.03121
Q9BZF3	Oxysterol-binding protein-related protein 6	OSBPL6	FUNCTION: Regulates cellular transport and efflux of cholesterol (PubMed:26941018). Plays a role in phosphatidylinositol-4-phophate (PI4P) turnover at the neuronal membrane (By similarity). Binds via its PH domain PI4P, phosphatidylinositol-4,5-diphosphate, phosphatidylinositol-3,4,5-triphosphate, and phosphatidic acid (By similarity). Weakly binds 25-hydroxycholesterol (PubMed:17428193). {ECO:00…	Oxysterol-binding protein-related protein 6 OS=Homo sapiens OX=9606 GN=OSBPL6 PE=1 SV=1	10	6	7	13	934	106.2	6.93	1.08955	1.1137	1.09622	1.09982	1.14233	1.16749	1.14631	1.15204	0.954672	0.00794541
Q9Y5A7	NEDD8 ultimate buster 1	NUB1	FUNCTION: Specific down-regulator of the NEDD8 conjugation system. Recruits NEDD8, UBD, and their conjugates to the proteasome for degradation. Isoform 1 promotes the degradation of NEDD8 more efficiently than isoform 2. {ECO:0000269|PubMed:16707496}.	NEDD8 ultimate buster 1 OS=Homo sapiens OX=9606 GN=NUB1 PE=1 SV=2	17	8	8	11	615	70.5	5.96	0.892112	0.901265	0.896794	0.896724	0.881794	0.87516	0.876486	0.877814	1.02154	0.00474711
Q9BW91	ADP-ribose pyrophosphatase, mitochondrial	NUDT9	FUNCTION: Hydrolyzes ADP-ribose (ADPR) to AMP and ribose 5'-phosphate.	ADP-ribose pyrophosphatase, mitochondrial OS=Homo sapiens OX=9606 GN=NUDT9 PE=1 SV=1	28	9	9	13	350	39.1	8.22	1.02254	1.00574	1.00733	1.01187	1.11103	1.04664	1.06652	1.07473	0.941509	0.0335693
P37198	Nuclear pore glycoprotein p62	NUP62	FUNCTION: Essential component of the nuclear pore complex (PubMed:1915414). The N-terminal is probably involved in nucleocytoplasmic transport (PubMed:1915414). The C-terminal is involved in protein-protein interaction probably via coiled-coil formation, promotes its association with centrosomes and may function in anchorage of p62 to the pore complex (PubMed:1915414, PubMed:24107630). Plays a ro…	Nuclear pore glycoprotein p62 OS=Homo sapiens OX=9606 GN=NUP62 PE=1 SV=3	12	6	6	9	522	53.2	5.31	0.999937	1.01752	1.01706	1.01151	0.976083	0.993965	0.985586	0.985211	1.02669	0.0275299
Q8N3V7	Synaptopodin	SYNPO	FUNCTION: Actin-associated protein that may play a role in modulating actin-based shape and motility of dendritic spines and renal podocyte foot processes. Seems to be essential for the formation of spine apparatuses in spines of telencephalic neurons, which is involved in synaptic plasticity (By similarity). {ECO:0000250}.	Synaptopodin OS=Homo sapiens OX=9606 GN=SYNPO PE=1 SV=2	10	7	7	13	929	99.4	8.72	1.11663	1.12956	1.15097	1.13239	1.08716	1.05065	1.07728	1.0717	1.05663	0.0148532
P20645	Cation-dependent mannose-6-phosphate receptor	M6PR	FUNCTION: Transport of phosphorylated lysosomal enzymes from the Golgi complex and the cell surface to lysosomes. Lysosomal enzymes bearing phosphomannosyl residues bind specifically to mannose-6-phosphate receptors in the Golgi apparatus and the resulting receptor-ligand complex is transported to an acidic prelyosomal compartment where the low pH mediates the dissociation of the complex.	Cation-dependent mannose-6-phosphate receptor OS=Homo sapiens OX=9606 GN=M6PR PE=1 SV=1	26	5	5	12	277	31	5.83	0.948465	0.96482	0.977408	0.963564	1.01432	0.996801	0.99455	1.00189	0.961746	0.0214522
P58546	Myotrophin	MTPN	FUNCTION: Promotes dimerization of NF-kappa-B subunits and regulates NF-kappa-B transcription factor activity (By similarity). Plays a role in the regulation of the growth of actin filaments. Inhibits the activity of the F-actin-capping protein complex formed by the CAPZA1 and CAPZB heterodimer. Promotes growth of cardiomyocytes, but not cardiomyocyte proliferation. Promotes cardiac muscle hypert…	Myotrophin OS=Homo sapiens OX=9606 GN=MTPN PE=1 SV=2	57	6	6	13	118	12.9	5.52	1.23464	1.29017	1.25368	1.2595	1.34245	1.37795	1.35829	1.35956	0.9264	0.00653293
O75376	Nuclear receptor corepressor 1	NCOR1	FUNCTION: Mediates transcriptional repression by certain nuclear receptors (PubMed:20812024). Part of a complex which promotes histone deacetylation and the formation of repressive chromatin structures which may impede the access of basal transcription factors. Participates in the transcriptional repressor activity produced by BCL6. Recruited by ZBTB7A to the androgen response elements/ARE on tar…	Nuclear receptor corepressor 1 OS=Homo sapiens OX=9606 GN=NCOR1 PE=1 SV=2	4	7	9	12	2440	270	7.11	1.07588	1.0895	1.06182	1.07573	1.02556	1.01837	1.01806	1.02066	1.05396	0.00274717
P29317	Ephrin type-A receptor 2	EPHA2	FUNCTION: Receptor tyrosine kinase which binds promiscuously membrane-bound ephrin-A family ligands residing on adjacent cells, leading to contact-dependent bidirectional signaling into neighboring cells. The signaling pathway downstream of the receptor is referred to as forward signaling while the signaling pathway downstream of the ephrin ligand is referred to as reverse signaling. Activated by…	Ephrin type-A receptor 2 OS=Homo sapiens OX=9606 GN=EPHA2 PE=1 SV=2	11	9	10	14	976	108.2	6.23	1.03758	1.01509	1.01627	1.02298	0.977299	0.979271	0.98027	0.978947	1.04498	0.00391832
Q9Y4K0	Lysyl oxidase homolog 2	LOXL2	FUNCTION: Mediates the post-translational oxidative deamination of lysine residues on target proteins leading to the formation of deaminated lysine (allysine) (PubMed:27735137). Acts as a transcription corepressor and specifically mediates deamination of trimethylated 'Lys-4' of histone H3 (H3K4me3), a specific tag for epigenetic transcriptional activation (PubMed:27735137). Shows no activity aga…	Lysyl oxidase homolog 2 OS=Homo sapiens OX=9606 GN=LOXL2 PE=1 SV=1	13	7	7	10	774	86.7	6.38	1.13711	1.14822	1.15605	1.14713	1.06002	1.02348	1.03063	1.03804	1.10509	0.000937595
P52630	Signal transducer and activator of transcription 2	STAT2	FUNCTION: Signal transducer and activator of transcription that mediates signaling by type I IFNs (IFN-alpha and IFN-beta). Following type I IFN binding to cell surface receptors, Jak kinases (TYK2 and JAK1) are activated, leading to tyrosine phosphorylation of STAT1 and STAT2. The phosphorylated STATs dimerize, associate with IRF9/ISGF3G to form a complex termed ISGF3 transcription factor, that …	Signal transducer and activator of transcription 2 OS=Homo sapiens OX=9606 GN=STAT2 PE=1 SV=1	11	7	7	11	851	97.9	5.49	0.887314	0.897617	0.96408	0.916337	1.00475	1.07727	0.987589	1.0232	0.89556	0.0429939
Q9GZS3	SKI8 subunit of superkiller complex protein	SKIC8	FUNCTION: Component of the PAF1 complex (PAF1C) which has multiple functions during transcription by RNA polymerase II and is implicated in regulation of development and maintenance of embryonic stem cell pluripotency. PAF1C associates with RNA polymerase II through interaction with POLR2A CTD non-phosphorylated and 'Ser-2'- and 'Ser-5'-phosphorylated forms and is involved in transcriptional elon…	SKI8 subunit of superkiller complex protein OS=Homo sapiens OX=9606 GN=SKIC8 PE=1 SV=1	35	6	6	7	305	33.6	5.47	0.969864	0.984937	0.995125	0.983309	1.01767	1.02032	1.03662	1.02487	0.959447	0.0116254
P26885	Peptidyl-prolyl cis-trans isomerase FKBP2	FKBP2	FUNCTION: PPIases accelerate the folding of proteins. It catalyzes the cis-trans isomerization of proline imidic peptide bonds in oligopeptides.	Peptidyl-prolyl cis-trans isomerase FKBP2 OS=Homo sapiens OX=9606 GN=FKBP2 PE=1 SV=2	44	5	5	13	142	15.6	9.13	0.869919	0.814704	0.84763	0.844084	0.737303	0.698218	0.784476	0.739999	1.14066	0.0246592
P41223	Protein BUD31 homolog	BUD31	FUNCTION: Involved in the pre-mRNA splicing process (PubMed:28502770, PubMed:28076346). May play a role as regulator of AR transcriptional activity; may increase AR transcriptional activity (PubMed:25091737). {ECO:0000269|PubMed:28076346, ECO:0000269|PubMed:28502770, ECO:0000305|PubMed:25091737}.	Protein BUD31 homolog OS=Homo sapiens OX=9606 GN=BUD31 PE=1 SV=2	61	9	9	10	144	17	8.82	1.08203	1.07783	1.04996	1.06994	1.01235	1.02603	0.985102	1.00783	1.06163	0.0166757
O14929	Histone acetyltransferase type B catalytic subunit	HAT1	FUNCTION: Acetylates soluble but not nucleosomal histone H4 at 'Lys-5' (H4K5ac) and 'Lys-12' (H4K12ac) and, to a lesser extent, acetylates histone H2A at 'Lys-5' (H2AK5ac). Has intrinsic substrate specificity that modifies lysine in recognition sequence GXGKXG. May be involved in nucleosome assembly during DNA replication and repair as part of the histone H3.1 and H3.3 complexes. May play a role …	Histone acetyltransferase type B catalytic subunit OS=Homo sapiens OX=9606 GN=HAT1 PE=1 SV=2	18	5	5	11	419	49.5	5.69	1.00441	1.00607	1.02881	1.0131	1.04195	1.09817	1.09566	1.07859	0.93928	0.0304366
P35610	Sterol O-acyltransferase 1	SOAT1	FUNCTION: Catalyzes the formation of fatty acid-cholesterol esters, which are less soluble in membranes than cholesterol. Plays a role in lipoprotein assembly and dietary cholesterol absorption (PubMed:9020103, PubMed:16154994). Utilizes oleoyl-CoA preferentially as susbstrate (PubMed:11294643). In addition to its acyltransferase activity, it may act as a ligase. {ECO:0000269|PubMed:11294643, ECO…	Sterol O-acyltransferase 1 OS=Homo sapiens OX=9606 GN=SOAT1 PE=1 SV=3	15	7	7	13	550	64.7	8.94	0.761255	0.779804	0.763814	0.768291	0.932444	0.891468	0.901444	0.908452	0.845714	0.000504888
Q96QD8	Sodium-coupled neutral amino acid symporter 2	SLC38A2	FUNCTION: Functions as a sodium-dependent amino acid transporter. Mediates the saturable, pH-sensitive and electrogenic cotransport of neutral amino acids and sodium ions with a stoichiometry of 1:1. May function in the transport of amino acids at the blood-brain barrier and in the supply of maternal nutrients to the fetus through the placenta. {ECO:0000269|PubMed:10930503, ECO:0000269|PubMed:159…	Sodium-coupled neutral amino acid symporter 2 OS=Homo sapiens OX=9606 GN=SLC38A2 PE=1 SV=2	17	5	5	9	506	56	8	0.701664	0.750886	0.622746	0.691765	0.836918	0.827977	0.817524	0.827473	0.835998	0.0228403
P00325	All-trans-retinol dehydrogenase [NAD(+)] ADH1B	ADH1B	FUNCTION: Catalyzes the NAD-dependent oxidation of all-trans-retinol and its derivatives such as all-trans-4-hydroxyretinol and may participate in retinoid metabolism (PubMed:15369820, PubMed:16787387). In vitro can also catalyzes the NADH-dependent reduction of all-trans-retinal and its derivatives such as all-trans-4-oxoretinal (PubMed:15369820, PubMed:16787387). Catalyzes in the oxidative dire…	All-trans-retinol dehydrogenase [NAD(+)] ADH1B OS=Homo sapiens OX=9606 GN=ADH1B PE=1 SV=3	22	9	9	15	375	39.8	8.19	0.797681	0.804188	0.799765	0.800545	0.768429	0.771617	0.746919	0.762322	1.05014	0.0087509
Q30154	HLA class II histocompatibility antigen, DR beta 5 chain	HLA-DRB5	FUNCTION: Binds peptides derived from antigens that access the endocytic route of antigen presenting cells (APC) and presents them on the cell surface for recognition by the CD4 T-cells. The peptide binding cleft accommodates peptides of 10-30 residues. The peptides presented by MHC class II molecules are generated mostly by degradation of proteins that access the endocytic route, where they are …	HLA class II histocompatibility antigen, DR beta 5 chain OS=Homo sapiens OX=9606 GN=HLA-DRB5 PE=1 SV=1	25	2	5	9	266	30	6.93	1.39977	1.33189	1.29633	1.34266	1.64551	1.60409	1.52971	1.5931	0.842798	0.00530507
P41208	Centrin-2	CETN2	FUNCTION: Plays a fundamental role in microtubule organizing center structure and function. Required for centriole duplication and correct spindle formation. Has a role in regulating cytokinesis and genome stability via cooperation with CALM1 and CCP110.; FUNCTION: Involved in global genome nucleotide excision repair (GG-NER) by acting as component of the XPC complex. Cooperatively with RAD23B ap…	Centrin-2 OS=Homo sapiens OX=9606 GN=CETN2 PE=1 SV=1	39	6	6	10	172	19.7	5	0.996658	1.01058	1.02374	1.01033	1.04189	1.05579	1.04728	1.04832	0.963758	0.0124891
O75494	Serine/arginine-rich splicing factor 10	SRSF10	FUNCTION: Splicing factor that in its dephosphorylated form acts as a general repressor of pre-mRNA splicing (PubMed:11684676, PubMed:12419250, PubMed:14765198). Seems to interfere with the U1 snRNP 5'-splice recognition of SNRNP70 (PubMed:14765198). Required for splicing repression in M-phase cells and after heat shock (PubMed:14765198). Also acts as a splicing factor that specifically promotes …	Serine/arginine-rich splicing factor 10 OS=Homo sapiens OX=9606 GN=SRSF10 PE=1 SV=1	21	6	6	15	262	31.3	11.27	0.948285	0.988238	0.956973	0.964499	1.00868	0.993122	1.02558	1.00913	0.955777	0.0436325
Q16644	MAP kinase-activated protein kinase 3	MAPKAPK3	FUNCTION: Stress-activated serine/threonine-protein kinase involved in cytokines production, endocytosis, cell migration, chromatin remodeling and transcriptional regulation. Following stress, it is phosphorylated and activated by MAP kinase p38-alpha/MAPK14, leading to phosphorylation of substrates. Phosphorylates serine in the peptide sequence, Hyd-X-R-X(2)-S, where Hyd is a large hydrophobic r…	MAP kinase-activated protein kinase 3 OS=Homo sapiens OX=9606 GN=MAPKAPK3 PE=1 SV=1	19	4	7	12	382	43	7.28	0.950468	0.948295	0.980109	0.959624	1.00904	1.00185	1.00672	1.00587	0.954023	0.0115694
P62166	Neuronal calcium sensor 1	NCS1	FUNCTION: Neuronal calcium sensor, regulator of G protein-coupled receptor phosphorylation in a calcium dependent manner. Directly regulates GRK1 (RHOK), but not GRK2 to GRK5. Can substitute for calmodulin (By similarity). Stimulates PI4KB kinase activity (By similarity). Involved in long-term synaptic plasticity through its interaction with PICK1 (By similarity). May also play a role in neuron d…	Neuronal calcium sensor 1 OS=Homo sapiens OX=9606 GN=NCS1 PE=1 SV=2	39	6	6	11	190	21.9	4.83	1.04016	1.01595	1.0104	1.02217	1.11944	1.16278	1.11802	1.13341	0.901849	0.00300685
Q96FV9	THO complex subunit 1	THOC1	FUNCTION: Required for efficient export of polyadenylated RNA. Acts as component of the THO subcomplex of the TREX complex which is thought to couple mRNA transcription, processing and nuclear export, and which specifically associates with spliced mRNA and not with unspliced pre-mRNA. TREX is recruited to spliced mRNAs by a transcription-independent mechanism, binds to mRNA upstream of the exon-j…	THO complex subunit 1 OS=Homo sapiens OX=9606 GN=THOC1 PE=1 SV=1	18	8	8	11	657	75.6	4.98	0.97193	0.923166	0.933581	0.942892	1.02153	1.03674	1.00331	1.02053	0.923926	0.0118158
Q8NBJ7	Inactive C-alpha-formylglycine-generating enzyme 2	SUMF2	FUNCTION: Lacks formylglycine generating activity and is unable to convert newly synthesized inactive sulfatases to their active form. Inhibits the activation of sulfatases by SUMF1. {ECO:0000269|PubMed:12757706, ECO:0000269|PubMed:15708861, ECO:0000269|PubMed:15962010}.	Inactive C-alpha-formylglycine-generating enzyme 2 OS=Homo sapiens OX=9606 GN=SUMF2 PE=1 SV=2	26	7	7	8	301	33.8	8	0.938257	0.961835	0.939158	0.946416	0.975334	0.979294	0.967017	0.973882	0.971798	0.0321668
Q6PCB7	Long-chain fatty acid transport protein 1	SLC27A1	FUNCTION: Mediates the ATP-dependent import of long-chain fatty acids (LCFA) into the cell by mediating their translocation at the plasma membrane (PubMed:28178239). Has also an acyl-CoA ligase activity for long-chain and very-long-chain fatty acids. May act directly as a bona fide transporter, or alternatively, in a cytoplasmic or membrane-associated multimeric protein complex to trap and draw f…	Long-chain fatty acid transport protein 1 OS=Homo sapiens OX=9606 GN=SLC27A1 PE=1 SV=1	13	6	7	9	646	71.1	8.53	1.01878	1.0114	0.999679	1.00995	0.987216	0.995932	0.973879	0.985676	1.02463	0.0459235
Q6PJG6	BRCA1-associated ATM activator 1	BRAT1	FUNCTION: Involved in DNA damage response; activates kinases ATM, SMC1A and PRKDC by modulating their phosphorylation status following ionizing radiation (IR) stress (PubMed:16452482, PubMed:22977523). Plays a role in regulating mitochondrial function and cell proliferation (PubMed:25070371). Required for protein stability of MTOR and MTOR-related proteins, and cell cycle progress by growth facto…	BRCA1-associated ATM activator 1 OS=Homo sapiens OX=9606 GN=BRAT1 PE=1 SV=2	11	8	8	8	821	88.1	5.27	0.933789	0.917133	0.935585	0.928836	0.988206	0.979582	0.969596	0.979128	0.948635	0.00321544
Q9Y4R8	Telomere length regulation protein TEL2 homolog	TELO2	FUNCTION: Regulator of the DNA damage response (DDR). Part of the TTT complex that is required to stabilize protein levels of the phosphatidylinositol 3-kinase-related protein kinase (PIKK) family proteins. The TTT complex is involved in the cellular resistance to DNA damage stresses, like ionizing radiation (IR), ultraviolet (UV) and mitomycin C (MMC). Together with the TTT complex and HSP90 may…	Telomere length regulation protein TEL2 homolog OS=Homo sapiens OX=9606 GN=TELO2 PE=1 SV=2	9	7	7	10	837	91.7	5.76	0.923127	0.932013	0.932296	0.929146	0.998164	0.958351	0.958985	0.971834	0.956075	0.0341653
Q9Y5Q0	Fatty acid desaturase 3	FADS3	FUNCTION: Acts as a methyl-end fatty acyl coenzyme A (CoA) desaturase that introduces a cis double bond between the preexisting double bond and the terminal methyl group of the fatty acyl chain. Desaturates (11E)-octadecenoate (trans-vaccenoate) at carbon 13 to generate (11E,13Z)-octadecadienoate, likely participating in the biohydrogenation pathway of linoleic acid (LA) (18:2n-6). {ECO:0000250|U…	Fatty acid desaturase 3 OS=Homo sapiens OX=9606 GN=FADS3 PE=1 SV=1	17	6	6	12	445	51.1	7.77	1.03708	1.017	1.02049	1.02486	0.954636	0.962068	0.942226	0.952977	1.07543	0.00106021
P42677	40S ribosomal protein S27	RPS27	FUNCTION: Component of the small ribosomal subunit (PubMed:8706699). Required for proper rRNA processing and maturation of 18S rRNAs (PubMed:25424902). {ECO:0000269|PubMed:25424902, ECO:0000305|PubMed:8706699}.	40S ribosomal protein S27 OS=Homo sapiens OX=9606 GN=RPS27 PE=1 SV=3	39	2	4	11	84	9.5	9.45	1.15767	1.17019	1.19868	1.17551	1.11494	1.13953	1.09384	1.1161	1.05323	0.029567
Q6P158	Putative ATP-dependent RNA helicase DHX57	DHX57	FUNCTION: Probable ATP-binding RNA helicase.	Putative ATP-dependent RNA helicase DHX57 OS=Homo sapiens OX=9606 GN=DHX57 PE=1 SV=2	6	5	5	5	1386	155.5	7.71	0.92404	0.927762	0.948168	0.933323	0.879656	0.889948	0.891361	0.886988	1.05224	0.00517744
P00734	Prothrombin	F2	FUNCTION: Thrombin, which cleaves bonds after Arg and Lys, converts fibrinogen to fibrin and activates factors V, VII, VIII, XIII, and, in complex with thrombomodulin, protein C. Functions in blood homeostasis, inflammation and wound healing. {ECO:0000269|PubMed:2856554}.	Prothrombin OS=Homo sapiens OX=9606 GN=F2 PE=1 SV=2	9	5	5	15	622	70	5.9	0.6991	0.717675	0.755965	0.724247	0.629176	0.64285	0.660835	0.644287	1.12411	0.0138149
Q53EL6	Programmed cell death protein 4	PDCD4	FUNCTION: Inhibits translation initiation and cap-dependent translation. May excert its function by hindering the interaction between EIF4A1 and EIF4G. Inhibits the helicase activity of EIF4A. Modulates the activation of JUN kinase. Down-regulates the expression of MAP4K1, thus inhibiting events important in driving invasion, namely, MAPK85 activation and consequent JUN-dependent transcription. M…	Programmed cell death protein 4 OS=Homo sapiens OX=9606 GN=PDCD4 PE=1 SV=2	22	7	7	8	469	51.7	5.21	0.844939	0.871297	0.976688	0.897641	1.02583	1.02961	0.990691	1.01538	0.884045	0.049024
A6NDG6	Glycerol-3-phosphate phosphatase	PGP	FUNCTION: Glycerol-3-phosphate phosphatase hydrolyzing glycerol-3-phosphate into glycerol. Thereby, regulates the cellular levels of glycerol-3-phosphate a metabolic intermediate of glucose, lipid and energy metabolism. Was also shown to have a 2-phosphoglycolate phosphatase activity and a tyrosine-protein phosphatase activity. However, their physiological relevance is unclear (PubMed:26755581). …	Glycerol-3-phosphate phosphatase OS=Homo sapiens OX=9606 GN=PGP PE=1 SV=1	30	7	7	12	321	34	6.14	0.948491	0.952243	0.953569	0.951434	0.985572	0.985135	0.984914	0.985207	0.96572	2.51127e-05
Q53T59	HCLS1-binding protein 3	HS1BP3	FUNCTION: May be a modulator of IL-2 signaling. {ECO:0000250}.	HCLS1-binding protein 3 OS=Homo sapiens OX=9606 GN=HS1BP3 PE=1 SV=1	12	6	6	12	392	42.8	5.01	0.964805	0.994473	0.976462	0.97858	1.09572	1.07636	1.02954	1.06721	0.916954	0.0144923
P20908	Collagen alpha-1(V) chain	COL5A1	FUNCTION: Type V collagen is a member of group I collagen (fibrillar forming collagen). It is a minor connective tissue component of nearly ubiquitous distribution. Type V collagen binds to DNA, heparan sulfate, thrombospondin, heparin, and insulin.	Collagen alpha-1(V) chain OS=Homo sapiens OX=9606 GN=COL5A1 PE=1 SV=3	4	6	6	7	1838	183.4	5.06	1.33718	1.39093	1.42001	1.38271	1.20533	1.15305	1.20341	1.18726	1.16462	0.00275825
Q8WUA2	Peptidyl-prolyl cis-trans isomerase-like 4	PPIL4	FUNCTION: PPIases accelerate the folding of proteins. It catalyzes the cis-trans isomerization of proline imidic peptide bonds in oligopeptides (By similarity). {ECO:0000250}.	Peptidyl-prolyl cis-trans isomerase-like 4 OS=Homo sapiens OX=9606 GN=PPIL4 PE=1 SV=1	17	8	8	11	492	57.2	5.92	0.961452	0.967073	0.958159	0.962228	0.927798	0.951847	0.937577	0.939074	1.02466	0.0359705
Q9Y3A6	Transmembrane emp24 domain-containing protein 5	TMED5	FUNCTION: Potential role in vesicular protein trafficking, mainly in the early secretory pathway. Required for the maintenance of the Golgi apparatus; involved in protein exchange between Golgi stacks during assembly. Probably not required for COPI-vesicle-mediated retrograde transport. {ECO:0000269|PubMed:19948005}.	Transmembrane emp24 domain-containing protein 5 OS=Homo sapiens OX=9606 GN=TMED5 PE=1 SV=1	14	3	3	10	229	26	4.84	0.962994	0.928736	0.929265	0.940332	1.01875	0.98279	1.01243	1.00466	0.935974	0.0153757
Q96DM3	Regulator of MON1-CCZ1 complex	RMC1	FUNCTION: Componement of the CCZ1-MON1 RAB7A guanine exchange factor (GEF). Acts as a positive regulator of CCZ1-MON1A/B function necessary for endosomal/autophagic flux and efficient RAB7A localization (PubMed:29038162). {ECO:0000269|PubMed:29038162}.	Regulator of MON1-CCZ1 complex OS=Homo sapiens OX=9606 GN=RMC1 PE=1 SV=2	11	5	5	11	657	74.9	7.83	1.01537	1.00101	1.00837	1.00825	0.932467	0.946594	0.90714	0.928734	1.08562	0.00291652
Q96ST2	Protein IWS1 homolog	IWS1	FUNCTION: Transcription factor which plays a key role in defining the composition of the RNA polymerase II (RNAPII) elongation complex and in modulating the production of mature mRNA transcripts. Acts as an assembly factor to recruit various factors to the RNAPII elongation complex and is recruited to the complex via binding to the transcription elongation factor SUPT6H bound to the C-terminal do…	Protein IWS1 homolog OS=Homo sapiens OX=9606 GN=IWS1 PE=1 SV=2	10	8	8	8	819	91.9	4.69	1.06214	1.10952	1.03702	1.06956	0.995269	0.962694	1.01836	0.992107	1.07807	0.0440492
Q96EY4	Translation machinery-associated protein 16	TMA16		Translation machinery-associated protein 16 OS=Homo sapiens OX=9606 GN=TMA16 PE=1 SV=2	30	6	6	9	203	23.8	9.26	1.092	1.10531	1.08807	1.09512	1.14291	1.11192	1.12612	1.12698	0.971731	0.0371751
P61587	Rho-related GTP-binding protein RhoE	RND3	FUNCTION: Binds GTP but lacks intrinsic GTPase activity and is resistant to Rho-specific GTPase-activating proteins.	Rho-related GTP-binding protein RhoE OS=Homo sapiens OX=9606 GN=RND3 PE=1 SV=1	34	7	7	10	244	27.4	8.48	0.930023	0.939739	0.890038	0.919933	0.854486	0.851536	0.880084	0.862035	1.06716	0.0307846
Q9UPN9	E3 ubiquitin-protein ligase TRIM33	TRIM33	FUNCTION: Acts as an E3 ubiquitin-protein ligase. Promotes SMAD4 ubiquitination, nuclear exclusion and degradation via the ubiquitin proteasome pathway. According to PubMed:16751102, does not promote a decrease in the level of endogenous SMAD4. May act as a transcriptional repressor. Inhibits the transcriptional response to TGF-beta/BMP signaling cascade. Plays a role in the control of cell proli…	E3 ubiquitin-protein ligase TRIM33 OS=Homo sapiens OX=9606 GN=TRIM33 PE=1 SV=3	6	6	7	8	1127	122.5	6.67	1.0309	1.01339	1.03851	1.0276	0.97835	0.967019	0.999367	0.981579	1.04688	0.01877
Q9Y217	Myotubularin-related protein 6	MTMR6	FUNCTION: Phosphatase that acts on lipids with a phosphoinositol headgroup (PubMed:19038970, PubMed:22647598). Dephosphorylates phosphatidylinositol 3-phosphate (PtdIns(3)P) and phosphatidylinositol 3,5-bisphosphate (PubMed:19038970, PubMed:22647598) (Probable). Binds with high affinity to phosphatidylinositol 3,5-bisphosphate (PtdIns(3,5)P2) but also to phosphatidylinositol 3-phosphate (PtdIns(3…	Myotubularin-related protein 6 OS=Homo sapiens OX=9606 GN=MTMR6 PE=1 SV=3	13	8	8	9	621	71.9	7.66	0.959743	0.960943	0.954742	0.958476	0.990123	0.975008	0.993944	0.986358	0.971732	0.0101676
Q8IZJ1	Netrin receptor UNC5B	UNC5B	FUNCTION: Receptor for netrin required for axon guidance. Mediates axon repulsion of neuronal growth cones in the developing nervous system upon ligand binding. Axon repulsion in growth cones may be caused by its association with DCC that may trigger signaling for repulsion (By similarity). Functions as netrin receptor that negatively regulates vascular branching during angiogenesis. Mediates ret…	Netrin receptor UNC5B OS=Homo sapiens OX=9606 GN=UNC5B PE=1 SV=2	9	7	7	7	945	103.6	6.02	1.21396	1.2333	1.1627	1.20332	1.07401	1.03057	1.08866	1.06441	1.1305	0.00708509
Q9NXN4	Ganglioside-induced differentiation-associated protein 2	GDAP2		Ganglioside-induced differentiation-associated protein 2 OS=Homo sapiens OX=9606 GN=GDAP2 PE=1 SV=1	16	6	6	8	497	56.2	5.74	0.976241	0.974053	0.983582	0.977959	0.925997	0.928969	0.952997	0.935988	1.04484	0.00964022
P25774	Cathepsin S	CTSS	FUNCTION: Thiol protease. Key protease responsible for the removal of the invariant chain from MHC class II molecules. The bond-specificity of this proteinase is in part similar to the specificities of cathepsin L.	Cathepsin S OS=Homo sapiens OX=9606 GN=CTSS PE=1 SV=3	20	6	6	6	331	37.5	8.34	1.33027	1.38987	1.35077	1.35697	1.28271	1.29713	1.27587	1.28524	1.05581	0.0181043
P37840	Alpha-synuclein	SNCA	FUNCTION: Neuronal protein that plays several roles in synaptic activity such as regulation of synaptic vesicle trafficking and subsequent neurotransmitter release. Participates as a monomer in synaptic vesicle exocytosis by enhancing vesicle priming, fusion and dilation of exocytotic fusion pores (PubMed:28288128, PubMed:30404828). Mechanistically, acts by increasing local Ca(2+) release from mi…	Alpha-synuclein OS=Homo sapiens OX=9606 GN=SNCA PE=1 SV=1	40	5	5	8	140	14.5	4.7	1.01259	1.02308	0.990779	1.00882	1.11012	1.07277	1.06794	1.08361	0.930976	0.0102766
O95210	Starch-binding domain-containing protein 1	STBD1	FUNCTION: Acts as a cargo receptor for glycogen. Delivers its cargo to an autophagic pathway called glycophagy, resulting in the transport of glycogen to lysosomes. {ECO:0000269|PubMed:20810658, ECO:0000269|PubMed:21893048, ECO:0000269|PubMed:24837458}.	Starch-binding domain-containing protein 1 OS=Homo sapiens OX=9606 GN=STBD1 PE=1 SV=1	25	9	9	10	358	39	5.73	0.996896	0.989646	0.949159	0.978567	0.908006	0.909143	0.897161	0.90477	1.08156	0.00857092
Q53EU6	Glycerol-3-phosphate acyltransferase 3	GPAT3	FUNCTION: Converts glycerol-3-phosphate to 1-acyl-sn-glycerol-3-phosphate (lysophosphatidic acid or LPA) by incorporating an acyl moiety at the sn-1 position of the glycerol backbone (PubMed:17170135). Also converts LPA into 1,2-diacyl-sn-glycerol-3-phosphate (phosphatidic acid or PA) by incorporating an acyl moiety at the sn-2 position of the glycerol backbone (PubMed:19318427). {ECO:0000269|Pub…	Glycerol-3-phosphate acyltransferase 3 OS=Homo sapiens OX=9606 GN=GPAT3 PE=1 SV=2	13	5	6	7	434	48.7	8.87	1.04513	1.0924	1.12023	1.08592	1.22109	1.17791	1.1678	1.18893	0.913357	0.0196379
Q15165	Serum paraoxonase/arylesterase 2	PON2	FUNCTION: Capable of hydrolyzing lactones and a number of aromatic carboxylic acid esters. Has antioxidant activity. Is not associated with high density lipoprotein. Prevents LDL lipid peroxidation, reverses the oxidation of mildly oxidized LDL, and inhibits the ability of MM-LDL to induce monocyte chemotaxis. {ECO:0000269|PubMed:11579088, ECO:0000269|PubMed:15772423}.	Serum paraoxonase/arylesterase 2 OS=Homo sapiens OX=9606 GN=PON2 PE=1 SV=4	16	4	4	10	354	39.4	5.6	1.11349	1.13016	1.13506	1.12624	1.23328	1.17861	1.25633	1.22274	0.921076	0.015753
P11908	Ribose-phosphate pyrophosphokinase 2	PRPS2	FUNCTION: Catalyzes the synthesis of phosphoribosylpyrophosphate (PRPP) that is essential for nucleotide synthesis.	Ribose-phosphate pyrophosphokinase 2 OS=Homo sapiens OX=9606 GN=PRPS2 PE=1 SV=2	17	2	5	10	318	34.7	6.61	1.31515	1.3625	1.282	1.31988	1.45138	1.48903	1.4142	1.45153	0.909301	0.0144031
P48729	Casein kinase I isoform alpha	CSNK1A1	FUNCTION: Casein kinases are operationally defined by their preferential utilization of acidic proteins such as caseins as substrates. It can phosphorylate a large number of proteins. Participates in Wnt signaling. Phosphorylates CTNNB1 at 'Ser-45'. May phosphorylate PER1 and PER2. May play a role in segregating chromosomes during mitosis (PubMed:11955436, PubMed:1409656, PubMed:18305108). May pl…	Casein kinase I isoform alpha OS=Homo sapiens OX=9606 GN=CSNK1A1 PE=1 SV=2	19	6	6	10	337	38.9	9.57	1.10402	1.18213	1.08997	1.12537	1.04104	0.946574	1.01205	0.999887	1.1255	0.0350243
Q12802	A-kinase anchor protein 13	AKAP13	FUNCTION: Scaffold protein that plays an important role in assembling signaling complexes downstream of several types of G protein-coupled receptors. Activates RHOA in response to signaling via G protein-coupled receptors via its function as Rho guanine nucleotide exchange factor (PubMed:11546812, PubMed:15229649, PubMed:23090968, PubMed:25186459, PubMed:24993829). May also activate other Rho fam…	A-kinase anchor protein 13 OS=Homo sapiens OX=9606 GN=AKAP13 PE=1 SV=2	3	8	8	8	2813	307.4	5.24	0.931937	0.964518	0.863911	0.920122	1.1289	1.05988	0.990981	1.05992	0.868105	0.0479928
O43663	Protein regulator of cytokinesis 1	PRC1	FUNCTION: Key regulator of cytokinesis that cross-links antiparrallel microtubules at an average distance of 35 nM. Essential for controlling the spatiotemporal formation of the midzone and successful cytokinesis. Required for KIF14 localization to the central spindle and midbody. Required to recruit PLK1 to the spindle. Stimulates PLK1 phosphorylation of RACGAP1 to allow recruitment of ECT2 to t…	Protein regulator of cytokinesis 1 OS=Homo sapiens OX=9606 GN=PRC1 PE=1 SV=2	11	6	7	10	620	71.6	6.68	0.848168	0.870578	0.884321	0.867689	0.817374	0.820004	0.786554	0.807977	1.0739	0.0165516
P40818	Ubiquitin carboxyl-terminal hydrolase 8	USP8	FUNCTION: Hydrolase that can remove conjugated ubiquitin from proteins and therefore plays an important regulatory role at the level of protein turnover by preventing degradation. Converts both 'Lys-48' an 'Lys-63'-linked ubiquitin chains. Catalytic activity is enhanced in the M phase. Involved in cell proliferation. Required to enter into S phase in response to serum stimulation. May regulate T-…	Ubiquitin carboxyl-terminal hydrolase 8 OS=Homo sapiens OX=9606 GN=USP8 PE=1 SV=1	8	8	8	9	1118	127.4	8.51	1.03087	1.05933	0.986765	1.02566	0.965679	0.953835	0.972842	0.964119	1.06383	0.0478527
Q969T9	WW domain-binding protein 2	WBP2	FUNCTION: Acts as transcriptional coactivator of estrogen and progesterone receptors (ESR1 and PGR) upon hormone activation (PubMed:16772533). In presence of estrogen, binds to ESR1-responsive promoters (PubMed:16772533). Required for YAP1 coactivation function on PGR activity (PubMed:16772533). Synergizes with WBP2 in enhancing PGR activity (PubMed:16772533). Modulates expression of post-synapti…	WW domain-binding protein 2 OS=Homo sapiens OX=9606 GN=WBP2 PE=1 SV=1	21	5	5	9	261	28.1	5.91	1.19426	1.1506	1.13649	1.16045	1.26933	1.29145	1.20141	1.25406	0.92535	0.043751
Q8TD43	Transient receptor potential cation channel subfamily M member 4	TRPM4	FUNCTION: Calcium-activated non selective (CAN) cation channel that mediates membrane depolarization (PubMed:12015988, PubMed:29211723, PubMed:30528822). While it is activated by increase in intracellular Ca(2+), it is impermeable to it (PubMed:12015988). Mediates transport of monovalent cations (Na(+) > K(+) > Cs(+) > Li(+)), leading to depolarize the membrane. It thereby plays a central role in…	Transient receptor potential cation channel subfamily M member 4 OS=Homo sapiens OX=9606 GN=TRPM4 PE=1 SV=1	6	6	6	9	1214	134.2	8.15	1.00572	1.02876	0.992317	1.00893	0.942469	0.914496	0.97967	0.945545	1.06704	0.0430253
Q99442	Translocation protein SEC62	SEC62	FUNCTION: Mediates post-translational transport of precursor polypeptides across endoplasmic reticulum (ER). Proposed to act as a targeting receptor for small presecretory proteins containing short and apolar signal peptides. Targets and properly positions newly synthesized presecretory proteins into the SEC61 channel-forming translocon complex, triggering channel opening for polypeptide transloc…	Translocation protein SEC62 OS=Homo sapiens OX=9606 GN=SEC62 PE=1 SV=1	12	5	5	25	399	45.8	7.12	0.933634	0.952718	0.957497	0.94795	1.05556	0.979469	1.03722	1.02408	0.925657	0.0340343
O15075	Serine/threonine-protein kinase DCLK1	DCLK1	FUNCTION: Probable kinase that may be involved in a calcium-signaling pathway controlling neuronal migration in the developing brain. May also participate in functions of the mature nervous system.	Serine/threonine-protein kinase DCLK1 OS=Homo sapiens OX=9606 GN=DCLK1 PE=1 SV=2	8	5	5	5	740	82.2	8.66	1.35422	1.2582	1.29851	1.30364	1.22045	1.21124	1.17193	1.20121	1.08528	0.0315118
P53990	IST1 homolog	IST1	FUNCTION: ESCRT-III-like protein involved in specific functions of the ESCRT machinery. Is required for efficient abscission during cytokinesis, but not for HIV-1 budding. The involvement in the MVB pathway is not established. Involved in recruiting VPS4A and/or VPS4B to the midbody of dividing cells (PubMed:19129479, PubMed:19129480). During late anaphase, involved in nuclear envelope reassembly…	IST1 homolog OS=Homo sapiens OX=9606 GN=IST1 PE=1 SV=1	12	5	5	9	364	39.7	5.35	0.984918	1.07368	0.947584	1.00206	0.907057	0.867491	0.897544	0.890697	1.12503	0.0470034
P83916	Chromobox protein homolog 1	CBX1	FUNCTION: Component of heterochromatin. Recognizes and binds histone H3 tails methylated at 'Lys-9', leading to epigenetic repression. Interaction with lamin B receptor (LBR) can contribute to the association of the heterochromatin with the inner nuclear membrane. {ECO:0000250|UniProtKB:P83917}.	Chromobox protein homolog 1 OS=Homo sapiens OX=9606 GN=CBX1 PE=1 SV=1	18	2	3	13	185	21.4	4.93	0.80593	0.78192	0.857415	0.815088	0.896302	0.900822	0.908829	0.901984	0.903661	0.0182974
Q9H553	Alpha-1,3/1,6-mannosyltransferase ALG2	ALG2	FUNCTION: Mannosylates Man(2)GlcNAc(2)-dolichol diphosphate and Man(1)GlcNAc(2)-dolichol diphosphate to form Man(3)GlcNAc(2)-dolichol diphosphate. {ECO:0000269|PubMed:12684507}.	Alpha-1,3/1,6-mannosyltransferase ALG2 OS=Homo sapiens OX=9606 GN=ALG2 PE=1 SV=1	15	6	6	11	416	47.1	7.05	1.02413	0.999207	1.02087	1.01473	1.0391	1.05101	1.03895	1.04302	0.972881	0.0322613
Q5T0F9	Coiled-coil and C2 domain-containing protein 1B	CC2D1B	FUNCTION: Transcription factor that binds specifically to the DRE (dual repressor element) and represses HTR1A gene transcription in neuronal cells. {ECO:0000269|PubMed:19423080}.	Coiled-coil and C2 domain-containing protein 1B OS=Homo sapiens OX=9606 GN=CC2D1B PE=1 SV=1	10	7	7	8	858	94.2	5.26	0.969398	0.974648	0.996998	0.980348	1.01218	1.02328	1.012	1.01582	0.965079	0.0185212
Q96E11	Ribosome-recycling factor, mitochondrial	MRRF	FUNCTION: Responsible for the release of ribosomes from messenger RNA at the termination of protein biosynthesis. May increase the efficiency of translation by recycling ribosomes from one round of translation to another (By similarity). {ECO:0000250}.	Ribosome-recycling factor, mitochondrial OS=Homo sapiens OX=9606 GN=MRRF PE=1 SV=1	23	6	6	11	262	29.3	9.79	1.01561	1.02622	1.02696	1.02293	0.960113	0.936528	0.968906	0.955183	1.07093	0.00280375
P61970	Nuclear transport factor 2	NUTF2	FUNCTION: Mediates the import of GDP-bound RAN from the cytoplasm into the nucleus which is essential for the function of RAN in cargo receptor-mediated nucleocytoplasmic transport. Thereby, plays indirectly a more general role in cargo receptor-mediated nucleocytoplasmic transport. Interacts with GDP-bound RAN in the cytosol, recruits it to the nuclear pore complex via its interaction with nucle…	Nuclear transport factor 2 OS=Homo sapiens OX=9606 GN=NUTF2 PE=1 SV=1	30	3	3	8	127	14.5	5.38	0.93329	0.937463	0.972972	0.947908	1.05665	1.05779	1.07031	1.06158	0.89292	0.00103701
Q16763	Ubiquitin-conjugating enzyme E2 S	UBE2S	FUNCTION: Accepts ubiquitin from the E1 complex and catalyzes its covalent attachment to other proteins (PubMed:22496338). Catalyzes 'Lys-11'-linked polyubiquitination. Acts as an essential factor of the anaphase promoting complex/cyclosome (APC/C), a cell cycle-regulated ubiquitin ligase that controls progression through mitosis. Acts by specifically elongating 'Lys-11'-linked polyubiquitin chai…	Ubiquitin-conjugating enzyme E2 S OS=Homo sapiens OX=9606 GN=UBE2S PE=1 SV=2	33	6	6	11	222	23.8	8.38	1.01246	0.998091	0.993567	1.00137	0.859881	0.875996	0.861428	0.865768	1.15663	6.00146e-05
Q6DKI1	60S ribosomal protein L7-like 1	RPL7L1		60S ribosomal protein L7-like 1 OS=Homo sapiens OX=9606 GN=RPL7L1 PE=1 SV=2	24	5	5	6	255	29.7	10.52	1.01308	0.990463	1.01902	1.00752	0.977534	0.9438	0.979362	0.966899	1.04201	0.0484399
Q676U5	Autophagy-related protein 16-1	ATG16L1	FUNCTION: Plays an essential role in autophagy: interacts with ATG12-ATG5 to mediate the conjugation of phosphatidylethanolamine (PE) to LC3 (MAP1LC3A, MAP1LC3B or MAP1LC3C), to produce a membrane-bound activated form of LC3 named LC3-II. Thereby, controls the elongation of the nascent autophagosomal membrane (PubMed:24553140, PubMed:23376921, PubMed:24954904, PubMed:27273576, PubMed:23392225). R…	Autophagy-related protein 16-1 OS=Homo sapiens OX=9606 GN=ATG16L1 PE=1 SV=2	10	6	6	7	607	68.2	6.64	1.04731	1.05169	1.07366	1.05755	1.13832	1.14687	1.08084	1.12201	0.942551	0.0444167
P43307	Translocon-associated protein subunit alpha	SSR1	FUNCTION: TRAP proteins are part of a complex whose function is to bind calcium to the ER membrane and thereby regulate the retention of ER resident proteins. May be involved in the recycling of the translocation apparatus after completion of the translocation process or may function as a membrane-bound chaperone facilitating folding of translocated proteins.	Translocon-associated protein subunit alpha OS=Homo sapiens OX=9606 GN=SSR1 PE=1 SV=3	21	4	4	8	286	32.2	4.49	0.89769	0.900006	0.922292	0.906663	0.99759	0.958059	0.937285	0.964311	0.940218	0.0407567
Q8N357	Solute carrier family 35 member F6	SLC35F6	FUNCTION: Involved in the maintenance of mitochondrial membrane potential in pancreatic ductal adenocarcinoma (PDAC) cells. Promotes pancreatic ductal adenocarcinoma (PDAC) cell growth. May play a role as a nucleotide-sugar transporter. {ECO:0000269|PubMed:19154410}.	Solute carrier family 35 member F6 OS=Homo sapiens OX=9606 GN=SLC35F6 PE=1 SV=1	11	4	4	17	371	40.2	6.93	1.00254	1.01421	1.00439	1.00705	0.994398	0.950384	0.963541	0.969441	1.03879	0.0499094
Q86SX6	Glutaredoxin-related protein 5, mitochondrial	GLRX5	FUNCTION: Monothiol glutaredoxin involved in the biogenesis of iron-sulfur clusters (PubMed:20364084). Involved in protein lipoylation, acting in the pathway that provides an iron-sulfur cluster to lipoate synthase (PubMed:24334290). Required for normal iron homeostasis. Required for normal regulation of hemoglobin synthesis by the iron-sulfur protein ACO1 (PubMed:20364084). May protect cells aga…	Glutaredoxin-related protein 5, mitochondrial OS=Homo sapiens OX=9606 GN=GLRX5 PE=1 SV=2	41	4	4	9	157	16.6	6.79	1.01031	1.09941	1.03325	1.04766	1.20705	1.12199	1.21581	1.18161	0.886631	0.0288383
Q14409	Glycerol kinase 3	GK3P	FUNCTION: Key enzyme in the regulation of glycerol uptake and metabolism.	Glycerol kinase 3 OS=Homo sapiens OX=9606 GN=GK3P PE=2 SV=2	12	7	7	11	553	60.6	6.39	1.01471	1.0157	1.00973	1.01338	0.981491	0.96891	0.99231	0.980904	1.03311	0.00978169
P06241	Tyrosine-protein kinase Fyn	FYN	FUNCTION: Non-receptor tyrosine-protein kinase that plays a role in many biological processes including regulation of cell growth and survival, cell adhesion, integrin-mediated signaling, cytoskeletal remodeling, cell motility, immune response and axon guidance. Inactive FYN is phosphorylated on its C-terminal tail within the catalytic domain. Following activation by PKA, the protein subsequently…	Tyrosine-protein kinase Fyn OS=Homo sapiens OX=9606 GN=FYN PE=1 SV=3	14	3	7	13	537	60.7	6.67	0.992276	0.967149	0.899858	0.953094	0.837772	0.856988	0.867406	0.854056	1.11596	0.0266733
Q9UHB7	AF4/FMR2 family member 4	AFF4	FUNCTION: Key component of the super elongation complex (SEC), a complex required to increase the catalytic rate of RNA polymerase II transcription by suppressing transient pausing by the polymerase at multiple sites along the DNA. In the SEC complex, AFF4 acts as a central scaffold that recruits other factors through direct interactions with ELL proteins (ELL, ELL2 or ELL3) and the P-TEFb comple…	AF4/FMR2 family member 4 OS=Homo sapiens OX=9606 GN=AFF4 PE=1 SV=1	7	7	7	10	1163	127.4	9.31	0.917646	0.872903	0.903932	0.89816	0.845651	0.860083	0.830457	0.845397	1.06241	0.0286133
Q9NS25	Sperm protein associated with the nucleus on the X chromosome B1	SPANXB1		Sperm protein associated with the nucleus on the X chromosome B1 OS=Homo sapiens OX=9606 GN=SPANXB1 PE=1 SV=2	63	3	4	13	103	11.8	6.15	0.573743	0.586139	0.621536	0.593806	0.536808	0.55784	0.55337	0.54934	1.08094	0.0470937
P18858	DNA ligase 1	LIG1	FUNCTION: DNA ligase that seals nicks in double-stranded DNA during DNA replication, DNA recombination and DNA repair.	DNA ligase 1 OS=Homo sapiens OX=9606 GN=LIG1 PE=1 SV=1	10	7	7	8	919	101.7	5.62	0.857355	0.86843	0.890735	0.872173	0.929796	0.933292	0.954283	0.939124	0.92871	0.00576579
O60462	Neuropilin-2	NRP2	FUNCTION: High affinity receptor for semaphorins 3C, 3F, VEGF-165 and VEGF-145 isoforms of VEGF, and the PLGF-2 isoform of PGF.; FUNCTION: (Microbial infection) Acts as a receptor for human cytomegalovirus pentamer-dependent entry in epithelial and endothelial cells. {ECO:0000269|PubMed:30057110}.	Neuropilin-2 OS=Homo sapiens OX=9606 GN=NRP2 PE=1 SV=3	8	6	6	13	931	104.8	5.17	1.21642	1.15721	1.19583	1.18982	1.11478	1.11871	1.09346	1.10898	1.0729	0.0132136
Q9Y3R5	Protein dopey-2	DOP1B	FUNCTION: May be involved in protein traffic between late Golgi and early endosomes. {ECO:0000250|UniProtKB:Q03921}.	Protein dopey-2 OS=Homo sapiens OX=9606 GN=DOP1B PE=1 SV=5	3	6	6	7	2298	258.1	6.29	0.886888	0.866958	0.920926	0.891591	0.959494	1.03694	0.978238	0.991557	0.899183	0.0237705
Q9Y6M5	Proton-coupled zinc antiporter SLC30A1	SLC30A1	FUNCTION: May be involved in zinc transport out of the cell.	Proton-coupled zinc antiporter SLC30A1 OS=Homo sapiens OX=9606 GN=SLC30A1 PE=1 SV=3	16	7	7	8	507	55.3	6.48	0.973731	0.972333	0.999091	0.981719	0.931914	0.894472	0.927704	0.91803	1.06938	0.0122997
Q8IW35	Centrosomal protein of 97 kDa	CEP97	FUNCTION: Acts as a key negative regulator of ciliogenesis in collaboration with CCP110 by capping the mother centriole thereby preventing cilia formation. Required for recruitment of CCP110 to the centrosome. {ECO:0000269|PubMed:17719545}.	Centrosomal protein of 97 kDa OS=Homo sapiens OX=9606 GN=CEP97 PE=1 SV=1	9	7	7	8	865	96.9	5.02	0.940426	0.918733	0.955288	0.938149	0.976415	1.00559	0.9727	0.984901	0.952531	0.0346331
Q9H4A5	Golgi phosphoprotein 3-like	GOLPH3L	FUNCTION: Phosphatidylinositol-4-phosphate-binding protein that may antagonize the action of GOLPH3 which is required for the process of vesicle budding at the Golgi and anterograde transport to the plasma membrane. {ECO:0000269|PubMed:23345592}.	Golgi phosphoprotein 3-like OS=Homo sapiens OX=9606 GN=GOLPH3L PE=1 SV=1	19	3	5	7	285	32.7	5.83	1.09493	1.10019	1.06668	1.08727	1.21379	1.24796	1.1548	1.20552	0.901909	0.015356
Q9UBM7	7-dehydrocholesterol reductase	DHCR7	FUNCTION: Production of cholesterol by reduction of C7-C8 double bond of 7-dehydrocholesterol (7-DHC). {ECO:0000269|PubMed:25637936, ECO:0000269|PubMed:9465114, ECO:0000269|PubMed:9634533}.	7-dehydrocholesterol reductase OS=Homo sapiens OX=9606 GN=DHCR7 PE=1 SV=1	14	6	6	8	475	54.5	8.7	1.05489	1.08453	1.00693	1.04878	1.18103	1.097	1.15043	1.14282	0.917715	0.0479587
Q9UHD1	Cysteine and histidine-rich domain-containing protein 1	CHORDC1	FUNCTION: Regulates centrosome duplication, probably by inhibiting the kinase activity of ROCK2. Proposed to act as co-chaperone for HSP90. May play a role in the regulation of NOD1 via a HSP90 chaperone complex. In vitro, has intrinsic chaperone activity. This function may be achieved by inhibiting association of ROCK2 with NPM1. Involved in stress response. Prevents tumorigenesis. {ECO:0000269|…	Cysteine and histidine-rich domain-containing protein 1 OS=Homo sapiens OX=9606 GN=CHORDC1 PE=1 SV=2	23	6	6	12	332	37.5	7.87	0.935689	0.923366	0.92872	0.929258	0.957901	0.961091	0.972835	0.963942	0.964019	0.00386758
O14562	Ubiquitin domain-containing protein UBFD1	UBFD1	FUNCTION: May play a role as NF-kappa-B regulator. {ECO:0000269|PubMed:19285159}.	Ubiquitin domain-containing protein UBFD1 OS=Homo sapiens OX=9606 GN=UBFD1 PE=1 SV=2	24	5	5	7	309	33.4	5.77	0.83877	0.83629	0.878907	0.851322	0.917602	0.908048	0.882916	0.902855	0.942923	0.0404774
Q9UK59	Lariat debranching enzyme	DBR1	FUNCTION: Cleaves the 2'-5' phosphodiester linkage at the branch point of lariat intron pre-mRNAs after splicing and converts them into linear molecules that are subsequently degraded. It thereby facilitates ribonucleotide turnover. It may also participate in retrovirus replication via an RNA lariat intermediate in cDNA synthesis. {ECO:0000269|PubMed:10982890, ECO:0000269|PubMed:16232320}.	Lariat debranching enzyme OS=Homo sapiens OX=9606 GN=DBR1 PE=1 SV=2	12	5	5	8	544	61.5	5.47	0.941719	0.95141	0.960554	0.951228	0.919468	0.929372	0.920179	0.923006	1.03058	0.0110184
O60292	Signal-induced proliferation-associated 1-like protein 3	SIPA1L3	FUNCTION: Plays a critical role in epithelial cell morphogenesis, polarity, adhesion and cytoskeletal organization in the lens (PubMed:26231217). {ECO:0000269|PubMed:26231217}.	Signal-induced proliferation-associated 1-like protein 3 OS=Homo sapiens OX=9606 GN=SIPA1L3 PE=1 SV=3	5	6	6	8	1781	194.5	8.32	0.896066	0.903179	0.95521	0.918152	0.842668	0.848926	0.870868	0.854154	1.07493	0.0355144
Q13938	Calcyphosin	CAPS	FUNCTION: Calcium-binding protein. May play a role in cellular signaling events (Potential). {ECO:0000305}.	Calcyphosin OS=Homo sapiens OX=9606 GN=CAPS PE=1 SV=2	21	5	5	8	275	30.2	6.04	1.26314	1.28319	1.2827	1.27634	1.16669	1.1706	1.19008	1.17579	1.08552	0.00050774
Q9BQ69	ADP-ribose glycohydrolase MACROD1	MACROD1	FUNCTION: Removes ADP-ribose from asparatate and glutamate residues in proteins bearing a single ADP-ribose moiety (PubMed:23474714, PubMed:23474712). Inactive towards proteins bearing poly-ADP-ribose (PubMed:23474714, PubMed:23474712). Deacetylates O-acetyl-ADP ribose, a signaling molecule generated by the deacetylation of acetylated lysine residues in histones and other proteins (PubMed:2125774…	ADP-ribose glycohydrolase MACROD1 OS=Homo sapiens OX=9606 GN=MACROD1 PE=1 SV=2	20	5	5	9	325	35.5	9.51	0.929448	0.929808	0.930893	0.930049	0.90432	0.878224	0.876487	0.886343	1.04931	0.00834279
Q15645	Pachytene checkpoint protein 2 homolog	TRIP13	FUNCTION: Plays a key role in chromosome recombination and chromosome structure development during meiosis. Required at early steps in meiotic recombination that leads to non-crossovers pathways. Also needed for efficient completion of homologous synapsis by influencing crossover distribution along the chromosomes affecting both crossovers and non-crossovers pathways. Also required for developmen…	Pachytene checkpoint protein 2 homolog OS=Homo sapiens OX=9606 GN=TRIP13 PE=1 SV=2	17	7	7	7	432	48.5	6.09	1.04816	1.05104	1.05453	1.05124	1.0883	1.17181	1.10765	1.12259	0.936446	0.0478521
P50895	Basal cell adhesion molecule	BCAM	FUNCTION: Laminin alpha-5 receptor. May mediate intracellular signaling. {ECO:0000269|PubMed:9616226}.	Basal cell adhesion molecule OS=Homo sapiens OX=9606 GN=BCAM PE=1 SV=2	13	7	7	7	628	67.4	5.81	0.851047	0.859053	0.863714	0.857938	0.826817	0.828371	0.840218	0.831802	1.03142	0.00965977
P00374	Dihydrofolate reductase	DHFR	FUNCTION: Key enzyme in folate metabolism. Contributes to the de novo mitochondrial thymidylate biosynthesis pathway. Catalyzes an essential reaction for de novo glycine and purine synthesis, and for DNA precursor synthesis. Binds its own mRNA and that of DHFR2. {ECO:0000269|PubMed:12096917, ECO:0000269|PubMed:21876188}.	Dihydrofolate reductase OS=Homo sapiens OX=9606 GN=DHFR PE=1 SV=2	25	5	5	9	187	21.4	7.42	1.32191	1.31559	1.30945	1.31565	1.25231	1.26777	1.28434	1.26814	1.03747	0.00872481
Q9NX24	H/ACA ribonucleoprotein complex subunit 2	NHP2	FUNCTION: Required for ribosome biogenesis and telomere maintenance. Part of the H/ACA small nucleolar ribonucleoprotein (H/ACA snoRNP) complex, which catalyzes pseudouridylation of rRNA. This involves the isomerization of uridine such that the ribose is subsequently attached to C5, instead of the normal N1. Each rRNA can contain up to 100 pseudouridine ('psi') residues, which may serve to stabil…	H/ACA ribonucleoprotein complex subunit 2 OS=Homo sapiens OX=9606 GN=NHP2 PE=1 SV=1	38	5	5	8	153	17.2	8.22	1.03905	1.01987	1.01617	1.02503	0.956248	0.95933	0.992769	0.969449	1.05733	0.0152926
Q8WUM9	Sodium-dependent phosphate transporter 1	SLC20A1	FUNCTION: Sodium-phosphate symporter which plays a fundamental housekeeping role in phosphate transport, such as absorbing phosphate from interstitial fluid for normal cellular functions such as cellular metabolism, signal transduction, and nucleic acid and lipid synthesis. May play a role in extracellular matrix and cartilage calcification as well as in vascular calcification. {ECO:0000269|PubMe…	Sodium-dependent phosphate transporter 1 OS=Homo sapiens OX=9606 GN=SLC20A1 PE=1 SV=1	9	5	6	8	679	73.7	7.08	1.23284	1.26362	1.16864	1.2217	1.08179	1.06428	1.09048	1.07885	1.13241	0.00791559
Q9BYX2	TBC1 domain family member 2A	TBC1D2	FUNCTION: Acts as GTPase-activating protein for RAB7A. Signal effector acting as a linker between RAC1 and RAB7A, leading to RAB7A inactivation and subsequent inhibition of cadherin degradation and reduced cell-cell adhesion. {ECO:0000269|PubMed:20116244}.	TBC1 domain family member 2A OS=Homo sapiens OX=9606 GN=TBC1D2 PE=1 SV=3	8	6	6	8	928	105.3	6.58	1.14833	1.16666	1.21695	1.17731	1.26621	1.30777	1.2309	1.26829	0.928264	0.0395863
Q6UX53	Thiol S-methyltransferase METTL7B	METTL7B	FUNCTION: Probable methyltransferase. {ECO:0000250}.	Thiol S-methyltransferase METTL7B OS=Homo sapiens OX=9606 GN=METTL7B PE=1 SV=2	23	5	5	8	244	27.8	8.38	1.21065	1.19441	1.14831	1.18445	1.34673	1.28561	1.29043	1.30759	0.905829	0.0104427
P84157	Matrix-remodeling-associated protein 7	MXRA7		Matrix-remodeling-associated protein 7 OS=Homo sapiens OX=9606 GN=MXRA7 PE=1 SV=1	24	5	5	13	204	21.5	4.26	1.19922	1.20003	1.16863	1.18929	1.12448	1.11497	1.10474	1.11473	1.06689	0.00321218
Q9BT09	Protein canopy homolog 3	CNPY3	FUNCTION: Toll-like receptor (TLR)-specific co-chaperone for HSP90B1. Required for proper TLR folding, except that of TLR3, and hence controls TLR exit from the endoplasmic reticulum. Consequently, required for both innate and adaptive immune responses (By similarity). {ECO:0000250}.	Protein canopy homolog 3 OS=Homo sapiens OX=9606 GN=CNPY3 PE=1 SV=1	21	6	6	10	278	30.7	5.49	0.786908	0.811701	0.796619	0.79841	0.875045	0.848928	0.855819	0.859931	0.928458	0.00443631
Q6UWP8	Suprabasin	SBSN		Suprabasin OS=Homo sapiens OX=9606 GN=SBSN PE=1 SV=2	17	5	5	6	590	60.5	7.01	1.19243	1.15909	1.07224	1.14125	1.282	1.256	1.2484	1.26213	0.904224	0.031493
P43007	Neutral amino acid transporter A	SLC1A4	FUNCTION: Transporter for alanine, serine, cysteine, and threonine. Exhibits sodium dependence. {ECO:0000269|PubMed:26041762}.	Neutral amino acid transporter A OS=Homo sapiens OX=9606 GN=SLC1A4 PE=1 SV=1	10	4	4	5	532	55.7	6.25	1.27724	1.29861	1.30062	1.29216	1.17221	1.1531	1.18766	1.17099	1.10347	0.000631229
O94885	SAM and SH3 domain-containing protein 1	SASH1	FUNCTION: Is a positive regulator of NF-kappa-B signaling downstream of TLR4 activation. It acts as a scaffold molecule to assemble a molecular complex that includes TRAF6, MAP3K7, CHUK and IKBKB, thereby facilitating NF-kappa-B signaling activation (PubMed:23776175). Regulates TRAF6 and MAP3K7 ubiquitination (PubMed:23776175). Involved in the regulation of cell mobility (PubMed:23333244, PubMed:…	SAM and SH3 domain-containing protein 1 OS=Homo sapiens OX=9606 GN=SASH1 PE=1 SV=3	6	7	7	8	1247	136.6	6.09	1.19768	1.19185	1.17121	1.18691	1.14902	1.14938	1.10419	1.1342	1.04648	0.0362979
Q9UBB5	Methyl-CpG-binding domain protein 2	MBD2	FUNCTION: Binds CpG islands in promoters where the DNA is methylated at position 5 of cytosine within CpG dinucleotides. Binds hemimethylated DNA as well. Recruits histone deacetylases and DNA methyltransferases. Acts as transcriptional repressor and plays a role in gene silencing. Functions as a scaffold protein, targeting GATAD2A and GATAD2B to chromatin to promote repression. May enhance the a…	Methyl-CpG-binding domain protein 2 OS=Homo sapiens OX=9606 GN=MBD2 PE=1 SV=1	13	5	5	6	411	43.2	10.04	0.991654	0.97287	1.03216	0.998895	0.866425	0.953491	0.895771	0.905229	1.10347	0.0390543
Q96K17	Transcription factor BTF3 homolog 4	BTF3L4		Transcription factor BTF3 homolog 4 OS=Homo sapiens OX=9606 GN=BTF3L4 PE=1 SV=1	27	4	5	7	158	17.3	6.35	1.0542	1.04043	1.04199	1.04554	0.949137	0.982857	1.01439	0.982127	1.06457	0.0305114
O00391	Sulfhydryl oxidase 1	QSOX1	FUNCTION: Catalyzes the oxidation of sulfhydryl groups in peptide and protein thiols to disulfides with the reduction of oxygen to hydrogen peroxide (PubMed:17331072, PubMed:18393449, PubMed:23704371, PubMed:30367560, PubMed:23867277). Plays a role in disulfide bond formation in a variety of extracellular proteins (PubMed:17331072, PubMed:30367560, PubMed:22801504, PubMed:23867277). In fibroblast…	Sulfhydryl oxidase 1 OS=Homo sapiens OX=9606 GN=QSOX1 PE=1 SV=3	9	6	6	6	747	82.5	8.92	1.00192	1.00494	0.964486	0.99045	0.953582	0.955163	0.936332	0.948359	1.04438	0.0425995
O94875	Sorbin and SH3 domain-containing protein 2	SORBS2	FUNCTION: Adapter protein that plays a role in the assembling of signaling complexes, being a link between ABL kinases and actin cytoskeleton. Can form complex with ABL1 and CBL, thus promoting ubiquitination and degradation of ABL1. May play a role in the regulation of pancreatic cell adhesion, possibly by acting on WASF1 phosphorylation, enhancing phosphorylation by ABL1, as well as dephosphory…	Sorbin and SH3 domain-containing protein 2 OS=Homo sapiens OX=9606 GN=SORBS2 PE=1 SV=3	6	6	6	9	1100	124	8.31	1.23496	1.22373	1.20805	1.22225	1.12638	1.10072	1.17238	1.13316	1.07861	0.0163692
Q96KA5	Lipid scramblase CLPTM1L	CLPTM1L	FUNCTION: Enhances cisplatin-mediated apoptosis, when overexpressed. {ECO:0000269|PubMed:11162647}.	Lipid scramblase CLPTM1L OS=Homo sapiens OX=9606 GN=CLPTM1L PE=1 SV=1	13	5	5	7	538	62.2	8.56	0.928975	0.968695	0.942324	0.946665	0.981039	0.983899	0.976345	0.980427	0.965563	0.0467253
P45954	Short/branched chain specific acyl-CoA dehydrogenase, mitochondrial	ACADSB	FUNCTION: Has greatest activity toward short branched chain acyl-CoA derivative such as (s)-2-methylbutyryl-CoA, isobutyryl-CoA, and 2-methylhexanoyl-CoA as well as toward short straight chain acyl-CoAs such as butyryl-CoA and hexanoyl-CoA. Can use valproyl-CoA as substrate and may play a role in controlling the metabolic flux of valproic acid in the development of toxicity of this agent.	Short/branched chain specific acyl-CoA dehydrogenase, mitochondrial OS=Homo sapiens OX=9606 GN=ACADSB PE=1 SV=1	14	5	5	11	432	47.5	6.99	1.04233	1.04224	1.01291	1.03249	0.959047	0.928752	0.996302	0.961367	1.07399	0.0312239
Q15370	Elongin-B	ELOB	FUNCTION: SIII, also known as elongin, is a general transcription elongation factor that increases the RNA polymerase II transcription elongation past template-encoded arresting sites. Subunit A is transcriptionally active and its transcription activity is strongly enhanced by binding to the dimeric complex of the SIII regulatory subunits B and C (elongin BC complex) (PubMed:7638163). In embryoni…	Elongin-B OS=Homo sapiens OX=9606 GN=ELOB PE=1 SV=1	30	4	4	10	118	13.1	4.88	0.904704	0.925156	0.909014	0.912958	0.940663	0.951043	0.965106	0.952271	0.958717	0.0140411
Q9NWM8	Peptidyl-prolyl cis-trans isomerase FKBP14	FKBP14	FUNCTION: PPIase which accelerates the folding of proteins during protein synthesis. Has a preference for substrates containing 4-hydroxylproline modifications, including type III collagen. May also target type VI and type X collagens. {ECO:0000269|PubMed:24821723}.	Peptidyl-prolyl cis-trans isomerase FKBP14 OS=Homo sapiens OX=9606 GN=FKBP14 PE=1 SV=1	18	3	3	8	211	24.2	6.07	0.699694	0.697953	0.709157	0.702268	0.785733	0.782059	0.770811	0.779534	0.900881	0.000169112
Q8TDM6	Disks large homolog 5	DLG5	FUNCTION: Acts as a regulator of the Hippo signaling pathway (PubMed:28087714, PubMed:28169360). Negatively regulates the Hippo signaling pathway by mediating the interaction of MARK3 with STK3/4, bringing them together to promote MARK3-dependent hyperphosphorylation and inactivation of STK3 kinase activity toward LATS1 (PubMed:28087714). Positively regulates the Hippo signaling pathway by mediat…	Disks large homolog 5 OS=Homo sapiens OX=9606 GN=DLG5 PE=1 SV=4	3	7	7	8	1919	213.7	7.42	1.07608	1.06929	1.035	1.06012	1.0326	1.01312	1.00566	1.01713	1.04227	0.0459547
Q9UHJ6	Sedoheptulokinase	SHPK	FUNCTION: Acts as a modulator of macrophage activation through control of glucose metabolism. {ECO:0000250}.	Sedoheptulokinase OS=Homo sapiens OX=9606 GN=SHPK PE=1 SV=4	11	4	4	11	478	51.5	6.83	1.02763	1.03664	1.02979	1.03136	0.984515	1.01008	1.01264	1.00241	1.02888	0.0367137
Q9UI09	NADH dehydrogenase [ubiquinone] 1 alpha subcomplex subunit 12	NDUFA12	FUNCTION: Accessory subunit of the mitochondrial membrane respiratory chain NADH dehydrogenase (Complex I), that is believed not to be involved in catalysis. Complex I functions in the transfer of electrons from NADH to the respiratory chain. The immediate electron acceptor for the enzyme is believed to be ubiquinone. {ECO:0000269|PubMed:27626371}.	NADH dehydrogenase [ubiquinone] 1 alpha subcomplex subunit 12 OS=Homo sapiens OX=9606 GN=NDUFA12 PE=1 SV=1	46	5	5	9	145	17.1	9.63	1.03014	1.01257	0.998293	1.01367	0.981829	0.925822	0.927993	0.945215	1.07242	0.0288686
Q9H2V7	Protein spinster homolog 1	SPNS1	FUNCTION: Sphingolipid transporter (By similarity). May be involved in necrotic or autophagic cell death. {ECO:0000250, ECO:0000269|PubMed:12815463}.	Protein spinster homolog 1 OS=Homo sapiens OX=9606 GN=SPNS1 PE=1 SV=1	10	4	4	7	528	56.6	6.64	1.13277	1.13346	1.12625	1.13083	1.20803	1.25724	1.19865	1.22131	0.925917	0.00781753
Q9BYM8	RanBP-type and C3HC4-type zinc finger-containing protein 1	RBCK1	FUNCTION: E3 ubiquitin-protein ligase, which accepts ubiquitin from specific E2 ubiquitin-conjugating enzymes, such as UBE2L3/UBCM4, and then transfers it to substrates. Functions as an E3 ligase for oxidized IREB2 and both heme and oxygen are necessary for IREB2 ubiquitination. Promotes ubiquitination of TAB2 and IRF3 and their degradation by the proteasome. Component of the LUBAC complex which …	RanBP-type and C3HC4-type zinc finger-containing protein 1 OS=Homo sapiens OX=9606 GN=RBCK1 PE=1 SV=2	14	6	6	6	510	57.5	5.67	0.978555	0.992391	1.02202	0.997656	0.939918	0.957612	0.944882	0.947471	1.05297	0.0223473
Q9HD15	Steroid receptor RNA activator 1	SRA1	FUNCTION: Functional RNA which acts as a transcriptional coactivator that selectively enhances steroid receptor-mediated transactivation ligand-independently through a mechanism involving the modulating N-terminal domain (AF-1) of steroid receptors. Also mediates transcriptional coactivation of steroid receptors ligand-dependently through the steroid-binding domain (AF-2). Enhances cellular proli…	Steroid receptor RNA activator 1 OS=Homo sapiens OX=9606 GN=SRA1 PE=1 SV=2	24	4	4	7	224	24.4	7.5	1.02792	1.05425	1.05445	1.04554	1.08092	1.07314	1.0689	1.07432	0.973216	0.0386788
P13284	Gamma-interferon-inducible lysosomal thiol reductase	IFI30	FUNCTION: Lysosomal thiol reductase that can reduce protein disulfide bonds. May facilitate the complete unfolding of proteins destined for lysosomal degradation. Plays an important role in antigen processing. Facilitates the generation of MHC class II-restricted epitodes from disulfide bond-containing antigen by the endocytic reduction of disulfide bonds (By similarity). Facilitates also MHC cla…	Gamma-interferon-inducible lysosomal thiol reductase OS=Homo sapiens OX=9606 GN=IFI30 PE=1 SV=3	18	3	3	14	250	27.9	4.88	1.23616	1.22455	1.2823	1.24767	1.12404	1.1203	1.06434	1.10289	1.13127	0.00520331
O43314	Inositol hexakisphosphate and diphosphoinositol-pentakisphosphate kinase 2	PPIP5K2	FUNCTION: Bifunctional inositol kinase that acts in concert with the IP6K kinases IP6K1, IP6K2 and IP6K3 to synthesize the diphosphate group-containing inositol pyrophosphates diphosphoinositol pentakisphosphate, PP-InsP5, and bis-diphosphoinositol tetrakisphosphate, (PP)2-InsP4 (PubMed:17690096, PubMed:17702752, PubMed:21222653, PubMed:29590114). PP-InsP5 and (PP)2-InsP4, also respectively calle…	Inositol hexakisphosphate and diphosphoinositol-pentakisphosphate kinase 2 OS=Homo sapiens OX=9606 GN=PPIP5K2 PE=1 SV=3	5	4	5	6	1243	140.3	8.22	1.04482	1.04006	1.05449	1.04646	0.97998	0.965223	0.984808	0.97667	1.07146	0.000655163
Q8NFH5	Nucleoporin NUP35	NUP35	FUNCTION: Functions as a component of the nuclear pore complex (NPC). NPC components, collectively referred to as nucleoporins (NUPs), can play the role of both NPC structural components and of docking or interaction partners for transiently associated nuclear transport factors. May play a role in the association of MAD1 with the NPC. {ECO:0000269|PubMed:15703211}.	Nucleoporin NUP35 OS=Homo sapiens OX=9606 GN=NUP35 PE=1 SV=1	20	5	5	5	326	34.8	9.09	0.820975	0.82974	0.809705	0.82014	0.758393	0.782568	0.7962	0.779054	1.05274	0.0301763
P56589	Peroxisomal biogenesis factor 3	PEX3	FUNCTION: Involved in peroxisome biosynthesis and integrity. Assembles membrane vesicles before the matrix proteins are translocated. As a docking factor for PEX19, is necessary for the import of peroxisomal membrane proteins in the peroxisomes. {ECO:0000269|PubMed:10848631, ECO:0000269|PubMed:15007061}.	Peroxisomal biogenesis factor 3 OS=Homo sapiens OX=9606 GN=PEX3 PE=1 SV=1	15	5	5	9	373	42.1	8.15	0.953371	0.972432	0.949132	0.958312	0.884943	0.889375	0.92737	0.900563	1.06413	0.0193319
P19474	E3 ubiquitin-protein ligase TRIM21	TRIM21	FUNCTION: E3 ubiquitin-protein ligase whose activity is dependent on E2 enzymes, UBE2D1, UBE2D2, UBE2E1 and UBE2E2. Forms a ubiquitin ligase complex in cooperation with the E2 UBE2D2 that is used not only for the ubiquitination of USP4 and IKBKB but also for its self-ubiquitination. Component of cullin-RING-based SCF (SKP1-CUL1-F-box protein) E3 ubiquitin-protein ligase complexes such as SCF(SKP2…	E3 ubiquitin-protein ligase TRIM21 OS=Homo sapiens OX=9606 GN=TRIM21 PE=1 SV=1	11	5	5	7	475	54.1	6.38	0.882814	0.904734	0.863453	0.883667	0.820917	0.823159	0.83896	0.827679	1.06764	0.0132718
Q07352	mRNA decay activator protein ZFP36L1	ZFP36L1	FUNCTION: Zinc-finger RNA-binding protein that destabilizes several cytoplasmic AU-rich element (ARE)-containing mRNA transcripts by promoting their poly(A) tail removal or deadenylation, and hence provide a mechanism for attenuating protein synthesis (PubMed:12198173, PubMed:15538381, PubMed:15467755, PubMed:17030608, PubMed:19179481, PubMed:20702587, PubMed:24700863, PubMed:25106868, PubMed:250…	mRNA decay activator protein ZFP36L1 OS=Homo sapiens OX=9606 GN=ZFP36L1 PE=1 SV=1	18	5	6	8	338	36.3	7.96	1.10239	1.15148	1.07954	1.11113	1.02199	0.974758	1.03556	1.01077	1.0993	0.0233568
Q8WVX9	Fatty acyl-CoA reductase 1	FAR1	FUNCTION: Catalyzes the reduction of saturated and unsaturated C16 or C18 fatty acyl-CoA to fatty alcohols (PubMed:15220348, PubMed:24108123). It plays an essential role in the production of ether lipids/plasmalogens which synthesis requires fatty alcohols (PubMed:20071337, PubMed:24108123). In parallel, it is also required for wax monoesters production since fatty alcohols also constitute a subs…	Fatty acyl-CoA reductase 1 OS=Homo sapiens OX=9606 GN=FAR1 PE=1 SV=1	11	4	4	5	515	59.3	9.17	1.16196	1.13394	1.17568	1.1572	1.12035	1.09638	1.12424	1.11366	1.0391	0.0445116
O75190	DnaJ homolog subfamily B member 6	DNAJB6	FUNCTION: Plays an indispensable role in the organization of KRT8/KRT18 filaments. Acts as an endogenous molecular chaperone for neuronal proteins including huntingtin. Suppresses aggregation and toxicity of polyglutamine-containing, aggregation-prone proteins. Isoform B but not isoform A inhibits huntingtin aggregation. Has a stimulatory effect on the ATPase activity of HSP70 in a dose-dependent…	DnaJ homolog subfamily B member 6 OS=Homo sapiens OX=9606 GN=DNAJB6 PE=1 SV=2	15	4	5	8	326	36.1	9.16	1.10517	1.13128	1.13314	1.1232	1.02397	1.0345	1.04568	1.03472	1.08551	0.0012931
Q7Z7L1	Schlafen family member 11	SLFN11	FUNCTION: Inhibitor of DNA replication that promotes cell death in response to DNA damage (PubMed:22927417, PubMed:26658330, PubMed:29395061). Acts as a guardian of the genome by killing cells with defective replication (PubMed:29395061). Persistently blocks stressed replication forks by opening chromatin across replication initiation sites at stressed replication forks, possibly leading to unwin…	Schlafen family member 11 OS=Homo sapiens OX=9606 GN=SLFN11 PE=1 SV=2	6	3	5	6	901	102.8	7.77	0.832205	0.856344	0.868773	0.85244	0.896661	0.909999	0.905689	0.904116	0.942844	0.0106558
Q7Z6E9	E3 ubiquitin-protein ligase RBBP6	RBBP6	FUNCTION: E3 ubiquitin-protein ligase which promotes ubiquitination of YBX1, leading to its degradation by the proteasome (PubMed:18851979). May play a role as a scaffold protein to promote the assembly of the p53/TP53-MDM2 complex, resulting in increase of MDM2-mediated ubiquitination and degradation of p53/TP53; may function as negative regulator of p53/TP53, leading to both apoptosis and cell …	E3 ubiquitin-protein ligase RBBP6 OS=Homo sapiens OX=9606 GN=RBBP6 PE=1 SV=1	4	5	5	7	1792	201.4	9.64	0.932477	0.943087	0.912045	0.929203	0.856289	0.872792	0.900283	0.876454	1.06018	0.0285129
Q96EP0	E3 ubiquitin-protein ligase RNF31	RNF31	FUNCTION: E3 ubiquitin-protein ligase component of the LUBAC complex which conjugates linear ('Met-1'-linked) polyubiquitin chains to substrates and plays a key role in NF-kappa-B activation and regulation of inflammation (PubMed:17006537, PubMed:19136968, PubMed:20005846, PubMed:21455173, PubMed:21455180, PubMed:21455181, PubMed:22863777, PubMed:28189684). LUBAC conjugates linear polyubiquitin t…	E3 ubiquitin-protein ligase RNF31 OS=Homo sapiens OX=9606 GN=RNF31 PE=1 SV=1	6	5	5	5	1072	119.6	6.57	0.965126	0.983	0.958766	0.968964	0.884845	0.895877	0.947759	0.909494	1.06539	0.0453831
Q8IUH4	Palmitoyltransferase ZDHHC13	ZDHHC13	FUNCTION: Palmitoyltransferase for HTT and GAD2. May play a role in Mg(2+) transport. {ECO:0000250|UniProtKB:Q9CWU2}.	Palmitoyltransferase ZDHHC13 OS=Homo sapiens OX=9606 GN=ZDHHC13 PE=1 SV=3	10	4	4	5	622	70.8	8.07	1.08131	1.07438	1.08618	1.08062	1.17335	1.15189	1.18836	1.1712	0.922664	0.00123741
P30046	D-dopachrome decarboxylase	DDT	FUNCTION: Tautomerization of D-dopachrome with decarboxylation to give 5,6-dihydroxyindole (DHI).	D-dopachrome decarboxylase OS=Homo sapiens OX=9606 GN=DDT PE=1 SV=3	50	6	6	9	118	12.7	7.3	1.02921	1.0499	0.995996	1.02503	1.1236	1.13119	1.09327	1.11602	0.918472	0.009563
O15347	High mobility group protein B3	HMGB3	FUNCTION: Multifunctional protein with various roles in different cellular compartments. May act in a redox sensitive manner. Associates with chromatin and binds DNA with a preference to non-canonical DNA structures such as single-stranded DNA. Can bent DNA and enhance DNA flexibility by looping thus providing a mechanism to promote activities on various gene promoters (By similarity). Proposed t…	High mobility group protein B3 OS=Homo sapiens OX=9606 GN=HMGB3 PE=1 SV=4	21	4	4	6	200	23	8.37	1.14786	1.16273	1.16161	1.1574	1.34017	1.32314	1.31943	1.32758	0.871809	2.85529e-05
Q9H0H5	Rac GTPase-activating protein 1	RACGAP1	FUNCTION: Component of the centralspindlin complex that serves as a microtubule-dependent and Rho-mediated signaling required for the myosin contractile ring formation during the cell cycle cytokinesis. Required for proper attachment of the midbody to the cell membrane during cytokinesis. Plays key roles in controlling cell growth and differentiation of hematopoietic cells through mechanisms othe…	Rac GTPase-activating protein 1 OS=Homo sapiens OX=9606 GN=RACGAP1 PE=1 SV=1	10	6	6	6	632	71	8.88	0.985688	0.958916	0.946167	0.963591	0.882591	0.897324	0.924191	0.901369	1.06903	0.0209699
O95478	Ribosome biogenesis protein NSA2 homolog	NSA2	FUNCTION: Involved in the biogenesis of the 60S ribosomal subunit. May play a part in the quality control of pre-60S particles (By similarity). {ECO:0000250}.	Ribosome biogenesis protein NSA2 homolog OS=Homo sapiens OX=9606 GN=NSA2 PE=1 SV=1	18	5	5	5	260	30	10.27	1.0963	1.12717	1.06773	1.09707	1.03318	0.986081	1.03518	1.01815	1.07751	0.0283321
Q7LBR1	Charged multivesicular body protein 1b	CHMP1B	FUNCTION: Probable peripherally associated component of the endosomal sorting required for transport complex III (ESCRT-III) which is involved in multivesicular bodies (MVBs) formation and sorting of endosomal cargo proteins into MVBs. MVBs contain intraluminal vesicles (ILVs) that are generated by invagination and scission from the limiting membrane of the endosome and mostly are delivered to ly…	Charged multivesicular body protein 1b OS=Homo sapiens OX=9606 GN=CHMP1B PE=1 SV=1	27	7	7	8	199	22.1	8.1	0.967292	0.972837	0.949238	0.963123	0.912417	0.895906	0.882532	0.896952	1.07377	0.0041091
Q96AQ8	Mitochondrial calcium uniporter regulator 1	MCUR1	FUNCTION: Key regulator of mitochondrial calcium uniporter (MCU) required for calcium entry into mitochondrion (PubMed:23178883, PubMed:26445506, PubMed:27184846, PubMed:26976564). Plays a direct role in uniporter-mediated calcium uptake via a direct interaction with MCU (PubMed:23178883). Probably involved in the assembly of the membrane components of the uniporter complex (uniplex) (PubMed:2718…	Mitochondrial calcium uniporter regulator 1 OS=Homo sapiens OX=9606 GN=MCUR1 PE=1 SV=1	10	4	4	6	359	39.7	9.63	0.966976	0.922472	0.952412	0.947286	0.874455	0.878656	0.903448	0.88552	1.06975	0.0178442
Q8IWZ8	SURP and G-patch domain-containing protein 1	SUGP1	FUNCTION: Plays a role in pre-mRNA splicing.	SURP and G-patch domain-containing protein 1 OS=Homo sapiens OX=9606 GN=SUGP1 PE=1 SV=2	8	4	4	9	645	72.4	7.61	0.969689	0.980669	0.999301	0.983219	0.94562	0.936279	0.931667	0.937855	1.04837	0.00902813
Q01628	Interferon-induced transmembrane protein 3	IFITM3	FUNCTION: IFN-induced antiviral protein which disrupts intracellular cholesterol homeostasis. Inhibits the entry of viruses to the host cell cytoplasm by preventing viral fusion with cholesterol depleted endosomes. May inactivate new enveloped viruses which buds out of the infected cell, by letting them go out with a cholesterol depleted membrane. Active against multiple viruses, including influe…	Interferon-induced transmembrane protein 3 OS=Homo sapiens OX=9606 GN=IFITM3 PE=1 SV=2	31	2	2	5	133	14.6	7.01	0.897387	0.884755	0.860805	0.880982	0.995329	0.961624	1.02235	0.9931	0.887104	0.00551535
Q13610	Periodic tryptophan protein 1 homolog	PWP1	FUNCTION: Chromatin-associated factor that regulates transcription (PubMed:29065309). Regulates Pol I-mediated rRNA biogenesis and, probably, Pol III-mediated transcription (PubMed:29065309). Regulates the epigenetic status of rDNA (PubMed:29065309). {ECO:0000269|PubMed:29065309}.	Periodic tryptophan protein 1 homolog OS=Homo sapiens OX=9606 GN=PWP1 PE=1 SV=1	12	5	5	6	501	55.8	4.77	0.968389	0.929233	0.92205	0.939891	0.899494	0.894784	0.878379	0.890886	1.05501	0.0358702
Q9BXS6	Nucleolar and spindle-associated protein 1	NUSAP1	FUNCTION: Microtubule-associated protein with the capacity to bundle and stabilize microtubules (By similarity). May associate with chromosomes and promote the organization of mitotic spindle microtubules around them. {ECO:0000250, ECO:0000269|PubMed:12963707}.	Nucleolar and spindle-associated protein 1 OS=Homo sapiens OX=9606 GN=NUSAP1 PE=1 SV=1	16	7	7	10	441	49.4	9.91	0.937722	0.987449	0.943732	0.956301	0.883218	0.876617	0.875304	0.878379	1.08871	0.00796915
O43427	Acidic fibroblast growth factor intracellular-binding protein	FIBP	FUNCTION: May be involved in mitogenic function of FGF1. May mediate with IER2 FGF-signaling in the establishment of laterality in the embryo (By similarity). {ECO:0000250|UniProtKB:Q6T938, ECO:0000269|PubMed:9806903}.	Acidic fibroblast growth factor intracellular-binding protein OS=Homo sapiens OX=9606 GN=FIBP PE=1 SV=3	18	6	6	7	364	41.9	6.48	0.937186	0.926011	0.956797	0.939998	0.961998	0.966384	0.980917	0.969766	0.969304	0.0491905
O00458	Interferon-related developmental regulator 1	IFRD1	FUNCTION: Could play a role in regulating gene activity in the proliferative and/or differentiative pathways induced by NGF. May be an autocrine factor that attenuates or amplifies the initial ligand-induced signal (By similarity). {ECO:0000250}.	Interferon-related developmental regulator 1 OS=Homo sapiens OX=9606 GN=IFRD1 PE=1 SV=4	14	5	5	6	451	50.2	7.18	1.05506	1.04691	1.02788	1.04328	0.975068	0.958678	0.99451	0.976085	1.06884	0.00687688
P62841	40S ribosomal protein S15	RPS15		40S ribosomal protein S15 OS=Homo sapiens OX=9606 GN=RPS15 PE=1 SV=2	26	3	3	11	145	17	10.39	1.21101	1.15336	1.08972	1.15136	1.04472	1.01857	1.0675	1.0436	1.10326	0.0462495
P27701	CD82 antigen	CD82	FUNCTION: Associates with CD4 or CD8 and delivers costimulatory signals for the TCR/CD3 pathway.	CD82 antigen OS=Homo sapiens OX=9606 GN=CD82 PE=1 SV=1	16	3	3	5	267	29.6	5.24	1.16271	1.17017	1.1727	1.16853	1.37507	1.28809	1.31533	1.32616	0.881135	0.00366506
P82909	Alpha-ketoglutarate dehydrogenase component 4	MRPS36		Alpha-ketoglutarate dehydrogenase component 4 OS=Homo sapiens OX=9606 GN=MRPS36 PE=1 SV=2	25	3	3	10	103	11.5	9.99	1.15234	1.11729	1.1401	1.13657	1.10805	1.04768	1.03223	1.06266	1.06956	0.0432165
P17676	CCAAT/enhancer-binding protein beta	CEBPB	FUNCTION: Important transcription factor regulating the expression of genes involved in immune and inflammatory responses (PubMed:1741402, PubMed:9374525, PubMed:12048245, PubMed:18647749). Plays also a significant role in adipogenesis, as well as in the gluconeogenic pathway, liver regeneration, and hematopoiesis. The consensus recognition site is 5'-T[TG]NNGNAA[TG]-3'. Its functional capacity i…	CCAAT/enhancer-binding protein beta OS=Homo sapiens OX=9606 GN=CEBPB PE=1 SV=2	21	5	5	5	345	36.1	8.31	1.05908	1.02241	1.07587	1.05246	1.01555	0.981267	0.953631	0.983482	1.07013	0.044586
O14646	Chromodomain-helicase-DNA-binding protein 1	CHD1	FUNCTION: ATP-dependent chromatin-remodeling factor which functions as substrate recognition component of the transcription regulatory histone acetylation (HAT) complex SAGA. Regulates polymerase II transcription. Also required for efficient transcription by RNA polymerase I, and more specifically the polymerase I transcription termination step. Regulates negatively DNA replication. Not only invo…	Chromodomain-helicase-DNA-binding protein 1 OS=Homo sapiens OX=9606 GN=CHD1 PE=1 SV=2	3	3	4	6	1710	196.6	7.14	0.887788	0.891995	0.903673	0.894485	0.924654	0.946626	0.934491	0.935257	0.956406	0.00679823
P07305	Histone H1.0	H1-0	FUNCTION: Histones H1 are necessary for the condensation of nucleosome chains into higher-order structures. The histones H1.0 are found in cells that are in terminal stages of differentiation or that have low rates of cell division.	Histone H1.0 OS=Homo sapiens OX=9606 GN=H1-0 PE=1 SV=3	16	3	3	7	194	20.9	10.84	1.2519	1.36446	1.21941	1.27859	1.14951	1.05884	1.13904	1.1158	1.1459	0.0361023
O15091	Mitochondrial ribonuclease P catalytic subunit	PRORP	FUNCTION: Catalytic ribonuclease component of mitochondrial ribonuclease P, a complex composed of TRMT10C/MRPP1, HSD17B10/MRPP2 and PRORP/MRPP3, which cleaves tRNA molecules in their 5'-ends (PubMed:18984158, PubMed:25953853). The presence of TRMT10C/MRPP1, HSD17B10/MRPP2 is required to catalyze tRNA molecules in their 5'-ends (PubMed:25953853). {ECO:0000269|PubMed:18984158, ECO:0000269|PubMed:25…	Mitochondrial ribonuclease P catalytic subunit OS=Homo sapiens OX=9606 GN=PRORP PE=1 SV=2	10	5	5	5	583	67.3	8.78	0.947886	0.895548	0.900556	0.914663	1.08259	1.05514	1.0424	1.06004	0.862855	0.00207281
P59768	Guanine nucleotide-binding protein G(I)/G(S)/G(O) subunit gamma-2	GNG2	FUNCTION: Guanine nucleotide-binding proteins (G proteins) are involved as a modulator or transducer in various transmembrane signaling systems. The beta and gamma chains are required for the GTPase activity, for replacement of GDP by GTP, and for G protein-effector interaction (By similarity). {ECO:0000250}.	Guanine nucleotide-binding protein G(I)/G(S)/G(O) subunit gamma-2 OS=Homo sapiens OX=9606 GN=GNG2 PE=1 SV=2	42	2	2	9	71	7.8	7.99	1.03461	1.02529	1.04203	1.03397	1.11998	1.08967	1.09487	1.1015	0.938694	0.00304432
O00462	Beta-mannosidase	MANBA	FUNCTION: Exoglycosidase that cleaves the single beta-linked mannose residue from the non-reducing end of all N-linked glycoprotein oligosaccharides. {ECO:0000305|PubMed:12890191, ECO:0000305|PubMed:30552791}.	Beta-mannosidase OS=Homo sapiens OX=9606 GN=MANBA PE=1 SV=3	6	5	5	6	879	100.8	5.52	1.00898	1.0114	0.999188	1.00652	1.05565	1.13102	1.07798	1.08822	0.924928	0.0226479
Q9UIW2	Plexin-A1	PLXNA1	FUNCTION: Coreceptor for SEMA3A, SEMA3C, SEMA3F and SEMA6D. Necessary for signaling by class 3 semaphorins and subsequent remodeling of the cytoskeleton. Plays a role in axon guidance, invasive growth and cell migration. Class 3 semaphorins bind to a complex composed of a neuropilin and a plexin. The plexin modulates the affinity of the complex for specific semaphorins, and its cytoplasmic domain…	Plexin-A1 OS=Homo sapiens OX=9606 GN=PLXNA1 PE=1 SV=3	3	3	5	5	1896	210.9	6.92	1.06685	1.09343	1.08627	1.08218	1.0496	1.05856	1.03829	1.04882	1.03181	0.0278
P98179	RNA-binding protein 3	RBM3	FUNCTION: Cold-inducible mRNA binding protein that enhances global protein synthesis at both physiological and mild hypothermic temperatures. Reduces the relative abundance of microRNAs, when overexpressed. Enhances phosphorylation of translation initiation factors and active polysome formation (By similarity). {ECO:0000250}.	RNA-binding protein 3 OS=Homo sapiens OX=9606 GN=RBM3 PE=1 SV=1	36	5	5	13	157	17.2	8.91	1.2847	1.29816	1.22745	1.2701	1.13887	1.12214	1.13855	1.13319	1.12083	0.00360906
O95197	Reticulon-3	RTN3	FUNCTION: May be involved in membrane trafficking in the early secretory pathway. Inhibits BACE1 activity and amyloid precursor protein processing. May induce caspase-8 cascade and apoptosis. May favor BCL2 translocation to the mitochondria upon endoplasmic reticulum stress. In case of enteroviruses infection, RTN3 may be involved in the viral replication or pathogenesis. Induces the formation of…	Reticulon-3 OS=Homo sapiens OX=9606 GN=RTN3 PE=1 SV=2	3	2	3	10	1032	112.5	4.96	1.13044	1.13126	1.09539	1.11903	1.05681	0.998845	1.00575	1.02047	1.09658	0.0105994
Q6RW13	Type-1 angiotensin II receptor-associated protein	AGTRAP	FUNCTION: Appears to be a negative regulator of type-1 angiotensin II receptor-mediated signaling by regulating receptor internalisation as well as mechanism of receptor desensitization such as phosphorylation. Induces also a decrease in cell proliferation and angiotensin II-stimulated transcriptional activity. {ECO:0000269|PubMed:12960423}.	Type-1 angiotensin II receptor-associated protein OS=Homo sapiens OX=9606 GN=AGTRAP PE=1 SV=1	30	3	3	8	159	17.4	6.14	1.01595	0.99673	1.02523	1.01263	1.10554	1.0804	1.08022	1.08872	0.930115	0.00305329
Q9BZX2	Uridine-cytidine kinase 2	UCK2	FUNCTION: Phosphorylates uridine and cytidine to uridine monophosphate and cytidine monophosphate. Does not phosphorylate deoxyribonucleosides or purine ribonucleosides. Can use ATP or GTP as a phosphate donor. Can also phosphorylate cytidine and uridine nucleoside analogs such as 6-azauridine, 5-fluorouridine, 4-thiouridine, 5-bromouridine, N(4)-acetylcytidine, N(4)-benzoylcytidine, 5-fluorocyti…	Uridine-cytidine kinase 2 OS=Homo sapiens OX=9606 GN=UCK2 PE=1 SV=1	23	5	5	5	261	29.3	6.7	1.06171	1.07362	1.09538	1.0769	1.02715	1.04018	1.04871	1.03868	1.0368	0.0307309
P33908	Mannosyl-oligosaccharide 1,2-alpha-mannosidase IA	MAN1A1	FUNCTION: Involved in the maturation of Asn-linked oligosaccharides. Progressively trim alpha-1,2-linked mannose residues from Man(9)GlcNAc(2) to produce Man(5)GlcNAc(2).	Mannosyl-oligosaccharide 1,2-alpha-mannosidase IA OS=Homo sapiens OX=9606 GN=MAN1A1 PE=1 SV=3	8	3	5	6	653	72.9	6.47	1.0198	1.01306	1.04438	1.02575	1.11817	1.07992	1.1008	1.09963	0.932809	0.00715814
Q00577	Transcriptional activator protein Pur-alpha	PURA	FUNCTION: This is a probable transcription activator that specifically binds the purine-rich single strand of the PUR element located upstream of the MYC gene. May play a role in the initiation of DNA replication and in recombination.	Transcriptional activator protein Pur-alpha OS=Homo sapiens OX=9606 GN=PURA PE=1 SV=2	17	4	4	6	322	34.9	6.44	0.895552	0.920986	0.87565	0.897396	0.810204	0.81354	0.842316	0.82202	1.0917	0.0105229
Q9NQH7	Xaa-Pro aminopeptidase 3	XPNPEP3	FUNCTION: Catalyzes the removal of a penultimate prolyl residue from the N-termini of peptides, such as Leu-Pro-Ala (PubMed:25609706, PubMed:28476889). Also shows low activity towards peptides with Ala or Ser at the P1 position (PubMed:28476889). {ECO:0000269|PubMed:25609706, ECO:0000269|PubMed:28476889}.; FUNCTION: [Isoform 1]: Promotes TNFRSF1B-mediated phosphorylation of MAPK8/JNK1 and MAPK9/J…	Xaa-Pro aminopeptidase 3 OS=Homo sapiens OX=9606 GN=XPNPEP3 PE=1 SV=1	9	3	3	4	507	57	6.83	1.06893	1.03496	1.07813	1.06068	1.11361	1.19273	1.20164	1.16933	0.907083	0.0245408
O14548	Cytochrome c oxidase subunit 7A-related protein, mitochondrial	COX7A2L	FUNCTION: Involved in the regulation of oxidative phosphorylation and energy metabolism (By similarity). Necessary for the assembly of mitochondrial respiratory supercomplex (By similarity). {ECO:0000250|UniProtKB:Q61387}.	Cytochrome c oxidase subunit 7A-related protein, mitochondrial OS=Homo sapiens OX=9606 GN=COX7A2L PE=1 SV=2	33	4	4	8	114	12.6	9.42	1.07151	1.07003	1.03186	1.0578	0.995575	0.964911	0.978054	0.979513	1.07993	0.00760346
Q6NSJ5	Volume-regulated anion channel subunit LRRC8E	LRRC8E	FUNCTION: Non-essential component of the volume-regulated anion channel (VRAC, also named VSOAC channel), an anion channel required to maintain a constant cell volume in response to extracellular or intracellular osmotic changes (PubMed:24790029, PubMed:26824658, PubMed:28193731). The VRAC channel conducts iodide better than chloride and can also conduct organic osmolytes like taurine (PubMed:247…	Volume-regulated anion channel subunit LRRC8E OS=Homo sapiens OX=9606 GN=LRRC8E PE=1 SV=2	8	4	5	5	796	90.2	6.96	1.07149	1.07489	1.08483	1.07707	1.10545	1.13448	1.16115	1.13369	0.950053	0.0268752
Q9P2E5	Chondroitin sulfate glucuronyltransferase	CHPF2	FUNCTION: Transfers glucuronic acid (GlcUA) from UDP-GlcUA to N-acetylgalactosamine residues on the non-reducing end of the elongating chondroitin polymer. Has no N-acetylgalactosaminyltransferase activity. {ECO:0000269|PubMed:12145278, ECO:0000269|PubMed:18316376}.	Chondroitin sulfate glucuronyltransferase OS=Homo sapiens OX=9606 GN=CHPF2 PE=2 SV=2	8	4	4	6	772	85.9	7.83	1.02917	1.02914	1.04528	1.03453	1.11948	1.15031	1.08795	1.11924	0.92431	0.0107427
Q5W0V3	FHF complex subunit HOOK interacting protein 2A	FHIP2A		FHF complex subunit HOOK interacting protein 2A OS=Homo sapiens OX=9606 GN=FHIP2A PE=1 SV=1	7	5	5	7	765	86.5	5.29	1.12537	1.1041	1.13096	1.12014	1.02777	1.05505	1.05039	1.0444	1.07252	0.00297707
Q9UI30	Multifunctional methyltransferase subunit TRM112-like protein	TRMT112	FUNCTION: Acts as an activator of both rRNA/tRNA and protein methyltransferases (PubMed:25851604, PubMed:18539146, PubMed:20308323, PubMed:25851604, PubMed:31328227). Together with methyltransferase BUD23, methylates the N(7) position of a guanine in 18S rRNA (PubMed:25851604). The heterodimer with HEMK2/N6AMT1 catalyzes N5-methylation of ETF1 on 'Gln-185', using S-adenosyl L-methionine as methyl…	Multifunctional methyltransferase subunit TRM112-like protein OS=Homo sapiens OX=9606 GN=TRMT112 PE=1 SV=1	54	5	5	8	125	14.2	5.26	1.07248	1.08775	1.06739	1.07587	0.99238	0.98469	1.00119	0.992752	1.08373	0.000429164
Q9HC07	Transmembrane protein 165	TMEM165	FUNCTION: May function as a calcium/proton transporter involved in calcium and in lysosomal pH homeostasis. Therefore, it may play an indirect role in protein glycosylation. {ECO:0000269|PubMed:22683087, ECO:0000269|PubMed:23569283}.	Transmembrane protein 165 OS=Homo sapiens OX=9606 GN=TMEM165 PE=1 SV=1	21	3	3	3	324	34.9	7.02	0.954605	1.03668	1.06421	1.0185	1.10471	1.13502	1.12041	1.12005	0.909333	0.0406896
P36404	ADP-ribosylation factor-like protein 2	ARL2	FUNCTION: Small GTP-binding protein which cycles between an inactive GDP-bound and an active GTP-bound form, and the rate of cycling is regulated by guanine nucleotide exchange factors (GEF) and GTPase-activating proteins (GAP). GTP-binding protein that does not act as an allosteric activator of the cholera toxin catalytic subunit. Regulates formation of new microtubules and centrosome integrity.…	ADP-ribosylation factor-like protein 2 OS=Homo sapiens OX=9606 GN=ARL2 PE=1 SV=4	23	4	4	8	184	20.9	6.34	1.04924	1.04782	1.00409	1.03372	1.11852	1.1544	1.07284	1.11525	0.926891	0.0429954
P69905	Hemoglobin subunit alpha	HBA2	FUNCTION: Involved in oxygen transport from the lung to the various peripheral tissues.	Hemoglobin subunit alpha OS=Homo sapiens OX=9606 GN=HBA2 PE=1 SV=2	33	4	4	14	142	15.2	8.68	0.669746	0.705522	0.683996	0.686421	0.608925	0.607143	0.606189	0.607419	1.13006	0.00162859
Q15113	Procollagen C-endopeptidase enhancer 1	PCOLCE	FUNCTION: Binds to the C-terminal propeptide of type I procollagen and enhances procollagen C-proteinase activity.; FUNCTION: C-terminal processed part of PCPE (CT-PCPE) may have an metalloproteinase inhibitory activity.	Procollagen C-endopeptidase enhancer 1 OS=Homo sapiens OX=9606 GN=PCOLCE PE=1 SV=2	12	4	4	4	449	47.9	7.43	0.870892	0.861201	0.885469	0.872521	0.940684	0.905691	0.92075	0.922375	0.94595	0.0156322
Q8N584	Tetratricopeptide repeat protein 39C	TTC39C		Tetratricopeptide repeat protein 39C OS=Homo sapiens OX=9606 GN=TTC39C PE=2 SV=2	7	4	4	5	583	65.8	6.99	0.888412	0.86954	0.839598	0.86585	0.794825	0.813389	0.831904	0.813373	1.06452	0.0419866
Q92791	Endoplasmic reticulum protein SC65	P3H4	FUNCTION: Part of a complex composed of PLOD1, P3H3 and P3H4 that catalyzes hydroxylation of lysine residues in collagen alpha chains and is required for normal assembly and cross-linking of collagen fibrils. Required for normal bone density and normal skin stability via its role in hydroxylation of lysine residues in collagen alpha chains and in collagen fibril assembly. {ECO:0000250|UniProtKB:Q…	Endoplasmic reticulum protein SC65 OS=Homo sapiens OX=9606 GN=P3H4 PE=1 SV=1	12	4	4	4	437	50.3	4.77	0.855718	0.882666	0.864667	0.867684	0.937717	0.914906	0.910718	0.921113	0.941994	0.00980735
Q6ZVM7	TOM1-like protein 2	TOM1L2	FUNCTION: Probable role in protein transport. May regulate growth factor-induced mitogenic signaling. {ECO:0000269|PubMed:16412388, ECO:0000269|PubMed:16479011}.	TOM1-like protein 2 OS=Homo sapiens OX=9606 GN=TOM1L2 PE=1 SV=1	10	4	4	6	507	55.5	4.79	1.00905	1.01745	1.02657	1.01769	1.04908	1.0583	1.05228	1.05322	0.966268	0.0034555
Q9H3K6	BolA-like protein 2	BOLA2B	FUNCTION: Acts as a cytosolic iron-sulfur (Fe-S) cluster assembly factor that facilitates [2Fe-2S] cluster insertion into a subset of cytosolic proteins (PubMed:26613676, PubMed:27519415). Acts together with the monothiol glutaredoxin GLRX3 (PubMed:26613676, PubMed:27519415). {ECO:0000269|PubMed:26613676, ECO:0000269|PubMed:27519415}.	BolA-like protein 2 OS=Homo sapiens OX=9606 GN=BOLA2B PE=1 SV=1	59	4	4	7	86	10.1	6.52	1.10122	1.08996	1.03519	1.07545	1.14286	1.14228	1.15831	1.14782	0.936958	0.0263792
P49674	Casein kinase I isoform epsilon	CSNK1E	FUNCTION: Casein kinases are operationally defined by their preferential utilization of acidic proteins such as caseins as substrates. Can phosphorylate a large number of proteins. Participates in Wnt signaling. Phosphorylates DVL1 and DVL2. Central component of the circadian clock. In balance with PP1, determines the circadian period length, through the regulation of the speed and rhythmicity of…	Casein kinase I isoform epsilon OS=Homo sapiens OX=9606 GN=CSNK1E PE=1 SV=1	11	5	5	7	416	47.3	9.66	1.03508	1.02474	0.99864	1.01948	0.93438	0.915976	0.916723	0.92236	1.1053	0.00143366
Q8N556	Actin filament-associated protein 1	AFAP1	FUNCTION: Can cross-link actin filaments into both network and bundle structures (By similarity). May modulate changes in actin filament integrity and induce lamellipodia formation. May function as an adapter molecule that links other proteins, such as SRC and PKC to the actin cytoskeleton. Seems to play a role in the development and progression of prostate adenocarcinoma by regulating cell-matri…	Actin filament-associated protein 1 OS=Homo sapiens OX=9606 GN=AFAP1 PE=1 SV=2	6	5	5	6	730	80.7	8.68	1.27356	1.24513	1.23521	1.2513	1.10606	1.09522	1.08856	1.09661	1.14106	0.000250775
P35520	Cystathionine beta-synthase	CBS	FUNCTION: Hydro-lyase catalyzing the first step of the transsulfuration pathway, where the hydroxyl group of L-serine is displaced by L-homocysteine in a beta-replacement reaction to form L-cystathionine, the precursor of L-cysteine. This catabolic route allows the elimination of L-methionine and the toxic metabolite L-homocysteine (PubMed:23981774, PubMed:20506325, PubMed:23974653). Also involve…	Cystathionine beta-synthase OS=Homo sapiens OX=9606 GN=CBS PE=1 SV=2	8	4	4	5	551	60.5	6.65	1.2388	1.22242	1.2605	1.24057	1.11492	1.16626	1.04638	1.10919	1.11845	0.0226364
Q99985	Semaphorin-3C	SEMA3C	FUNCTION: Binds to plexin family members and plays an important role in the regulation of developmental processes. Required for normal cardiovascular development during embryogenesis. Functions as attractant for growing axons, and thereby plays an important role in axon growth and axon guidance (By similarity). {ECO:0000250}.	Semaphorin-3C OS=Homo sapiens OX=9606 GN=SEMA3C PE=2 SV=2	7	5	5	5	751	85.2	8.69	1.02742	1.04691	0.985651	1.01999	0.973264	0.94949	0.955394	0.959383	1.06318	0.0355531
P52435	DNA-directed RNA polymerase II subunit RPB11-a	POLR2J	FUNCTION: DNA-dependent RNA polymerase catalyzes the transcription of DNA into RNA using the four ribonucleoside triphosphates as substrates. Component of RNA polymerase II which synthesizes mRNA precursors and many functional non-coding RNAs. Pol II is the central component of the basal RNA polymerase II transcription machinery. It is composed of mobile elements that move relative to each other.…	DNA-directed RNA polymerase II subunit RPB11-a OS=Homo sapiens OX=9606 GN=POLR2J PE=1 SV=1	33	4	4	10	117	13.3	5.86	0.986434	0.995892	0.970488	0.984271	0.923693	0.934908	0.93239	0.93033	1.05798	0.00270747
Q9Y5W7	Sorting nexin-14	SNX14	FUNCTION: Plays a role in maintaining normal neuronal excitability and synaptic transmission. May be involved in several stages of intracellular trafficking (By similarity). Required for autophagosome clearance, possibly by mediating the fusion of lysosomes with autophagosomes (Probable). Binds phosphatidylinositol 3,5-bisphosphate (PtdIns(3,5)P2), a key component of late endosomes/lysosomes (Pub…	Sorting nexin-14 OS=Homo sapiens OX=9606 GN=SNX14 PE=1 SV=3	5	6	6	9	946	110.1	6.7	1.02742	1.03068	0.987005	1.01504	0.937041	0.946656	0.981855	0.955184	1.06266	0.0376985
P60033	CD81 antigen	CD81	FUNCTION: Structural component of specialized membrane microdomains known as tetraspanin-enriched microdomains (TERMs), which act as platforms for receptor clustering and signaling. Essential for trafficking and compartmentalization of CD19 receptor on the surface of activated B cells (PubMed:20237408, PubMed:27881302, PubMed:16449649). Upon initial encounter with microbial pathogens, enables the…	CD81 antigen OS=Homo sapiens OX=9606 GN=CD81 PE=1 SV=1	21	3	3	6	236	25.8	5.29	0.888461	0.919707	0.947652	0.918607	1.04622	1.10602	1.10189	1.08471	0.84687	0.00298111
Q06033	Inter-alpha-trypsin inhibitor heavy chain H3	ITIH3	FUNCTION: May act as a carrier of hyaluronan in serum or as a binding protein between hyaluronan and other matrix protein, including those on cell surfaces in tissues to regulate the localization, synthesis and degradation of hyaluronan which are essential to cells undergoing biological processes.	Inter-alpha-trypsin inhibitor heavy chain H3 OS=Homo sapiens OX=9606 GN=ITIH3 PE=1 SV=2	4	3	3	4	890	99.8	5.74	0.649769	0.702137	0.691406	0.681104	0.775043	0.775064	0.758916	0.769674	0.884925	0.00627325
O00165	HCLS1-associated protein X-1	HAX1	FUNCTION: Recruits the Arp2/3 complex to the cell cortex and regulates reorganization of the cortical actin cytoskeleton via its interaction with KCNC3 and the Arp2/3 complex (PubMed:26997484). Slows down the rate of inactivation of KCNC3 channels (PubMed:26997484). Promotes GNA13-mediated cell migration. Involved in the clathrin-mediated endocytosis pathway. May be involved in internalization of…	HCLS1-associated protein X-1 OS=Homo sapiens OX=9606 GN=HAX1 PE=1 SV=2	14	4	4	7	279	31.6	4.92	1.05149	1.04522	0.994936	1.03055	0.862258	0.856637	0.986014	0.901636	1.14297	0.0482596
Q93062	RNA-binding protein with multiple splicing	RBPMS	FUNCTION: Acts as a coactivator of transcriptional activity. Required to increase TGFB1/Smad-mediated transactivation. Acts through SMAD2, SMAD3 and SMAD4 to increase transcriptional activity. Increases phosphorylation of SMAD2 and SMAD3 on their C-terminal SSXS motif, possibly through recruitment of TGFBR1. Promotes the nuclear accumulation of SMAD2, SMAD3 and SMAD4 proteins (PubMed:26347403). B…	RNA-binding protein with multiple splicing OS=Homo sapiens OX=9606 GN=RBPMS PE=1 SV=1	19	4	4	4	196	21.8	8.07	0.893383	0.88245	0.88849	0.888108	0.826409	0.81372	0.792762	0.810964	1.09513	0.00170435
P00395	Cytochrome c oxidase subunit 1	MT-CO1	FUNCTION: Component of the cytochrome c oxidase, the last enzyme in the mitochondrial electron transport chain which drives oxidative phosphorylation. The respiratory chain contains 3 multisubunit complexes succinate dehydrogenase (complex II, CII), ubiquinol-cytochrome c oxidoreductase (cytochrome b-c1 complex, complex III, CIII) and cytochrome c oxidase (complex IV, CIV), that cooperate to tran…	Cytochrome c oxidase subunit 1 OS=Homo sapiens OX=9606 GN=MT-CO1 PE=1 SV=1	6	1	1	3	513	57	6.7	0.852033	0.796974	0.865547	0.838185	0.934654	0.964562	0.9081	0.935772	0.895715	0.0213288
O95183	Vesicle-associated membrane protein 5	VAMP5	FUNCTION: May participate in trafficking events that are associated with myogenesis, such as myoblast fusion and/or GLUT4 trafficking.	Vesicle-associated membrane protein 5 OS=Homo sapiens OX=9606 GN=VAMP5 PE=1 SV=1	24	2	3	5	116	12.8	7.85	1.06341	1.05879	1.02621	1.04947	1.1071	1.0914	1.13719	1.1119	0.943854	0.0248241
Q13393	Phospholipase D1	PLD1	FUNCTION: Implicated as a critical step in numerous cellular pathways, including signal transduction, membrane trafficking, and the regulation of mitosis. May be involved in the regulation of perinuclear intravesicular membrane traffic (By similarity). {ECO:0000250}.	Phospholipase D1 OS=Homo sapiens OX=9606 GN=PLD1 PE=1 SV=1	4	4	4	4	1074	124.1	8.78	1.1245	1.09845	1.1005	1.10782	1.19541	1.20165	1.13456	1.17721	0.941055	0.039155
Q9UQ53	Alpha-1,3-mannosyl-glycoprotein 4-beta-N-acetylglucosaminyltransferase B	MGAT4B	FUNCTION: Glycosyltransferase that participates in the transfer of N-acetylglucosamine (GlcNAc) to the core mannose residues of N-linked glycans. Catalyzes the formation of the GlcNAcbeta1-4 branch on the GlcNAcbeta1-2Manalpha1-3 arm of the core structure of N-linked glycans. Essential for the production of tri- and tetra-antennary N-linked sugar chains. Has lower affinities for donors or accepto…	Alpha-1,3-mannosyl-glycoprotein 4-beta-N-acetylglucosaminyltransferase B OS=Homo sapiens OX=9606 GN=MGAT4B PE=1 SV=1	5	3	3	3	548	63.2	7.87	0.824653	0.849983	0.840991	0.838543	0.949325	0.98218	0.938937	0.956814	0.87639	0.00139679
Q9UBD5	Origin recognition complex subunit 3	ORC3	FUNCTION: Component of the origin recognition complex (ORC) that binds origins of replication. DNA-binding is ATP-dependent. The specific DNA sequences that define origins of replication have not been identified yet. ORC is required to assemble the pre-replication complex necessary to initiate DNA replication. Binds histone H3 and H4 trimethylation marks H3K9me3, H3K27me3 and H4K20me3. {ECO:00002…	Origin recognition complex subunit 3 OS=Homo sapiens OX=9606 GN=ORC3 PE=1 SV=1	5	4	4	6	711	82.2	7.61	0.936689	0.953915	0.924307	0.938304	0.882154	0.891678	0.90117	0.891667	1.0523	0.0102098
P78330	Phosphoserine phosphatase	PSPH	FUNCTION: Catalyzes the last step in the biosynthesis of serine from carbohydrates. The reaction mechanism proceeds via the formation of a phosphoryl-enzyme intermediates. {ECO:0000269|PubMed:12777757}.	Phosphoserine phosphatase OS=Homo sapiens OX=9606 GN=PSPH PE=1 SV=2	16	3	3	4	225	25	5.69	1.24136	1.22444	1.18163	1.21581	1.07884	1.11283	1.1085	1.10006	1.10523	0.00505244
Q96G46	tRNA-dihydrouridine(47) synthase [NAD(P)(+)]-like	DUS3L	FUNCTION: Catalyzes the synthesis of dihydrouridine, a modified base found in the D-loop of most tRNAs. {ECO:0000250}.	tRNA-dihydrouridine(47) synthase [NAD(P)(+)]-like OS=Homo sapiens OX=9606 GN=DUS3L PE=1 SV=2	7	4	4	10	650	72.5	8.05	1.02694	1.02621	1.02455	1.0259	0.989643	0.999806	1.01783	1.00243	1.02342	0.0469827
Q8NFV4	Protein ABHD11	ABHD11		Protein ABHD11 OS=Homo sapiens OX=9606 GN=ABHD11 PE=1 SV=1	12	3	3	7	315	34.7	9.48	1.14613	1.1225	1.20259	1.15707	1.22291	1.22795	1.27993	1.2436	0.930423	0.0445807
Q9Y2V2	Calcium-regulated heat-stable protein 1	CARHSP1	FUNCTION: Binds mRNA and regulates the stability of target mRNA. Binds single-stranded DNA (in vitro). {ECO:0000269|PubMed:21078874, ECO:0000269|PubMed:21177848}.	Calcium-regulated heat-stable protein 1 OS=Homo sapiens OX=9606 GN=CARHSP1 PE=1 SV=2	24	3	3	6	147	15.9	8.21	1.25024	1.29227	1.23028	1.2576	1.37637	1.34887	1.31734	1.34752	0.933265	0.0227908
Q9GZQ8	Microtubule-associated proteins 1A/1B light chain 3B	MAP1LC3B	FUNCTION: Ubiquitin-like modifier involved in formation of autophagosomal vacuoles (autophagosomes). Plays a role in mitophagy which contributes to regulate mitochondrial quantity and quality by eliminating the mitochondria to a basal level to fulfill cellular energy requirements and preventing excess ROS production. While LC3s are involved in elongation of the phagophore membrane, the GABARAP/GA…	Microtubule-associated proteins 1A/1B light chain 3B OS=Homo sapiens OX=9606 GN=MAP1LC3B PE=1 SV=3	17	2	2	5	125	14.7	8.94	1.08234	1.07224	1.00571	1.05343	0.928244	0.897769	0.959564	0.928526	1.13452	0.0140003
Q5T1C6	Acyl-coenzyme A thioesterase THEM4	THEM4	FUNCTION: Has acyl-CoA thioesterase activity towards medium and long-chain (C14 to C18) fatty acyl-CoA substrates, and probably plays a role in mitochondrial fatty acid metabolism. Plays a role in the apoptotic process, possibly via its regulation of AKT1 activity. According to PubMed:11598301, inhibits AKT1 phosphorylation and activity. According to PubMed:17615157, enhances AKT1 activity by fav…	Acyl-coenzyme A thioesterase THEM4 OS=Homo sapiens OX=9606 GN=THEM4 PE=1 SV=1	18	4	4	8	240	27.1	8.28	1.14506	1.11536	1.11095	1.12379	1.07069	1.06302	1.09857	1.07743	1.04303	0.0381093
P13611	Versican core protein	VCAN	FUNCTION: May play a role in intercellular signaling and in connecting cells with the extracellular matrix. May take part in the regulation of cell motility, growth and differentiation. Binds hyaluronic acid.	Versican core protein OS=Homo sapiens OX=9606 GN=VCAN PE=1 SV=3	2	5	5	7	3396	372.6	4.51	0.998373	1.04373	0.956167	0.999422	0.897935	0.928392	0.908621	0.911649	1.09628	0.0306757
O75818	Ribonuclease P protein subunit p40	RPP40	FUNCTION: Component of ribonuclease P, a ribonucleoprotein complex that generates mature tRNA molecules by cleaving their 5'-ends (PubMed:9630247, PubMed:30454648). Also a component of the MRP ribonuclease complex, which cleaves pre-rRNA sequences (PubMed:28115465). {ECO:0000269|PubMed:28115465, ECO:0000269|PubMed:30454648, ECO:0000269|PubMed:9630247}.	Ribonuclease P protein subunit p40 OS=Homo sapiens OX=9606 GN=RPP40 PE=1 SV=3	15	4	4	4	363	41.8	6.67	0.976528	1.01969	0.988497	0.994907	0.854361	0.89578	0.857581	0.869241	1.14457	0.00245625
Q9UI42	Carboxypeptidase A4	CPA4	FUNCTION: Metalloprotease that could be involved in the histone hyperacetylation pathway (PubMed:10383164). Releases a C-terminal amino acid, with preference for -Phe, -Leu, -Ile, -Met, -Tyr and -Val (PubMed:20385563). {ECO:0000269|PubMed:10383164, ECO:0000269|PubMed:20385563}.	Carboxypeptidase A4 OS=Homo sapiens OX=9606 GN=CPA4 PE=1 SV=2	11	4	4	7	421	47.3	6.7	1.16469	1.13473	1.2212	1.17354	1.40151	1.41939	1.34343	1.38811	0.845418	0.00328769
Q8TCG2	Phosphatidylinositol 4-kinase type 2-beta	PI4K2B	FUNCTION: Together with PI4K2A and the type III PI4Ks (PIK4CA and PIK4CB) it contributes to the overall PI4-kinase activity of the cell. This contribution may be especially significant in plasma membrane, endosomal and Golgi compartments. The phosphorylation of phosphatidylinositol (PI) to PI4P is the first committed step in the generation of phosphatidylinositol 4,5-bisphosphate (PIP2), a precur…	Phosphatidylinositol 4-kinase type 2-beta OS=Homo sapiens OX=9606 GN=PI4K2B PE=1 SV=1	9	4	4	5	481	54.7	5.97	1.08131	1.0781	1.0885	1.08264	1.04366	1.05737	1.02042	1.04048	1.04052	0.0197907
Q96G23	Ceramide synthase 2	CERS2	FUNCTION: Ceramide synthase that catalyzes formation of ceramide from sphinganine and acyl-CoA substrates, with high selectivity toward very-long (C22:0-C24:0) chain as acyl donor. {ECO:0000269|PubMed:17977534, ECO:0000269|PubMed:18165233, ECO:0000269|PubMed:18541923, ECO:0000269|PubMed:19728861, ECO:0000269|PubMed:20937905, ECO:0000269|PubMed:22144673, ECO:0000269|PubMed:22661289, ECO:0000269|Pu…	Ceramide synthase 2 OS=Homo sapiens OX=9606 GN=CERS2 PE=1 SV=1	9	2	2	6	380	44.8	8.98	1.01492	1.02382	1.00655	1.0151	1.06662	1.04772	1.0674	1.06058	0.957117	0.00503333
Q14145	Kelch-like ECH-associated protein 1	KEAP1	FUNCTION: Substrate-specific adapter of a BCR (BTB-CUL3-RBX1) E3 ubiquitin ligase complex that regulates the response to oxidative stress by targeting NFE2L2/NRF2 for ubiquitination (PubMed:14585973, PubMed:15379550, PubMed:15572695, PubMed:15983046, PubMed:15601839). KEAP1 acts as a key sensor of oxidative and electrophilic stress: in normal conditions, the BCR(KEAP1) complex mediates ubiquitina…	Kelch-like ECH-associated protein 1 OS=Homo sapiens OX=9606 GN=KEAP1 PE=1 SV=2	8	4	4	5	624	69.6	6.44	0.92575	0.928489	0.9244	0.926213	0.877575	0.865739	0.901182	0.881499	1.05073	0.0130142
Q96DA2	Ras-related protein Rab-39B	RAB39B	FUNCTION: Small GTPases Rab involved in autophagy (PubMed:27103069). The small GTPases Rab are key regulators of intracellular membrane trafficking, from the formation of transport vesicles to their fusion with membranes. Rabs cycle between an inactive GDP-bound form and an active GTP-bound form that is able to recruit to membranes different sets of downstream effectors directly responsible for v…	Ras-related protein Rab-39B OS=Homo sapiens OX=9606 GN=RAB39B PE=1 SV=1	12	2	3	16	213	24.6	7.83	1.28892	1.29995	1.28171	1.29019	1.18382	1.15413	1.18139	1.17312	1.0998	0.000425556
P04114	Apolipoprotein B-100	APOB	FUNCTION: Apolipoprotein B is a major protein constituent of chylomicrons (apo B-48), LDL (apo B-100) and VLDL (apo B-100). Apo B-100 functions as a recognition signal for the cellular binding and internalization of LDL particles by the apoB/E receptor.	Apolipoprotein B-100 OS=Homo sapiens OX=9606 GN=APOB PE=1 SV=2	1	5	5	7	4563	515.3	7.05	0.97244	0.961656	0.921621	0.951906	0.998225	1.04459	1.0219	1.02157	0.931805	0.027108
O75145	Liprin-alpha-3	PPFIA3	FUNCTION: May regulate the disassembly of focal adhesions. May localize receptor-like tyrosine phosphatases type 2A at specific sites on the plasma membrane, possibly regulating their interaction with the extracellular environment and their association with substrates. {ECO:0000269|PubMed:9624153}.	Liprin-alpha-3 OS=Homo sapiens OX=9606 GN=PPFIA3 PE=1 SV=3	3	1	4	4	1194	133.4	5.68	0.949235	0.929602	0.979245	0.952694	1.02419	0.994974	1.06359	1.02758	0.92712	0.0380944
O00418	Eukaryotic elongation factor 2 kinase	EEF2K	FUNCTION: Threonine kinase that regulates protein synthesis by controlling the rate of peptide chain elongation. Upon activation by a variety of upstream kinases including AMPK or TRPM7, phosphorylates the elongation factor EEF2 at a single site, renders it unable to bind ribosomes and thus inactive. In turn, the rate of protein synthesis is reduced. {ECO:0000269|PubMed:14709557, ECO:0000269|PubM…	Eukaryotic elongation factor 2 kinase OS=Homo sapiens OX=9606 GN=EEF2K PE=1 SV=2	6	5	5	6	725	82.1	5.33	1.01019	0.983646	0.988925	0.994252	1.10543	1.15588	1.04772	1.10301	0.901398	0.0280701
P11274	Breakpoint cluster region protein	BCR	FUNCTION: Protein with a unique structure having two opposing regulatory activities toward small GTP-binding proteins. The C-terminus is a GTPase-activating protein (GAP) domain which stimulates GTP hydrolysis by RAC1, RAC2 and CDC42. Accelerates the intrinsic rate of GTP hydrolysis of RAC1 or CDC42, leading to down-regulation of the active GTP-bound form (PubMed:7479768, PubMed:1903516, PubMed:1…	Breakpoint cluster region protein OS=Homo sapiens OX=9606 GN=BCR PE=1 SV=2	3	2	4	5	1271	142.7	7.03	1.03308	1.03072	1.0316	1.0318	1.09152	1.11155	1.06767	1.09025	0.946391	0.0100161
P40145	Adenylate cyclase type 8	ADCY8	FUNCTION: Catalyzes the formation of cAMP in response to calcium entry leadings to cAMP signaling activation that affect processes suche as synaptic plasticity and insulin secretion. Plays a role in many brain functions, such as learning, memory, drug addiction, and anxiety modulation through regulation of synaptic plasticity by modulating long-term memory and long-term potentiation (LTP) through…	Adenylate cyclase type 8 OS=Homo sapiens OX=9606 GN=ADCY8 PE=1 SV=1	4	4	4	6	1251	140	6.99	0.874166	0.867232	0.898742	0.880047	0.966239	0.975109	0.917807	0.953052	0.923399	0.0225144
Q9ULQ0	Striatin-interacting protein 2	STRIP2	FUNCTION: Plays a role in the regulation of cell morphology and cytoskeletal organization. Required in the control of cell shape. {ECO:0000269|PubMed:21834987}.	Striatin-interacting protein 2 OS=Homo sapiens OX=9606 GN=STRIP2 PE=1 SV=2	5	3	4	6	834	95.3	5.91	0.924616	0.96474	0.987289	0.958882	1.03925	1.11245	1.03011	1.0606	0.904093	0.0331203
Q969S9	Ribosome-releasing factor 2, mitochondrial	GFM2	FUNCTION: Mitochondrial GTPase that mediates the disassembly of ribosomes from messenger RNA at the termination of mitochondrial protein biosynthesis. Acts in collaboration with MRRF. GTP hydrolysis follows the ribosome disassembly and probably occurs on the ribosome large subunit. Not involved in the GTP-dependent ribosomal translocation step during translation elongation. {ECO:0000255|HAMAP-Rul…	Ribosome-releasing factor 2, mitochondrial OS=Homo sapiens OX=9606 GN=GFM2 PE=1 SV=1	4	3	3	4	779	86.5	6.51	0.974646	0.966577	0.990238	0.977154	0.931087	0.947237	0.924885	0.934403	1.04575	0.0113122
O00459	Phosphatidylinositol 3-kinase regulatory subunit beta	PIK3R2	FUNCTION: Regulatory subunit of phosphoinositide-3-kinase (PI3K), a kinase that phosphorylates PtdIns(4,5)P2 (Phosphatidylinositol 4,5-bisphosphate) to generate phosphatidylinositol 3,4,5-trisphosphate (PIP3). PIP3 plays a key role by recruiting PH domain-containing proteins to the membrane, including AKT1 and PDPK1, activating signaling cascades involved in cell growth, survival, proliferation, …	Phosphatidylinositol 3-kinase regulatory subunit beta OS=Homo sapiens OX=9606 GN=PIK3R2 PE=1 SV=2	6	3	4	4	728	81.5	6.43	0.989908	0.968017	0.969387	0.975771	0.942925	0.939961	0.93481	0.939232	1.0389	0.00807909
Q13888	General transcription factor IIH subunit 2	GTF2H2	FUNCTION: Component of the general transcription and DNA repair factor IIH (TFIIH) core complex, which is involved in general and transcription-coupled nucleotide excision repair (NER) of damaged DNA and, when complexed to CAK, in RNA transcription by RNA polymerase II. In NER, TFIIH acts by opening DNA around the lesion to allow the excision of the damaged oligonucleotide and its replacement by …	General transcription factor IIH subunit 2 OS=Homo sapiens OX=9606 GN=GTF2H2 PE=1 SV=1	9	4	4	4	395	44.4	6.76	1.01927	1.0495	1.01344	1.0274	0.980827	0.96523	0.925411	0.957156	1.07339	0.024332
O15198	Mothers against decapentaplegic homolog 9	SMAD9	FUNCTION: Transcriptional modulator activated by BMP (bone morphogenetic proteins) type 1 receptor kinase. SMAD9 is a receptor-regulated SMAD (R-SMAD).	Mothers against decapentaplegic homolog 9 OS=Homo sapiens OX=9606 GN=SMAD9 PE=1 SV=1	8	1	4	5	467	52.5	7.77	1.31147	1.22919	1.21975	1.25347	1.41119	1.48143	1.36199	1.4182	0.883842	0.0219885
O14647	Chromodomain-helicase-DNA-binding protein 2	CHD2	FUNCTION: DNA-binding helicase that specifically binds to the promoter of target genes, leading to chromatin remodeling, possibly by promoting deposition of histone H3.3. Involved in myogenesis via interaction with MYOD1: binds to myogenic gene regulatory sequences and mediates incorporation of histone H3.3 prior to the onset of myogenic gene expression, promoting their expression (By similarity)…	Chromodomain-helicase-DNA-binding protein 2 OS=Homo sapiens OX=9606 GN=CHD2 PE=1 SV=2	2	3	4	5	1828	211.2	8.1	0.954086	0.970757	0.990322	0.971722	1.00988	1.01771	1.02274	1.01678	0.955688	0.0154516
Q4V9L6	Transmembrane protein 119	TMEM119	FUNCTION: Plays an important role in bone formation and normal bone mineralization. Promotes the differentiation of myoblasts into osteoblasts (PubMed:20025746). May induce the commitment and differentiation of myoblasts into osteoblasts through an enhancement of BMP2 production and interaction with the BMP-RUNX2 pathway. Upregulates the expression of ATF4, a transcription factor which plays a ce…	Transmembrane protein 119 OS=Homo sapiens OX=9606 GN=TMEM119 PE=1 SV=1	13	3	3	3	283	29.2	4.58	1.27507	1.28987	1.22858	1.26451	1.11592	1.09048	1.14463	1.11701	1.13204	0.00366563
P04637	Cellular tumor antigen p53	TP53	FUNCTION: Acts as a tumor suppressor in many tumor types; induces growth arrest or apoptosis depending on the physiological circumstances and cell type. Involved in cell cycle regulation as a trans-activator that acts to negatively regulate cell division by controlling a set of genes required for this process. One of the activated genes is an inhibitor of cyclin-dependent kinases. Apoptosis induc…	Cellular tumor antigen p53 OS=Homo sapiens OX=9606 GN=TP53 PE=1 SV=4	9	3	3	6	393	43.6	6.79	0.905892	0.906904	0.893895	0.90223	0.815274	0.825317	0.861037	0.833876	1.08197	0.00921473
Q9Y2K7	Lysine-specific demethylase 2A	KDM2A	FUNCTION: Histone demethylase that specifically demethylates 'Lys-36' of histone H3, thereby playing a central role in histone code. Preferentially demethylates dimethylated H3 'Lys-36' residue while it has weak or no activity for mono- and tri-methylated H3 'Lys-36'. May also recognize and bind to some phosphorylated proteins and promote their ubiquitination and degradation. Required to maintain…	Lysine-specific demethylase 2A OS=Homo sapiens OX=9606 GN=KDM2A PE=1 SV=3	3	4	4	5	1162	132.7	7.58	1.01312	0.998644	0.998087	1.00328	0.950625	0.95863	0.931293	0.946849	1.0596	0.00401004
Q92562	Polyphosphoinositide phosphatase	FIG4	FUNCTION: The PI(3,5)P2 regulatory complex regulates both the synthesis and turnover of phosphatidylinositol 3,5-bisphosphate (PtdIns(3,5)P2). In vitro, hydrolyzes all three D5-phosphorylated polyphosphoinositide substrates in the order PtdIns(4,5)P2 > PtdIns(3,5)P2 > PtdIns(3,4,5)P3. Plays a role in the biogenesis of endosome carrier vesicles (ECV) / multivesicular bodies (MVB) transport interme…	Polyphosphoinositide phosphatase OS=Homo sapiens OX=9606 GN=FIG4 PE=1 SV=1	6	5	5	8	907	103.6	6.92	1.10618	1.06277	1.12658	1.09851	1.04548	1.03359	1.01277	1.03061	1.06588	0.0323652
O15392	Baculoviral IAP repeat-containing protein 5	BIRC5	FUNCTION: Multitasking protein that has dual roles in promoting cell proliferation and preventing apoptosis (PubMed:9859993, PubMed:21364656, PubMed:20627126, PubMed:25778398, PubMed:28218735). Component of a chromosome passage protein complex (CPC) which is essential for chromosome alignment and segregation during mitosis and cytokinesis (PubMed:16322459). Acts as an important regulator of the l…	Baculoviral IAP repeat-containing protein 5 OS=Homo sapiens OX=9606 GN=BIRC5 PE=1 SV=3	14	3	3	4	142	16.4	5.9	1.05864	1.05641	1.11186	1.07564	1.01121	1.01837	1.01644	1.01534	1.05939	0.0298118
Q7Z4G4	tRNA (guanine(10)-N2)-methyltransferase homolog	TRMT11	FUNCTION: Catalytic subunit of an S-adenosyl-L-methionine-dependent tRNA methyltransferase complex that mediates the methylation of the guanosine nucleotide at position 10 (m2G10) in tRNAs. {ECO:0000250}.	tRNA (guanine(10)-N2)-methyltransferase homolog OS=Homo sapiens OX=9606 GN=TRMT11 PE=1 SV=1	4	3	3	5	463	53.4	7.78	0.986586	1.0194	1.0048	1.0036	1.0531	1.08102	1.0392	1.05777	0.948781	0.0251736
O95208	Epsin-2	EPN2	FUNCTION: Plays a role in the formation of clathrin-coated invaginations and endocytosis. {ECO:0000269|PubMed:10567358}.	Epsin-2 OS=Homo sapiens OX=9606 GN=EPN2 PE=1 SV=3	7	4	4	4	641	68.4	7.52	1.05653	1.05926	1.09383	1.06987	1.20486	1.13268	1.14442	1.16065	0.921785	0.0232316
P12259	Coagulation factor V	F5	FUNCTION: Central regulator of hemostasis. It serves as a critical cofactor for the prothrombinase activity of factor Xa that results in the activation of prothrombin to thrombin.	Coagulation factor V OS=Homo sapiens OX=9606 GN=F5 PE=1 SV=4	2	4	4	4	2224	251.5	6.05	1.07358	1.10927	0.977594	1.05348	0.884431	0.849727	0.933365	0.889174	1.18478	0.0236608
Q9Y3D3	28S ribosomal protein S16, mitochondrial	MRPS16		28S ribosomal protein S16, mitochondrial OS=Homo sapiens OX=9606 GN=MRPS16 PE=1 SV=1	29	4	4	6	137	15.3	9.5	1.02483	1.0127	1	1.01251	0.930043	0.961627	0.960768	0.950813	1.06489	0.00810979
Q6P5R6	60S ribosomal protein L22-like 1	RPL22L1		60S ribosomal protein L22-like 1 OS=Homo sapiens OX=9606 GN=RPL22L1 PE=1 SV=2	16	2	2	6	122	14.6	9.38	1.23399	1.27458	1.22149	1.24335	1.15835	1.14441	1.16836	1.15704	1.0746	0.00780533
Q8WXE9	Stonin-2	STON2	FUNCTION: Adapter protein involved in endocytic machinery. Involved in the synaptic vesicle recycling. May facilitate clathrin-coated vesicle uncoating. {ECO:0000269|PubMed:11381094, ECO:0000269|PubMed:11454741, ECO:0000269|PubMed:21102408}.	Stonin-2 OS=Homo sapiens OX=9606 GN=STON2 PE=1 SV=1	4	4	4	5	905	101.1	5.39	1.02528	1.00489	1.02313	1.01777	1.1058	1.09042	1.04864	1.08162	0.940966	0.0249604
Q8TDJ6	DmX-like protein 2	DMXL2	FUNCTION: May serve as a scaffold protein for MADD and RAB3GA on synaptic vesicles (PubMed:11809763). Plays a role in the brain as a key controller of neuronal and endocrine homeostatic processes (By similarity). {ECO:0000250|UniProtKB:Q8BPN8, ECO:0000269|PubMed:11809763}.	DmX-like protein 2 OS=Homo sapiens OX=9606 GN=DMXL2 PE=1 SV=2	1	3	4	4	3036	339.4	6.38	1.08579	1.08906	1.0646	1.07982	0.969675	1.01936	0.977319	0.988785	1.09206	0.0061746
Q15628	Tumor necrosis factor receptor type 1-associated DEATH domain protein	TRADD	FUNCTION: The nuclear form acts as a tumor suppressor by preventing ubiquitination and degradation of isoform p19ARF/ARF of CDKN2A by TRIP12: acts by interacting with TRIP12, leading to disrupt interaction between TRIP12 and isoform p19ARF/ARF of CDKN2A (By similarity). Adapter molecule for TNFRSF1A/TNFR1 that specifically associates with the cytoplasmic domain of activated TNFRSF1A/TNFR1 mediati…	Tumor necrosis factor receptor type 1-associated DEATH domain protein OS=Homo sapiens OX=9606 GN=TRADD PE=1 SV=2	14	3	3	6	312	34.2	6.27	1.12188	1.0827	1.13365	1.11275	1.23	1.20188	1.16547	1.19912	0.927971	0.0234244
Q68CQ7	Glycosyltransferase 8 domain-containing protein 1	GLT8D1		Glycosyltransferase 8 domain-containing protein 1 OS=Homo sapiens OX=9606 GN=GLT8D1 PE=1 SV=2	7	2	2	2	371	41.9	9.35	0.784484	0.796493	0.891418	0.824132	0.963824	0.959315	1.00144	0.97486	0.845385	0.0143163
Q9NQC7	Ubiquitin carboxyl-terminal hydrolase CYLD	CYLD	FUNCTION: Deubiquitinase that specifically cleaves 'Lys-63'- and linear 'Met-1'-linked polyubiquitin chains and is involved in NF-kappa-B activation and TNF-alpha-induced necroptosis (PubMed:18636086, PubMed:26670046, PubMed:27458237, PubMed:26997266, PubMed:27591049, PubMed:29291351, PubMed:18313383). Plays an important role in the regulation of pathways leading to NF-kappa-B activation (PubMed:…	Ubiquitin carboxyl-terminal hydrolase CYLD OS=Homo sapiens OX=9606 GN=CYLD PE=1 SV=1	4	3	3	3	956	107.2	5.59	0.977515	0.974684	0.969207	0.973802	0.947591	0.936465	0.914355	0.932804	1.04395	0.0151933
Q9BRS8	La-related protein 6	LARP6	FUNCTION: Regulates the coordinated translation of type I collagen alpha-1 and alpha-2 mRNAs, CO1A1 and CO1A2. Stabilizes mRNAs through high-affinity binding of a stem-loop structure in their 5' UTR. This regulation requires VIM and MYH10 filaments, and the helicase DHX9. {ECO:0000269|PubMed:20603131, ECO:0000269|PubMed:21746880, ECO:0000269|PubMed:22190748}.	La-related protein 6 OS=Homo sapiens OX=9606 GN=LARP6 PE=1 SV=1	8	4	4	5	491	54.7	8.25	1.02866	1.09247	1.0063	1.04248	0.947589	0.957175	0.909866	0.93821	1.11113	0.0243398
Q9H1A3	Protein-L-histidine N-pros-methyltransferase	METTL9		Protein-L-histidine N-pros-methyltransferase OS=Homo sapiens OX=9606 GN=METTL9 PE=1 SV=1	13	3	3	3	318	36.5	7.36	0.893079	0.986489	1.02554	0.968371	1.16443	1.11041	1.13507	1.13664	0.851961	0.0164123
Q9BZG8	2-(3-amino-3-carboxypropyl)histidine synthase subunit 1	DPH1	FUNCTION: Required for the first step in the synthesis of diphthamide, a post-translational modification of histidine which occurs in translation elongation factor 2 (EEF2). When overexpressed, suppresses colony formation ability and growth rate of ovarian cancer cells. Acts also as a tumor suppressor in lung and breast cancers (By similarity). Plays a role in embryonic growth, organogenesis and …	2-(3-amino-3-carboxypropyl)histidine synthase subunit 1 OS=Homo sapiens OX=9606 GN=DPH1 PE=1 SV=2	7	3	3	3	443	48.8	8.18	1.08089	1.04545	1.03346	1.05326	0.944871	0.974219	0.985983	0.968357	1.08768	0.0106229
Q9BY43	Charged multivesicular body protein 4a	CHMP4A	FUNCTION: Probable core component of the endosomal sorting required for transport complex III (ESCRT-III) which is involved in multivesicular bodies (MVBs) formation and sorting of endosomal cargo proteins into MVBs. MVBs contain intraluminal vesicles (ILVs) that are generated by invagination and scission from the limiting membrane of the endosome and mostly are delivered to lysosomes enabling de…	Charged multivesicular body protein 4a OS=Homo sapiens OX=9606 GN=CHMP4A PE=1 SV=3	12	2	2	3	222	25.1	4.7	1.01319	1.0767	1.12111	1.07033	1.17587	1.19836	1.1507	1.17498	0.910938	0.0376929
Q96QD9	UAP56-interacting factor	FYTTD1	FUNCTION: Required for mRNA export from the nucleus to the cytoplasm. Acts as an adapter that uses the DDX39B/UAP56-NFX1 pathway to ensure efficient mRNA export and delivering to the nuclear pore. Associates with spliced and unspliced mRNAs simultaneously with ALYREF/THOC4. {ECO:0000269|PubMed:19836239}.	UAP56-interacting factor OS=Homo sapiens OX=9606 GN=FYTTD1 PE=1 SV=3	10	3	3	3	318	35.8	11.78	0.917675	0.949634	0.901452	0.92292	0.87415	0.836368	0.853851	0.85479	1.0797	0.018915
Q16527	Cysteine and glycine-rich protein 2	CSRP2	FUNCTION: Drastically down-regulated in response to PDGF-BB or cell injury, that promote smooth muscle cell proliferation and dedifferentiation. Seems to play a role in the development of the embryonic vascular system.	Cysteine and glycine-rich protein 2 OS=Homo sapiens OX=9606 GN=CSRP2 PE=1 SV=3	16	3	3	3	193	20.9	8.62	0.820683	0.814591	0.789433	0.808235	0.703943	0.723918	0.767447	0.731769	1.10449	0.0220975
P62328	Thymosin beta-4	TMSB4X	FUNCTION: Plays an important role in the organization of the cytoskeleton (By similarity). Binds to and sequesters actin monomers (G actin) and therefore inhibits actin polymerization. {ECO:0000250}.; FUNCTION: Seraspenide inhibits the entry of hematopoietic pluripotent stem cells into the S-phase. {ECO:0000250}.	Thymosin beta-4 OS=Homo sapiens OX=9606 GN=TMSB4X PE=1 SV=2	32	2	2	13	44	5.1	5.06	1.3815	1.42053	1.41734	1.40646	1.59594	1.55877	1.5191	1.55794	0.90277	0.00401034
Q9Y5W8	Sorting nexin-13	SNX13	FUNCTION: May be involved in several stages of intracellular trafficking. May play a role in endosome homeostasis (By similarity). Acts as a GAP for Galphas. {ECO:0000250, ECO:0000269|PubMed:11729322}.	Sorting nexin-13 OS=Homo sapiens OX=9606 GN=SNX13 PE=1 SV=4	5	4	4	6	968	112.1	6.58	0.952752	0.959705	0.922519	0.944992	0.858485	0.906062	0.905971	0.890173	1.06158	0.0484495
[truncated: 6,389 more rows]

## Sheet: U118F_vs_U118
Accession	Protein Name	Gene Name	Function	Description	Coverage	Unique Peptides	Peptides	PSMs	AAs	MW [kDa]	calc. pI	U118-C1	U118-C2	U118-C3	average U118-Ca	U118-1	U118-2	U118-3	average U118	U118-Ca/U118	t test p value
[truncated: 7,137 more rows]

[truncated: 2 more sheets: U118_vs_U87, U118F_vs_U87F]
