# Supplementary material for: Host-defence caerin 1.1 and 1.9 peptides suppress glioblastoma U87 and U118 cell proliferation through the modulation of mitochondrial respiration and induce the downregulation of CHI3L1
Source: PLoS One. 2024 Jun 7;19(6):e0304149. doi: 10.1371/journal.pone.0304149 (PMC11161062; doi:10.1371/journal.pone.0304149)
Supplement: S2 Table — (XLSX) [file pone.0304149.s007.xlsx]

## Sheet: peptides
Sequence	PSMs	Protein Group Accessions	Modifications	PEP	IonScore	QValue	MH+ [Da]	ΔM [ppm]	Missed Cleavages	U87-1	U87-2	U87-3	U87-C1	U87-C2	U87-C3	U118-1	U118-2	U118-3	U118-C1	U118-C2	U118-C3
[K].IDVGFVYDEPGHAVMR.[K]	6	Q9NZM1	1xOxidation [M15]; 1xTMTpro [N-Term]	1.12e-05	46	5.338e-05	2125.07	1.05	0	2.99828e+06	2.74312e+06	3.12136e+06	2.7866e+06	2964865	3.42442e+06	3.52443e+06	3.4809e+06	3.43925e+06	3.44634e+06	2.96253e+06	2.35781e+06
[R].EEAPQWLESDSCQK.[C]	2	Q8IWB7	1xCarbamidomethyl [C12]; 1xTMTpro [K14]; 1xTMTpro [N-Term]	2.331e-05	33	5.338e-05	2315.15	-0.42	0	240424	230286	250274	188378	228891	247685	284494	244554	307033	291274	218984	200792
[K].LSSWDQAETPGHTPSLR.[W]	2	O75533	1xTMTpro [N-Term]	3.178e-06	43	5.338e-05	2186.12	3.44	0	1174276	1.0915e+06	1.12796e+06	1.0873e+06	1.12245e+06	1.13547e+06	1.22788e+06	1.4286e+06	1074165	1.26339e+06	1122755	1.18973e+06
[K].EEAQAEIEQYR.[L]	4	O75348	1xTMTpro [N-Term]	1.154e-05	37	5.338e-05	1669.84	0.22	0	1.31407e+06	1.14961e+06	1.44651e+06	1.15529e+06	1.34417e+06	1.32955e+06	1.72425e+06	1.64334e+06	1.65134e+06	1.654e+06	1.58547e+06	1.15776e+06
[K].EEAQALEDLTGFK.[E]	1	P46013	1xTMTpro [K13]; 1xTMTpro [N-Term]	3.518e-05	47	5.338e-05	2059.12	0.84	0	570887	621594	671358	513675	550270	681768	595602	597112	527573	635580	504560	338195
[K].LSSTWEGIQAGK.[E]	3	P37837	1xTMTpro [K12]; 1xTMTpro [N-Term]	4.883e-07	53	5.338e-05	1885.07	0.49	0	2.88222e+06	2.44453e+06	3.18763e+06	2.63213e+06	3.35622e+06	2.76158e+06	2.70599e+06	3.37701e+06	3.15914e+06	2.81345e+06	3.15599e+06	1.78175e+06
[R].LSSTQEEVHQLR.[R]	1	P49454	1xTMTpro [N-Term]	5.998e-05	22	5.338e-05	1730.94	0.36	0	314549	277150	315604	282029	296491	310577	335858	357907	321461	319109	269885	252256
[K].EEASDYLELDTIK.[N]	5	P14625	1xTMTpro [K13]; 1xTMTpro [N-Term]	5.439e-06	39	5.338e-05	2134.14	-0.09	0	5.59095e+06	5.01529e+06	5.49325e+06	3.73711e+06	4.07707e+06	5.039e+06	4.41507e+06	3.83315e+06	4.36738e+06	4.39902e+06	3.81397e+06	3.02177e+06
[K].EEASGSSVTAEEAK.[K]	3	P13010	1xTMTpro [K14]; 1xTMTpro [N-Term]	6.122e-06	56	5.338e-05	2003.04	-0.97	0	2.67182e+06	2.46797e+06	2.9061e+06	2.16227e+06	2.80751e+06	2.90079e+06	3.88461e+06	3.24412e+06	4.22386e+06	3.64391e+06	3203159	2.42203e+06
[K].EEASGSSVTAEEAKK.[F]	2	P13010	2xTMTpro [K14; K15]; 1xTMTpro [N-Term]	1.67e-07	51	5.338e-05	2435.34	0.93	1	1.17929e+06	919742	1.10651e+06	831854	985989	1.27327e+06	1.21084e+06	3.40122e+06	438539	573180	932235	740318
[R].LSSSQGTIETSLQDIDSR.[L]	1	Q9UHD2	1xTMTpro [N-Term]	3.782e-06	64	5.338e-05	2241.15	-6.08	0	109317	124555	125410	91435.6	105702	147789	134154	104220	126422	126234	76250.4	95155.1
[K].LSSSFGNLDPFGTGQPLPPLQIPQQTAQHSIVLPLK.[K]	1	O94979	1xTMTpro [K36]; 1xTMTpro [N-Term]	9.016e-07	23	5.338e-05	4434.47	1.62	0	293011	307572	361461	303206	302092	331797	335403	406269	418127	355505	434333	221549
[K].ISSIQSIVPALEIANAHR.[K]	2	P10809	1xTMTpro [N-Term]	1.187e-05	41	5.338e-05	2223.28	3.58	0	3.58665e+06	3.16654e+06	3.8261e+06	3.47154e+06	3.83306e+06	3.57132e+06	3.21882e+06	3.73702e+06	3.00575e+06	3.01845e+06	3.22831e+06	2.03727e+06
[R].LSTANDEIVEVLLSK.[H]	2	Q96DM3	1xTMTpro [K15]; 1xTMTpro [N-Term]	2.694e-05	47	5.338e-05	2239.3	0.07	0	239546	196562	222172	184371	231443	220021	384954	341490	348110	372032	338824	232559
[R].EECGPLPIVVASPR.[G]	4	P82675	1xCarbamidomethyl [C3]; 1xTMTpro [N-Term]	3.81e-05	29	5.338e-05	1828	0.25	0	647909	635311	689337	581748	644156	708139	785817	769675	755997	809981	548117	643448
[K].ISSLLEEQFQQGK.[L]	3	P62241	1xTMTpro [K13]; 1xTMTpro [N-Term]	8.009e-06	52	5.338e-05	2115.19	0.81	0	1.28051e+06	1.15048e+06	1.40655e+06	1.2084e+06	1.38437e+06	1.33507e+06	1.31916e+06	1.36631e+06	1.24707e+06	1253508	1.52246e+06	900874
[R].EECSFELPPGALDGLLR.[A]	1	Q9BXF6	1xCarbamidomethyl [C3]; 1xTMTpro [N-Term]	7.146e-06	50	5.338e-05	2207.13	1.06	0	186773	190226	197283	155458	179070	179141	246717	200112	206387	203581	179341	157442
[K].EEDACHLIIPLR.[E]	2	Q66K14	1xCarbamidomethyl [C5]; 1xTMTpro [N-Term]	4.974e-05	37	5.338e-05	1769.95	2.43	0	416300	397760	419168	321674	362599	431841	458607	438056	419418	435933	331631	335123
[K].LSSFATSVAEDQSVASLTAPQTEETGK.[S]	1	P78559	1xTMTpro [K27]; 1xTMTpro [N-Term]	6.565e-06	25	5.338e-05	3362.75	3.52	0	534170	545924	596178	421639	519543	606811	448894	469582	418339	395965	473530	333347
[K].EEDKEPLIELFVK.[A]	1	Q9Y696	2xTMTpro [K4; K13]; 1xTMTpro [N-Term]	6.711e-06	18	5.338e-05	2501.47	0.12	1	1.88095e+06	1966884	2.20305e+06	1526632	1876963	2.11189e+06	1.07192e+06	809236	1.46082e+06	1.42101e+06	949338	851018
[R].LSSEMNTSTVNSAR.[E]	1	P20700	1xTMTpro [N-Term]	1.778e-05	54	5.338e-05	1800.91	-1.54	0	322405	266041	319297	254078	321295	250239	268495	277590	284325	235834	336864	154404
[K].LSSCDSFTSTINELNHCLSLR.[T]	1	P07814	2xCarbamidomethyl [C4; C17]; 1xTMTpro [N-Term]	5.699e-08	81	5.338e-05	2758.35	-0.51	0	1.45601e+06	1.31573e+06	1.475e+06	1.30196e+06	1.35764e+06	1.48976e+06	1.24449e+06	1.54213e+06	1.37739e+06	1.25744e+06	1.34847e+06	942662
[R].EEEAIQLDGLNASQIR.[E]	3	P14625	1xTMTpro [N-Term]	1.467e-05	66	5.338e-05	2090.1	2.75	0	1.00585e+06	918883	1.18899e+06	925266	998531	1.0718e+06	1.32928e+06	1.3244e+06	1.22292e+06	1.19085e+06	1.01563e+06	894484
[K].LSSAMSAAK.[A]	2	P40925	1xTMTpro [K9]; 1xTMTpro [N-Term]	4.955e-05	36	5.338e-05	1473.86	5.37	0	5.61828e+06	4.83506e+06	5.88377e+06	4.9599e+06	5875608	4.98674e+06	5.68854e+06	5.87223e+06	4.98552e+06	5.1107e+06	7568949	3.52446e+06
[R].EEECHFYAGGQVYPGEASR.[V]	2	Q13162	1xCarbamidomethyl [C4]; 1xTMTpro [N-Term]	3.55e-06	51	5.338e-05	2490.13	-0.1	0	299573	253632	301218	257443	273012	291632	278331	272626	354765	384059	317403	216517
[K].LSQYLDSSQVKPLFQFFVPDALNDR.[H]	1	Q92616	1xTMTpro [K11]; 1xTMTpro [N-Term]	4.108e-05	37	5.338e-05	3535.91	2.77	0	502252	503845	540362	479426	528558	589840	666719	944037	571459	629642	660363	476487
[R].LSQVSDSVSGQTVVDPK.[G]	3	O94906	1xTMTpro [K17]; 1xTMTpro [N-Term]	2.812e-05	26	5.338e-05	2354.31	0.21	0	1.17244e+06	1.03916e+06	1.16764e+06	990360	1.1297e+06	1.10222e+06	1686252	1.50207e+06	1.78741e+06	1.74929e+06	1.39971e+06	1.07895e+06
[K].EECLQFTANALALAMER.[D]	2	P28072	1xCarbamidomethyl [C3]; 1xTMTpro [N-Term]	8.659e-06	62	5.338e-05	2271.14	1.17	0	581015	531357	643992	402384	543055	574545	494388	605975	633039	520790	423679	393390
[R].LSTEDCLIPLFSEALR.[S]	2	Q96Q15	1xCarbamidomethyl [C6]; 1xTMTpro [N-Term]	5.185e-05	20	5.338e-05	2168.16	-1.72	0	192419	182915	172803	154521	180488	193078	196131	194040	198574	185725	176530	144105
[K].ISTEVGITNVDLSTVDKDQSIAPK.[T]	2	P04844	2xTMTpro [K17; K24]; 1xTMTpro [N-Term]	6.99e-06	39	5.338e-05	3442.95	0.52	1	2.52759e+06	2.43978e+06	2.88431e+06	1.99498e+06	2.26702e+06	2.65294e+06	2.9628e+06	2.95968e+06	2.93845e+06	2.89947e+06	3.12399e+06	1.7021e+06
[K].ISTLYYQLGDHELSLSEVR.[E]	1	Q13217	1xTMTpro [N-Term]	1.166e-07	66	5.338e-05	2527.34	-0.6	0	944932	934179	1.06681e+06	789288	981241	936357	1.60711e+06	1.51339e+06	1.61439e+06	1.52867e+06	1.67525e+06	976947
[K].EDTSEQVVPVLVK.[N]	4	P33527	1xTMTpro [K13]; 1xTMTpro [N-Term]	6.509e-05	43	5.338e-05	2051.19	-0.31	0	502594	536658	530014	427709	456098	576799	835949	775545	861678	905835	633016	655899
[K].EDTVQVSTLLRPPHCPR.[M]	5	Q96AY3	1xCarbamidomethyl [C15]; 1xTMTpro [N-Term]	6.745e-05	26	5.338e-05	2309.24	-0.54	0	2.22241e+06	1.94747e+06	2.30453e+06	1.94965e+06	2.07389e+06	1.74255e+06	1.30312e+06	1.34261e+06	1.3215e+06	1.24772e+06	1.33096e+06	843308
[R].ITAAQHSVTGSAVSK.[T]	2	Q13492	1xTMTpro [K15]; 1xTMTpro [N-Term]	2.544e-05	30	5.338e-05	2065.19	2.25	0	3.11396e+06	2.60815e+06	3.05806e+06	2829234	2.99502e+06	2.82898e+06	3.46964e+06	4.20529e+06	2.85125e+06	3.10762e+06	2.9868e+06	2.30684e+06
[K].LSYYDGMIQLNYR.[G]	1	P11717	1xTMTpro [N-Term]	4.681e-05	4	5.338e-05	1939.99	-6	0	2069398	1.96018e+06	2.19821e+06	1.83875e+06	1.96532e+06	2.26099e+06	1.59063e+06	1.82777e+06	1.65248e+06	1.51207e+06	1.26379e+06	1.17623e+06
[R].LSYNTASNK.[T]	2	P49207	1xTMTpro [K9]; 1xTMTpro [N-Term]	5.517e-05	45	5.338e-05	1605.91	6.41	0	6.55809e+06	5.46979e+06	6481406	6.27486e+06	6.5995e+06	6.91347e+06	5.13226e+06	5.91082e+06	4709015	4.89403e+06	3.73803e+06	3650023
[K].LSYLEEAVMHLDHSDPITR.[D]	2	Q6P2E9	1xOxidation [M9]; 1xTMTpro [N-Term]	1.764e-05	36	5.338e-05	2546.29	0.47	0	371645	356927	384505	301935	375892	387656	409192	389589	387628	394199	361697	279034
[K].LSYLEEAVMHLDHSDPITR.[D]	1	Q6P2E9	1xTMTpro [N-Term]	1.675e-05	41	5.338e-05	2530.29	0.01	0	68451.9	72086.1	81892.5	62322.2	77615.8	73704.2	76664.3	90213.1	67589.5	81894.8	62281.3	56238.5
[R].ISYHGSCPQGLADSAWIPFR.[E]	1	Q9UBG0	1xCarbamidomethyl [C7]; 1xTMTpro [N-Term]	3.796e-07	55	5.338e-05	2566.28	-0.22	0	971154	889567	1.02666e+06	938733	973739	991758	945568	1.08961e+06	893092	921078	1.08775e+06	634574
[K].LSYFEHNLETWR.[Q]	1	P36915	1xTMTpro [N-Term]	2.31e-05	65	5.338e-05	1898.97	-1.57	0	1.25936e+06	1.07242e+06	1.2166e+06	905989	1.33698e+06	1.25178e+06	1.88134e+06	2065033	1.55163e+06	1.58513e+06	1.30992e+06	1.63634e+06
[R].EDVLTLLLPVMGDSK.[S]	4	Q13200	1xOxidation [M11]; 1xTMTpro [K15]; 1xTMTpro [N-Term]	3.504e-05	41	5.338e-05	2254.29	0.78	0	1.68446e+06	1.74859e+06	1.80979e+06	1.49169e+06	1.60419e+06	1.93725e+06	1.63627e+06	1.53913e+06	1.53822e+06	1.54138e+06	1.28112e+06	983866
[R].LSWTADEGVFDNFVLK.[I]	2	P24821	1xTMTpro [K16]; 1xTMTpro [N-Term]	8.277e-06	58	5.338e-05	2449.33	0.8	0	3.61686e+06	3.06833e+06	4.14752e+06	4.32032e+06	4.31e+06	4.36591e+06	399558	673051	383457	456702	410178	290907
[R].ISVYYNEATGGK.[Y]	11	P07437	1xTMTpro [K12]; 1xTMTpro [N-Term]	1.07e-06	49	5.338e-05	1910.05	2.65	0	7.24184e+06	6.46974e+06	7.68018e+06	6.74864e+06	7.5563e+06	7.07707e+06	1.0165e+07	1.18548e+07	9.35036e+06	9.79276e+06	1.05363e+07	6.73354e+06
[R].ISVYYNEASSHK.[Y]	4	Q13509	1xTMTpro [K12]; 1xTMTpro [N-Term]	4.905e-06	58	5.338e-05	2006.08	-5.46	0	5.47668e+06	4.97412e+06	5.55875e+06	4.90278e+06	5.48741e+06	5.51302e+06	4.45914e+06	5.8384e+06	4.12178e+06	4.29324e+06	3.61161e+06	3.2263e+06
[K].ISVYDYDTFTR.[D]	5	Q9NZM1	1xTMTpro [N-Term]	4.605e-05	38	5.338e-05	1683.85	1.88	0	3.22836e+06	2.805e+06	3.49606e+06	2.94582e+06	3.30996e+06	3.28036e+06	3.02487e+06	3.13635e+06	2.80942e+06	2.84422e+06	2.59618e+06	1.98331e+06
[K].ISVSSDSVSTLNSEDFVLVSR.[Q]	1	Q9Y3P9	1xTMTpro [N-Term]	5.459e-06	35	5.338e-05	2545.33	-2.71	0	375129	377777	407966	296873	355295	407150	568684	432632	681164	668195	535066	342618
[K].LSVQGEVSTFTGK.[L]	2	Q14165	1xTMTpro [K13]; 1xTMTpro [N-Term]	2.94e-05	19	5.338e-05	1961.12	-0.43	0	1.5915e+06	1.38797e+06	1.58926e+06	1.15929e+06	1.45642e+06	1.459e+06	1.71463e+06	1.67467e+06	1.61011e+06	1.65871e+06	1.52941e+06	1.00568e+06
[K].ISVIVETVYTHVLHPYPTQITQSEK.[Q]	1	P04843	1xTMTpro [K25]; 1xTMTpro [N-Term]	2.212e-05	12	5.338e-05	3490.94	-2.21	0	1222341	1.15238e+06	1.20236e+06	1.07108e+06	1.27347e+06	1.3238e+06	1.54769e+06	1.68003e+06	1.54405e+06	1.70052e+06	1.46325e+06	985930
[R].LSVLGAITSVQQR.[L]	2	P62495	1xTMTpro [N-Term]	1.601e-05	31	5.338e-05	1676	2.05	0	2.94351e+06	2.61377e+06	3.03255e+06	2.60765e+06	2.90765e+06	2.89412e+06	2.92175e+06	3.1524e+06	2.86297e+06	2.89171e+06	3.49071e+06	1.78432e+06
[R].ISVGSDSDLVIWDPDAVK.[I]	1	Q14195	1xTMTpro [K18]; 1xTMTpro [N-Term]	1.223e-06	69	5.338e-05	2524.38	1.63	0	459428	536510	578195	408248	507694	607242	1301237	1.32755e+06	1.23943e+06	1.33501e+06	1.23021e+06	852571
[K].LSVEESEAAGDGVDTK.[V]	1	P49321	1xTMTpro [K16]; 1xTMTpro [N-Term]	1.002e-05	40	5.338e-05	2215.16	0.05	0	418020	383861	454018	359944	427647	428695	384947	410951	386970	361379	381762	228022
[R].EEAAAVPAAAPDDLALLK.[N]	2	Q86UE4	1xTMTpro [K18]; 1xTMTpro [N-Term]	3.023e-05	53	5.338e-05	2373.35	0.69	0	1180432	1.1332e+06	1.28563e+06	809305	974657	1.10848e+06	1.53603e+06	959258	2.03402e+06	1.97975e+06	1.14393e+06	1.06744e+06
[K].EEAATGGGSTGEADGK.[T]	2	O43242	1xTMTpro [K16]; 1xTMTpro [N-Term]	1.342e-05	32	5.338e-05	2045.03	0.09	0	1.02e+06	1.00165e+06	930643	850783	970669	1.03167e+06	665303	531037	697199	717582	448413	503290
[K].LSVACFYGGTSYQSQINHIR.[N]	1	Q9BQ39	1xCarbamidomethyl [C5]; 1xTMTpro [N-Term]	1.588e-05	61	5.338e-05	2605.32	3.37	0	456876	379961	474567	435000	418844	435114	454333	490481	416637	414490	422933	264716
[R].EEAENTLQSFR.[Q]	54	P08670	1xTMTpro [N-Term]	2.877e-06	51	5.338e-05	1627.82	-0.25	0	6.67532e+07	5.85751e+07	6.53151e+07	5.87854e+07	6.51669e+07	6.23001e+07	5.12417e+07	4.71486e+07	4.89949e+07	5.38737e+07	4.5675e+07	3.27276e+07
[R].LSTSWTEEDVNDNTLFK.[W]	1	P19883	1xTMTpro [K17]; 1xTMTpro [N-Term]	6.166e-05	17	5.338e-05	2607.34	-0.45	0	239386	250042	263777	190534	232442	285325	468255	490476	484177	477582	426733	308043
[K].EEAGGGISEEEAAQYDR.[Q]	1	Q9UBE0	1xTMTpro [N-Term]	3.417e-06	63	5.338e-05	2114.98	-1.08	0	253794	259387	261758	245239	281093	271455	270202	259720	295085	294742	270816	215544
[K].EEAIEHNYGGHDDDLSVR.[H]	1	Q93009	1xTMTpro [N-Term]	6.589e-06	52	5.338e-05	2360.11	-0.76	0	560398	485326	620550	491129	538997	562465	602102	539456	625406	614136	624480	409376
[K].EEEGMLSPILAHGGVR.[F]	2	Q9BXS5	1xTMTpro [N-Term]	3.519e-05	28	5.338e-05	1999.06	3.74	0	370999	365230	344591	295494	319604	425849	608071	569837	500270	563567	542917	466688
[K].LTAASVGVQGSGWGWLGFNK.[E]	1	P04179	1xTMTpro [K20]; 1xTMTpro [N-Term]	3.194e-06	61	5.338e-05	2643.45	3.05	0	3.01812e+06	2.40117e+06	3.33173e+06	2769471	3.55978e+06	3100038	5.56095e+06	7.18733e+06	7222625	6.48129e+06	7114764	3360554
[K].EEEGMLSPILAHGGVR.[F]	4	Q9BXS5	1xOxidation [M5]; 1xTMTpro [N-Term]	4.971e-05	52	5.338e-05	2015.06	-1.15	0	446397	481308	467451	392554	462115	547695	464263	453402	412292	443712	326411	363189
[K].EEEGTGVVHQAPYFGAEDYR.[V]	4	P41252	1xTMTpro [N-Term]	1.237e-06	55	5.338e-05	2558.21	-1.14	0	777730	826313	880488	705716	803829	876167	677959	633331	861974	847434	708626	523882
[K].ISMQDVDLSLGSPK.[L]	1	Q09666	1xTMTpro [K14]; 1xTMTpro [N-Term]	2.457e-06	51	5.338e-05	2098.17	0.11	0	605837	566078	666236	534745	568942	632633	752943	795538	735912	732645	760131	495670
[K].EEHEVAVLGAPHNPAPPTSTVIHIR.[S]	2	Q01628	1xTMTpro [N-Term]	1.899e-06	57	5.338e-05	2975.6	-1.74	0	275445	258261	284404	236451	245247	265794	289000	290668	300836	296274	238051	206746
[K].ISMPDVGLNLK.[A]	1	Q09666	1xTMTpro [K11]; 1xTMTpro [N-Term]	5.556e-05	61	5.338e-05	1795.06	1.12	0	4.30528e+06	3670098	4532699	3723768	4461121	4.06107e+06	5450728	5621604	5755614	5.34521e+06	5938123	3.37353e+06
[K].ISMPDIDLNLTGPK.[I]	2	Q09666	1xTMTpro [K14]; 1xTMTpro [N-Term]	4.489e-07	65	5.338e-05	2122.21	2.17	0	1.83247e+06	1.60272e+06	1.91825e+06	1.5719e+06	1.77827e+06	1.8144e+06	2.22702e+06	2.18255e+06	2.26397e+06	2.26929e+06	2.28912e+06	1.48633e+06
[K].ISMFCHVEPEQVICVHDVSSIYR.[V]	1	P17812	2xCarbamidomethyl [C5; C14]; 1xOxidation [M3]; 1xTMTpro [N-Term]	1.305e-05	28	5.338e-05	3125.52	1.24	0	379686	343547	387887	357155	364600	391457	351824	366032	361060	379499	318890	258535
[K].ISMFCHVEPEQVICVHDVSSIYR.[V]	1	P17812	2xCarbamidomethyl [C5; C14]; 1xTMTpro [N-Term]	2.803e-05	10	5.338e-05	3109.52	2.59	0	1.02256e+06	918269	1.03244e+06	794606	938243	1.05239e+06	1.32688e+06	1.42999e+06	1.30028e+06	1.42412e+06	897569	1.16381e+06
[R].ISMAAYVSGELEHVTR.[R]	1	P17858	1xTMTpro [N-Term]	5.204e-06	53	5.338e-05	2067.09	1.69	0	382735	393391	406796	315668	342563	388187	372705	395731	401012	390115	330822	275648
[K].ISIVEALTLLNNHK.[L]	1	Q9P032	1xTMTpro [K14]; 1xTMTpro [N-Term]	1.868e-05	37	5.338e-05	2173.32	2.51	0	1165908	945990	1.23046e+06	974972	1180281	1.12742e+06	1.03371e+06	1.02852e+06	912729	892388	891823	628560
[K].LSLVDVSQVSVVHTLQTDFR.[G]	1	Q8WW59	1xTMTpro [N-Term]	2.133e-05	25	5.338e-05	2547.41	3.51	0	977194	875070	1.01074e+06	851211	1.01894e+06	1.02337e+06	1.14555e+06	1.12904e+06	1.15284e+06	1.10677e+06	1093424	757929
[K].LSLQNCCLTGAGCGVLSSTLR.[T]	1	P13489	3xCarbamidomethyl [C6; C7; C13]; 1xTMTpro [N-Term]	1.324e-06	66	5.338e-05	2571.3	2.69	0	1.4559e+06	1.27134e+06	1.78334e+06	1.31845e+06	1268356	1468972	1.50825e+06	1.8895e+06	1.74149e+06	1.74632e+06	2.35179e+06	1.04906e+06
[K].ISLNSLCYGDMDK.[T]	2	O75131	1xCarbamidomethyl [C7]; 1xTMTpro [K13]; 1xTMTpro [N-Term]	1.002e-06	59	5.338e-05	2124.1	2.72	0	1.41387e+06	1.18512e+06	1.44026e+06	1.13933e+06	1.22929e+06	1.27775e+06	1.27278e+06	1.4824e+06	1.30952e+06	1326966	1.25578e+06	957044
[R].LSIIATDHTYR.[R]	11	P12109	1xTMTpro [N-Term]	4.552e-05	43	5.338e-05	1593.89	0.29	0	7.7093e+06	6.88184e+06	7.90826e+06	7.06444e+06	8.07066e+06	7.59845e+06	7.05442e+06	7.70601e+06	6.74304e+06	6.83151e+06	6.93914e+06	4.83331e+06
[R].ISMSEVDLNVAAPK.[V]	3	Q09666	1xTMTpro [K14]; 1xTMTpro [N-Term]	5.422e-05	54	5.338e-05	2082.18	1.35	0	3.43161e+06	3.13745e+06	3.51856e+06	2.98657e+06	3441860	3.47603e+06	4.24084e+06	4.14752e+06	3.96461e+06	4.33599e+06	4.02739e+06	2.6938e+06
[K].LSLLADEVDVLSR.[M]	1	Q9NXD2	1xTMTpro [N-Term]	3.409e-05	63	5.338e-05	1734	0.23	0	81693	74137.1	84047.7	75115	77692.1	87060.5	86930.1	91174.3	86520.1	77429.2	61955	65001
[R].ISIEMNGTLEDQLSHLK.[Q]	1	O43707	1xTMTpro [K17]; 1xTMTpro [N-Term]	1.193e-07	75	5.338e-05	2536.39	-1.32	0	1.80248e+06	1766808	1.88847e+06	1.52046e+06	1.69125e+06	1.82774e+06	1.44051e+06	1.62494e+06	930453	1.10618e+06	1.28028e+06	925336
[R].ISIEMHGTLEDQLSHLR.[Q]	3	P12814	1xTMTpro [N-Term]	1.433e-05	50	5.338e-05	2283.21	4.39	0	1.60245e+06	1.55871e+06	1.71423e+06	1.58121e+06	1.68059e+06	1.8071e+06	1.70469e+06	1.89003e+06	1.6622e+06	1.74623e+06	1.76883e+06	1.17815e+06
[K].LSLEGDHSTPPSAYGSVK.[A]	16	P07355	1xTMTpro [K18]; 1xTMTpro [N-Term]	1.788e-06	53	5.338e-05	2453.32	1.28	0	2.36361e+07	2.26678e+07	2.06034e+07	2.01597e+07	1.99185e+07	2.48804e+07	1.65641e+07	2.15714e+07	1.68854e+07	1.96376e+07	7.59926e+06	1.75894e+07
[K].LSLDGQNIYNACCTLR.[I]	4	P26599	2xCarbamidomethyl [C12; C13]; 1xTMTpro [N-Term]	2.151e-05	27	5.338e-05	2202.1	0.84	0	1.58394e+06	1.41973e+06	1.5871e+06	1.64584e+06	1.48624e+06	1.51596e+06	1.96115e+06	2.0277e+06	1.89131e+06	1.88189e+06	1.924e+06	1.30342e+06
[R].LSIDAIAAQLLR.[D]	1	Q9P260	1xTMTpro [N-Term]	3.115e-05	13	5.338e-05	1587.98	1.2	0	813338	788466	864595	745845	809361	902026	1389443	1.47547e+06	1.29934e+06	1.42439e+06	1.21894e+06	959957
[R].EELGGSPAQVSGASFSSLR.[Q]	1	Q9BX59	1xTMTpro [N-Term]	3.43e-05	43	5.338e-05	2183.13	-2.67	0	248879	222836	272416	213015	231845	238211	252586	278195	215177	214628	179357	159306
[R].EELGLIEQAYDNPHEALSR.[I]	5	Q6P2Q9	1xTMTpro [N-Term]	2.931e-07	66	5.338e-05	2488.26	0.61	0	1.76628e+06	1.56581e+06	1.79596e+06	1.69726e+06	1.68602e+06	1.77881e+06	3.42624e+06	3.332e+06	3.38677e+06	3.65607e+06	2.82938e+06	2.46058e+06
[K].LSLCGEESFGTGSDHIR.[E]	1	P36871	1xCarbamidomethyl [C4]; 1xTMTpro [N-Term]	7.54e-06	41	5.338e-05	2169.06	-2.53	0	256476	269288	243453	228813	232704	283817	219235	248788	226548	234879	158868	192591
[R].EELGQGLQGVEQK.[V]	3	Q07065	1xTMTpro [K13]; 1xTMTpro [N-Term]	2.912e-05	37	5.338e-05	2023.13	-0.89	0	1.16487e+06	1.10581e+06	1.25834e+06	907690	1.13799e+06	1.17754e+06	1.78775e+06	1.37578e+06	2.38057e+06	2.59992e+06	1.56055e+06	1.31096e+06
[R].EEIHKDLLVTGAYEISDQSGGAGGLR.[S]	4	P49755	1xTMTpro [K5]; 1xTMTpro [N-Term]	1.821e-07	52	5.338e-05	3323.77	3.64	1	860653	712888	804176	684290	736870	829574	815956	1.19452e+06	633398	703276	685588	558100
[K].LSLAQEDLISNR.[N]	2	Q15075	1xTMTpro [N-Term]	4.656e-05	18	5.338e-05	1662.93	2.38	0	583154	535374	579979	476564	571238	614069	888189	840841	918998	933798	813808	628946
[R].LSKEETVLATVQALQTASHLSQQADLR.[S]	1	P04844	1xTMTpro [K3]; 1xTMTpro [N-Term]	3.435e-07	47	5.338e-05	3545.98	1.35	1	1.86961e+06	1.66292e+06	1.79191e+06	1.52031e+06	1706518	2.01798e+06	2189119	3079009	1.89124e+06	2.1644e+06	1.53462e+06	1.49504e+06
[K].LSIFDANESGFESYEALPQHK.[L]	1	P26358	1xTMTpro [K21]; 1xTMTpro [N-Term]	2.037e-05	39	5.338e-05	2990.54	1.58	0	464037	468284	504310	412449	415595	502261	631937	681042	612757	587941	525681	443244
[R].EEGPYEVEVTYDGVPVPGSPFPLEAVAPTKPSK.[V]	1	P21333	2xTMTpro [K30; K33]; 1xTMTpro [N-Term]	2.932e-06	27	5.338e-05	4398.36	-1.74	0	1.2762e+06	1.33848e+06	1.57654e+06	1.06367e+06	1.12012e+06	1.61145e+06	1.30782e+06	996856	1.70676e+06	1.38013e+06	1.05039e+06	747350
[R].ISMSEVDLNVAAPK.[V]	7	Q09666	1xOxidation [M3]; 1xTMTpro [K14]; 1xTMTpro [N-Term]	2.983e-05	46	5.338e-05	2098.17	2.52	0	1.60452e+06	1.416e+06	1.81399e+06	1.43601e+06	1.6518e+06	1.67836e+06	2.0034e+06	1.93364e+06	2.01619e+06	2.02116e+06	1.81031e+06	1.3867e+06
[R].ISMSHEEEPLGTAGPLALAR.[D]	1	Q9Y5P6	1xTMTpro [N-Term]	7.157e-06	27	5.338e-05	2383.26	1.06	0	219756	193889	246414	181950	231522	239245	239127	239320	221426	209653	181009	147803
[K].ISQVLGNEIK.[F]	2	O14683	1xTMTpro [K10]; 1xTMTpro [N-Term]	4.558e-05	24	5.338e-05	1709.05	0.6	0	901160	823617	866306	852694	864208	934326	1.84742e+06	2.00325e+06	1.73828e+06	1.91177e+06	2.19421e+06	1.09337e+06
[R].ISQSNYIPTQQDVLR.[T]	3	P08754	1xTMTpro [N-Term]	5.483e-05	31	5.338e-05	2066.12	-1.14	0	2.58178e+06	2.18368e+06	2.5928e+06	2.20481e+06	2.48646e+06	2.63278e+06	1.82568e+06	2.67903e+06	1.6546e+06	1.69684e+06	1.93879e+06	1.26121e+06
[K].LSQNNFALGYK.[A]	2	Q9Y277	1xTMTpro [K11]; 1xTMTpro [N-Term]	2.603e-06	54	5.338e-05	1863.06	3.31	0	5.06722e+06	3.9941e+06	5.21431e+06	4429317	5.41814e+06	4.62038e+06	6166407	6.41264e+06	5.28499e+06	5.36648e+06	6.65175e+06	3.37397e+06
[K].LSQLEEHLSQLQDNPPQEK.[G]	2	Q14980	1xTMTpro [K19]; 1xTMTpro [N-Term]	8.053e-06	42	5.338e-05	2841.52	0.2	0	562929	573438	611441	471828	506603	652118	835009	828457	808629	850811	379395	623899
[K].EEEVSLQGINTR.[K]	2	Q9Y6W5	1xTMTpro [N-Term]	4.342e-05	28	5.338e-05	1678.89	1.83	0	2.04014e+06	1.90865e+06	2.16192e+06	1.82231e+06	2.08469e+06	1.9856e+06	1.26767e+06	1.3114e+06	1.19189e+06	1.34631e+06	1.22825e+06	834203
[R].LSQETEALGR.[S]	1	Q02818	1xTMTpro [N-Term]	3.76e-05	46	5.338e-05	1407.78	1.14	0	1.37977e+06	1.04806e+06	1.34319e+06	1147621	1.33696e+06	1.26339e+06	1.03672e+06	1.04617e+06	1.04958e+06	1008554	943144	616834
[R].LSQEQVDNFTLDINTAYAR.[L]	1	Q16891	1xTMTpro [N-Term]	1.648e-06	80	5.338e-05	2502.28	-0.14	0	875002	730842	1.02393e+06	729011	844642	755112	919200	877236	941637	851864	735340	626825
[R].ISQEIGNLMK.[E]	1	Q32P28	1xTMTpro [K10]; 1xTMTpro [N-Term]	3.223e-05	25	5.338e-05	1741.02	-1.11	0	1624327	1.37225e+06	1.71829e+06	1.37079e+06	1592647	1.44444e+06	1.93217e+06	2.05482e+06	2.01188e+06	1856352	2.18696e+06	1.29662e+06
[R].LSQELEYLTEDVKR.[L]	1	P12270	1xTMTpro [K13]; 1xTMTpro [N-Term]	3.863e-05	10	5.338e-05	2331.31	-0.13	1	1.10777e+06	922508	1117199	858193	1.05288e+06	1.18174e+06	1.33232e+06	1.93491e+06	623904	666075	1.07516e+06	766261
[R].EEFAIMQTPAGELYDK.[S]	1	Q92616	1xTMTpro [K16]; 1xTMTpro [N-Term]	3.026e-05	28	5.338e-05	2450.28	1.27	0	1.07286e+06	1120994	1.26426e+06	948813	1.05138e+06	1.26975e+06	1.44449e+06	1581566	1.47867e+06	1.61918e+06	1.16724e+06	1.34707e+06
[R].EEFAIMQTPAGELYDK.[S]	4	Q92616	1xOxidation [M6]; 1xTMTpro [K16]; 1xTMTpro [N-Term]	1.412e-05	37	5.338e-05	2466.27	0.03	0	864512	810793	825404	682337	753730	904492	1.06327e+06	1.03039e+06	1.01063e+06	1.07985e+06	929186	773413
[R].LSQELEYLTEDVK.[R]	2	P12270	1xTMTpro [K13]; 1xTMTpro [N-Term]	3.612e-05	41	5.338e-05	2175.2	0.47	0	914425	758546	1.04827e+06	691634	803528	974113	1.28369e+06	887658	1.46371e+06	1.52148e+06	1.09984e+06	744215
[R].EEFASTCPDDEEIELAYEQVAK.[A]	1	O00299	1xCarbamidomethyl [C7]; 1xTMTpro [K22]; 1xTMTpro [N-Term]	6.001e-06	66	5.338e-05	3181.54	-0.4	0	771388	858451	997574	608286	666723	993778	1.07078e+06	884454	1.38707e+06	1.31182e+06	947457	739392
[R].LSPVTACAGQTLQFK.[L]	1	Q8NBF2	1xCarbamidomethyl [C7]; 1xTMTpro [K15]; 1xTMTpro [N-Term]	5.865e-05	35	5.338e-05	2229.26	1.1	0	1025449	920185	1.11656e+06	967534	1.0955e+06	1.04743e+06	1.2167e+06	1.30159e+06	1.1764e+06	1.20053e+06	1.28783e+06	748137
[R].EEFTAFLHPEEFEHMK.[E]	4	Q15293	1xTMTpro [K16]; 1xTMTpro [N-Term]	1.248e-06	34	5.338e-05	2629.33	-0.12	0	9.49556e+06	8.98452e+06	1.03317e+07	8.48481e+06	9.71548e+06	1.09152e+07	6444962	7.89076e+06	6.55186e+06	6.96523e+06	6.22522e+06	5.17116e+06
[R].EEFTAFLHPEEFEHMK.[E]	4	Q15293	1xOxidation [M15]; 1xTMTpro [K16]; 1xTMTpro [N-Term]	3.114e-05	39	5.338e-05	2645.32	-0.34	0	8.85389e+06	7.98883e+06	9.86213e+06	7.11176e+06	8.78107e+06	1.04075e+07	5.57535e+06	5.46849e+06	5.66787e+06	5.36202e+06	5.00975e+06	3.91179e+06
[K].EEFTAFLHPEEYDYMK.[D]	3	O43852	1xTMTpro [K16]; 1xTMTpro [N-Term]	7.284e-06	46	5.338e-05	2657.31	-3.09	0	7.43871e+06	6.68907e+06	8.07557e+06	5.86152e+06	7.27411e+06	7.96291e+06	7.53612e+06	6.62089e+06	7.64284e+06	7.48869e+06	7.14121e+06	4.85835e+06
[K].EEFTAFLHPEEYDYMK.[D]	5	O43852	1xOxidation [M15]; 1xTMTpro [K16]; 1xTMTpro [N-Term]	3.576e-05	37	5.338e-05	2673.3	-4.07	0	2.28556e+06	2.20762e+06	2.47986e+06	1.95343e+06	2.32382e+06	2.5659e+06	2.59189e+06	2.23735e+06	2.40734e+06	2.41581e+06	2.12666e+06	1.68182e+06
[K].LSPPYSSPQEFAQDVGR.[M]	8	Q13263	1xTMTpro [N-Term]	3.692e-05	54	5.338e-05	2182.11	3.35	0	7.67495e+06	6.91601e+06	8.27033e+06	6.84523e+06	7.81302e+06	7.59436e+06	9.42387e+06	9.32191e+06	9.29438e+06	9.12455e+06	8.8218e+06	5.87536e+06
[R].LSPPSSSAASSYSFSDLNSTR.[G]	8	P50402	1xTMTpro [N-Term]	4.027e-06	63	5.338e-05	2465.21	-3.86	0	2.14187e+06	1.96529e+06	2.29825e+06	1.93725e+06	2.13758e+06	2.21814e+06	2.18857e+06	2.36898e+06	2.22344e+06	2.16963e+06	2.16007e+06	1.46844e+06
[R].LSPGGSLADAWAHQEGTHPK.[D]	2	Q9UHD2	1xTMTpro [K20]; 1xTMTpro [N-Term]	2.434e-05	27	5.338e-05	2667.41	3.75	0	988764	917918	1.00463e+06	900538	1.00016e+06	1.01994e+06	1084638	1.36198e+06	1.06266e+06	1.16926e+06	1.17088e+06	802308
[K].ISPFEHQTYCQR.[T]	2	P28482; P27361	1xCarbamidomethyl [C10]; 1xTMTpro [N-Term]	5.472e-05	56	5.338e-05	1869.92	-0.36	0	1.33396e+06	1.23742e+06	1.20457e+06	1.2237e+06	1.23945e+06	1.31389e+06	1.24286e+06	1.61913e+06	1.13447e+06	1.32539e+06	821427	1.07625e+06
[R].EEGDLGPVYGFQWR.[H]	2	P04818	1xTMTpro [N-Term]	5.1e-06	39	5.338e-05	1956.98	-0.14	0	1.22122e+06	1.09993e+06	1.22352e+06	937529	1.09759e+06	1.16275e+06	1.54465e+06	1.77358e+06	1.43051e+06	1.49858e+06	1.26787e+06	1.09219e+06
[R].LSPEPWTPETGLVTDAFK.[L]	3	O60488; O95573	1xTMTpro [K18]; 1xTMTpro [N-Term]	6.395e-05	58	5.338e-05	2596.42	0.33	0	3.8168e+06	3.29982e+06	4.1989e+06	2.86975e+06	3.36686e+06	3.6876e+06	2.91207e+06	2.75525e+06	2.87572e+06	2.68854e+06	2.6728e+06	1.82842e+06
[K].ISNTAISISDHTALAQFCK.[E]	2	P22102	1xCarbamidomethyl [C18]; 1xTMTpro [K19]; 1xTMTpro [N-Term]	2.736e-07	61	5.338e-05	2685.45	1.32	0	2.19163e+06	2.03278e+06	2.2262e+06	1.73583e+06	2.15291e+06	2.29657e+06	1.90196e+06	2.45663e+06	1825987	1.94905e+06	1.60566e+06	1.40426e+06
[K].ISNAQLQTELVEILK.[N]	2	Q93034	1xTMTpro [K15]; 1xTMTpro [N-Term]	2.717e-05	47	5.338e-05	2307.38	1.02	0	389818	359404	435851	296272	350745	394107	872487	801776	849968	821412	958696	500851
[R].LSMSQLNEK.[E]	3	Q08211	1xTMTpro [K9]; 1xTMTpro [N-Term]	3.711e-05	44	5.338e-05	1657.94	0.53	0	1.62676e+06	1.46595e+06	1.6488e+06	1.52339e+06	1.62946e+06	1.66982e+06	2.62232e+06	2.55992e+06	2.42841e+06	2.57088e+06	2.52512e+06	1.78447e+06
[R].EEEGPSTSCILESLFR.[A]	1	P43355	1xCarbamidomethyl [C9]; 1xTMTpro [N-Term]	4.903e-05	56	5.338e-05	2158.07	1.83	0	102515	105944	105754	89561.2	119961	127469	165218	144056	153029	144547	108887	110825
[R].EDTNNLFSVQFR.[T]	2	Q5JRX3	1xTMTpro [N-Term]	5.612e-05	34	5.338e-05	1773.91	1.94	0	1.21374e+06	1.00632e+06	1.20485e+06	1.07542e+06	1.20866e+06	1.16209e+06	978576	964105	934811	990562	997825	649710
[K].EDTLLLIGHLER.[V]	1	Q92621	1xTMTpro [N-Term]	4.912e-05	47	5.338e-05	1712.99	0.97	0	156187	146887	146429	128650	141758	152080	203257	176514	167680	195434	146238	125491
[K].EDTGTFDTVLWAIGR.[V]	1	Q9NNW7	1xTMTpro [N-Term]	1.011e-05	53	5.338e-05	1985.03	-0.21	0	174547	168339	183199	169218	166516	168352	172336	176932	186616	192442	166816	137197
[K].EDKGTGVVTSVPSDSPDDIAALR.[D]	2	Q9P2J5	1xTMTpro [K3]; 1xTMTpro [N-Term]	5.452e-05	50	5.338e-05	2937.57	-1.04	1	261910	226898	287477	214039	236181	318876	207024	307965	173595	200673	158121	165453
[K].LTKEEILENWNMFVGSQATNYGEDLTK.[N]	1	Q15293	2xTMTpro [K3; K27]; 1xTMTpro [N-Term]	4.779e-06	50	5.338e-05	4043.13	-5.45	1	1.0312e+06	856602	1.03371e+06	814565	974769	1.0809e+06	764101	1.19209e+06	606601	650127	716463	488690
[R].LTHVDSPLEAPAGPLGQVK.[L]	3	Q9BSJ8	1xTMTpro [K19]; 1xTMTpro [N-Term]	4.08e-06	49	5.338e-05	2537.46	6.88	0	788046	765011	867236	722063	834382	863058	1.03261e+06	1203693	917665	995778	924665	716297
[K].ITHSPLTICFPEYTGANK.[Y]	2	P04899	1xCarbamidomethyl [C9]; 1xTMTpro [K18]; 1xTMTpro [N-Term]	1.571e-05	47	5.338e-05	2657.43	7.34	0	1.63718e+06	1.43008e+06	1.76375e+06	1.58033e+06	1.74396e+06	1.67322e+06	1.68817e+06	1.67601e+06	1.68691e+06	1.61702e+06	1.86625e+06	1.14078e+06
[R].EDIANLADEFK.[D]	2	Q99798	1xTMTpro [K11]; 1xTMTpro [N-Term]	3.532e-06	68	5.338e-05	1873.02	-0.8	0	1.60264e+06	1.79886e+06	1.76225e+06	1.34412e+06	1.55353e+06	1.59884e+06	1.52541e+06	911799	1.89697e+06	2.05055e+06	1.35756e+06	1.01889e+06
[K].ITHEVDELTQIIADVSQDPTLPR.[T]	1	P36954	1xTMTpro [N-Term]	1.38e-05	44	5.338e-05	2894.54	-0.09	0	43643.5	54008.3	49242.9	43880.2	39230.7	44874.3	52347.4	51695.6	49500.3	53127	41317.3	48746.2
[K].LTHDVELNLDYER.[Y]	2	P02786	1xTMTpro [N-Term]	6.121e-05	56	5.338e-05	1921	1.24	0	376012	365593	346409	308143	345789	403842	446200	432430	389286	368290	264393	304432
[K].EDLDKVEPAVIEAQNAVK.[S]	2	Q14204	2xTMTpro [K5; K18]; 1xTMTpro [N-Term]	1.071e-06	44	5.338e-05	2880.65	1.13	1	1.02807e+06	959798	1.04186e+06	800313	859493	1.13625e+06	1.06385e+06	1.00747e+06	1.03547e+06	1.02547e+06	969821	696907
[K].LTGSVLEDAWK.[E]	2	Q9H074	1xTMTpro [K11]; 1xTMTpro [N-Term]	5.408e-06	39	5.338e-05	1827.05	0.37	0	1.38503e+06	1.34077e+06	1.48425e+06	1.33681e+06	1431987	1.44489e+06	1.71476e+06	2.02882e+06	1.68418e+06	1.74132e+06	1.85748e+06	1.16793e+06
[K].ITGHFYACQVAQR.[K]	1	O00425	1xCarbamidomethyl [C8]; 1xTMTpro [N-Term]	2.341e-05	40	5.338e-05	1854.96	3.53	0	2615579	2.26568e+06	2.93101e+06	2441130	3103621	2.32951e+06	2.81108e+06	2440518	2597778	2589461	4387379	1.37668e+06
[R].LTGFNIWDSVLSNEEIR.[E]	2	P26022	1xTMTpro [N-Term]	2.919e-05	72	5.338e-05	2297.21	-1.19	0	263799	241018	233342	315392	324982	405773	404919	511433	502250	512760	561060	350925
[R].LTGFHETSNINDFSAGVANR.[S]	2	P15104	1xTMTpro [N-Term]	2.056e-05	29	5.338e-05	2454.23	4.99	0	245211	268113	258927	217848	261950	278811	256941	274059	222944	243559	186949	202112
[K].ITKPGSIDSNNQLFAPGGR.[L]	1	Q04637	1xTMTpro [K3]; 1xTMTpro [N-Term]	9.086e-08	53	5.338e-05	2580.44	2.81	0	1.67213e+06	1457993	1.76225e+06	1.60865e+06	1.84775e+06	1.64303e+06	1680379	1.83492e+06	1.63787e+06	1.55006e+06	1.74691e+06	991900
[K].LTGEDVFGITVPLITSTTGAK.[L]	1	Q9Y2Z4	1xTMTpro [K21]; 1xTMTpro [N-Term]	8.062e-07	65	5.338e-05	2728.56	5.29	0	973855	938988	1045311	869540	880424	977024	1.23151e+06	1.23812e+06	1.15538e+06	1.28595e+06	1.11348e+06	757707
[K].ITGEAFVQFASQELAEK.[A]	5	P52597	1xTMTpro [K17]; 1xTMTpro [N-Term]	9.016e-06	68	5.338e-05	2476.36	2.58	0	1.04633e+07	8.99103e+06	1.08983e+07	7.38794e+06	9.35584e+06	1.02137e+07	7.7097e+06	7.61593e+06	7.95372e+06	7.50167e+06	7.79516e+06	4.327e+06
[K].LTGDVEELEIQEKPALK.[V]	1	Q9UKF6	2xTMTpro [K13; K17]; 1xTMTpro [N-Term]	2.7e-05	37	5.338e-05	2824.65	1.22	0	572859	560698	615453	449045	503705	610812	624853	649785	637913	605612	520788	436078
[R].ITFTGEADQAPGVEPGDIVLLLQEK.[E]	1	O60884	1xTMTpro [K25]; 1xTMTpro [N-Term]	1.28e-06	70	5.338e-05	3248.79	0.58	0	103775	102479	116968	85654.2	96154.5	120994	104421	91786.9	115591	123059	97751.7	79897.9
[K].LTFTAGGAIEFGQR.[M]	1	Q969T9	1xTMTpro [N-Term]	2.352e-05	49	5.338e-05	1771.97	1.63	0	938948	798279	1.03025e+06	818349	968292	881634	999459	977259	1.01397e+06	944567	957258	673241
[K].LTFLYLANDVIQNSK.[R]	1	Q96P16; Q9NQG5	1xTMTpro [K15]; 1xTMTpro [N-Term]	4.14e-05	42	5.338e-05	2347.35	-0.41	0	1.17766e+06	1.09904e+06	1.2011e+06	1.00662e+06	1.31937e+06	1.21591e+06	1.29917e+06	1.47599e+06	1.14528e+06	1.1783e+06	1.19203e+06	829965
[K].LTFDTTFSPNTGK.[K]	4	P45880	1xTMTpro [K13]; 1xTMTpro [N-Term]	3.515e-06	54	5.338e-05	2037.11	2.56	0	4.52408e+06	4.00748e+06	4.61151e+06	4157275	4.74778e+06	4.33026e+06	4.60053e+06	4.97855e+06	4.40018e+06	4.54422e+06	4.25815e+06	3.10019e+06
[K].LTFDSSFSPNTGK.[K]	5	P21796	1xTMTpro [K13]; 1xTMTpro [N-Term]	6.098e-05	54	5.338e-05	2009.08	-0.55	0	2.53073e+07	2.0451e+07	2.7109e+07	2.14767e+07	2.51436e+07	2.22139e+07	2.49011e+07	2.63497e+07	2.39878e+07	2.2357e+07	3.14296e+07	1.65829e+07
[R].ITFDAFPGEPDKELNPK.[K]	3	Q12904	2xTMTpro [K12; K17]; 1xTMTpro [N-Term]	2.161e-05	32	5.338e-05	2830.58	0.78	1	9.06223e+06	8.29924e+06	9.59434e+06	7.22003e+06	7.95227e+06	9.69328e+06	8.25739e+06	8.23699e+06	8.52584e+06	7.85975e+06	6.67313e+06	5.25201e+06
[R].LTFCHQGLSNVLDDPK.[S]	1	Q86TI2	1xCarbamidomethyl [C4]; 1xTMTpro [K16]; 1xTMTpro [N-Term]	4.84e-05	39	5.338e-05	2452.32	-1.11	0	376943	425802	374499	336874	378878	424096	470473	543085	461582	473143	384128	367506
[R].EDLMGLAIGTHGANIQQAR.[K]	6	Q06787; P51116	1xTMTpro [N-Term]	4.516e-07	51	5.338e-05	2299.21	-0.75	0	1.0342e+06	870639	1.11622e+06	899764	1.00221e+06	1.06903e+06	1.11237e+06	1.26006e+06	1.0851e+06	1.12984e+06	1.06279e+06	706350
[R].EDLMGLAIGTHGANIQQAR.[K]	3	Q06787; P51116	1xOxidation [M4]; 1xTMTpro [N-Term]	1.291e-05	46	5.338e-05	2315.21	0.31	0	437361	412457	443041	440969	483106	509706	855023	676264	762324	1.01324e+06	1.07592e+06	646147
[R].EDLMGLAIGTHGSNIQQAR.[K]	5	P51114	1xTMTpro [N-Term]	2.02e-07	58	5.338e-05	2315.21	3.87	0	1.294e+06	1.19455e+06	1.2695e+06	1.20667e+06	1.2594e+06	1.46053e+06	1.39183e+06	1.60484e+06	1.34812e+06	1.40945e+06	1.08943e+06	1.10708e+06
[R].EDLESSGLQR.[R]	3	Q9UK76	1xTMTpro [N-Term]	3.98e-05	17	5.338e-05	1437.75	0.14	0	2.20646e+06	2.00493e+06	2.29944e+06	1.88067e+06	2.11957e+06	1.98233e+06	1.29678e+06	1.18937e+06	1.26874e+06	1.32433e+06	1.11852e+06	824410
[K].EDKESNPATINAATELDTPK.[D]	3	P24821	2xTMTpro [K3; K20]; 1xTMTpro [N-Term]	4.746e-06	53	5.338e-05	3056.66	-0.4	1	1.18135e+06	1.03585e+06	1.41338e+06	1.06605e+06	1.22469e+06	1.45232e+06	392531	469214	408863	427127	351848	324606
[K].ITLDNAYMEK.[C]	9	P14618	1xTMTpro [K10]; 1xTMTpro [N-Term]	1.255e-05	55	5.338e-05	1806	2.76	0	3.33473e+07	3.16868e+07	3.43043e+07	2.71634e+07	3.32667e+07	2.78078e+07	2.67872e+07	3.04104e+07	2.5727e+07	2.96659e+07	2.96051e+07	2.12455e+07
[K].LTLDTIFVPNTGK.[K]	2	Q9Y277	1xTMTpro [K13]; 1xTMTpro [N-Term]	6.199e-05	40	5.338e-05	2027.2	4.42	0	5.15295e+06	4.18492e+06	5.33657e+06	4445048	5.33758e+06	4.90098e+06	6932780	6.90873e+06	6.36701e+06	6.60449e+06	6149944	4.46567e+06
[K].ITQCSVEIQR.[T]	2	O15400	1xCarbamidomethyl [C4]; 1xTMTpro [N-Term]	3.842e-05	23	5.338e-05	1537.83	0.12	0	1.4352e+06	1.20064e+06	1.3801e+06	1.23858e+06	1.41106e+06	1.33655e+06	1.36777e+06	1.50626e+06	1.3604e+06	1.32232e+06	1.49157e+06	900235
[K].LTQAQIFDYGEIPNFPR.[S]	2	P00491	1xTMTpro [N-Term]	3.748e-06	64	5.338e-05	2313.22	-2.14	0	622148	569762	703900	516606	608434	603278	781042	792722	752527	737986	719066	501732
[R].ITPSYVAFTPEGER.[L]	12	P11021	1xTMTpro [N-Term]	1.357e-05	42	5.338e-05	1870.99	1.43	0	6.71511e+06	5.28699e+06	7.53432e+06	6.60453e+06	7.45768e+06	7.27846e+06	6.31832e+06	6.21062e+06	6.59755e+06	5.88269e+06	6.50207e+06	4.15551e+06
[K].ITPAHDQNDYEVGQR.[H]	4	P26640	1xTMTpro [N-Term]	6.694e-07	87	5.338e-05	2047.02	-0.99	0	1.80656e+06	1.62088e+06	1.87952e+06	1.39183e+06	1.63595e+06	1.64472e+06	1.52826e+06	1.55767e+06	1.5193e+06	1.47756e+06	1.38012e+06	1.12698e+06
[K].ITNYLLEWDEGKR.[N]	1	Q53EP0	1xTMTpro [K12]; 1xTMTpro [N-Term]	4.596e-05	34	5.338e-05	2245.25	-4.22	1	1.64166e+06	1.43565e+06	1.83935e+06	1.50939e+06	1.81236e+06	1.67816e+06	2.88082e+06	3.26462e+06	2535530	2.30051e+06	3.53591e+06	1.73451e+06
[K].EDELWASFLNDVGPK.[S]	1	Q9UEE9	1xTMTpro [K15]; 1xTMTpro [N-Term]	5.102e-05	42	5.338e-05	2328.24	-0.95	0	145732	170679	147619	115680	140511	138221	153035	183537	155403	167626	145635	114181
[K].EDFDSLLQSAK.[K]	3	P08195	1xTMTpro [K11]; 1xTMTpro [N-Term]	1.795e-06	62	5.338e-05	1861.02	-1.14	0	4.498e+06	3.98508e+06	4.75843e+06	4.63278e+06	5.38613e+06	5.1519e+06	5.93837e+06	5.18328e+06	5.50873e+06	6.20412e+06	5.03284e+06	3.8027e+06
[R].ITNQVIYLNPPIEECR.[Y]	2	Q14204	1xCarbamidomethyl [C15]; 1xTMTpro [N-Term]	4.717e-05	24	5.338e-05	2263.21	8.41	0	3.05727e+06	2.43625e+06	3.14013e+06	2.5897e+06	2.85896e+06	2.81873e+06	3.18617e+06	3.4725e+06	2.87778e+06	2.869e+06	3.23804e+06	1.83981e+06
[R].EDFEWVYTDQPHADR.[R]	4	O15121	1xTMTpro [N-Term]	4.449e-05	45	5.338e-05	2212.03	-1.23	0	1.19589e+06	1.01711e+06	1293924	1.05479e+06	1.12771e+06	1.10748e+06	1.28488e+06	1.27396e+06	1.20014e+06	1.21495e+06	1.09383e+06	840943
[R].EDFFFYSLVYDPQQK.[T]	1	Q13330	1xTMTpro [K15]; 1xTMTpro [N-Term]	5.012e-05	32	5.338e-05	2534.31	4.97	0	410806	356037	356139	339830	375358	352669	462622	496342	447936	445064	438400	320275
[K].EDFLNICIEPDTISK.[G]	1	Q53H12	1xCarbamidomethyl [C7]; 1xTMTpro [K15]; 1xTMTpro [N-Term]	1.525e-05	29	5.338e-05	2402.28	-1.75	0	510123	524462	508601	419890	448287	598408	487818	447245	497713	483769	393997	373502
[K].LTNLEEFMAANNNLELVPESLCR.[C]	1	Q13045	1xCarbamidomethyl [C22]; 1xTMTpro [N-Term]	8.719e-08	92	5.338e-05	2981.5	0.63	0	69577.8	88809.4	89683.2	68901.1	71435.8	81841.2	89274.4	69250.9	84908.5	87598.9	77097.8	65333.1
[R].LTLYDIAHTPGVAADLSHIETK.[A]	5	P40926	1xTMTpro [K22]; 1xTMTpro [N-Term]	3.164e-06	67	5.338e-05	2973.65	3.07	0	2.12567e+06	1.9598e+06	2.07507e+06	1.68967e+06	1.80933e+06	2.16313e+06	2.4047e+06	2.61034e+06	2.33921e+06	2.38475e+06	2.2815e+06	1.7743e+06
[K].ITISSLQDLSIYNPER.[T]	2	Q9Y6M1	1xTMTpro [N-Term]	5.733e-05	46	5.338e-05	2153.18	-4.78	0	1093671	955667	1.16668e+06	981358	1.00684e+06	1.07164e+06	1.43467e+06	1.43225e+06	1.42627e+06	1.3896e+06	1.22397e+06	926958
[K].ITISPLQELTLYNPER.[T]	2	O00425	1xTMTpro [N-Term]	2.322e-05	59	5.338e-05	2191.23	6.43	0	1.65635e+06	1.56115e+06	1.5101e+06	1.33402e+06	1.38505e+06	1.64969e+06	1.32364e+06	1.53832e+06	1.38869e+06	1.47581e+06	1.35297e+06	896306
[R].LTLSCEEFVK.[I]	3	O95571	1xCarbamidomethyl [C5]; 1xTMTpro [K10]; 1xTMTpro [N-Term]	3.661e-05	37	5.338e-05	1834.03	1.42	0	2.56269e+06	2.23248e+06	2.57707e+06	2.50568e+06	2705321	2.69811e+06	3.62875e+06	3.66757e+06	3.31042e+06	3.45752e+06	2.73804e+06	2.07976e+06
[K].LTLSALIDGK.[N]	4	P21796; Q9Y277	1xTMTpro [K10]; 1xTMTpro [N-Term]	4.479e-05	48	5.338e-05	1639.03	1.96	0	1.44323e+07	1.2296e+07	1.42025e+07	12370707	1.47345e+07	1.28545e+07	1.32598e+07	13661724	1.18357e+07	13749001	11841202	8.11126e+06
[R].LTLQTTSDGVMLDK.[D]	2	O94925	1xTMTpro [K14]; 1xTMTpro [N-Term]	2.101e-05	66	5.338e-05	2130.2	-2.58	0	570077	506941	594258	464823	567614	604610	891430	916591	954987	1.00249e+06	748310	690791
[K].LTLQPVDNSTISLQMGTNK.[V]	1	Q15417	1xOxidation [M15]; 1xTMTpro [K19]; 1xTMTpro [N-Term]	4.71e-05	45	5.338e-05	2684.48	0.09	0	413857	403614	455665	325427	406823	428758	644091	659812	567364	564089	546601	398669
[R].LTLNCQNSYVEPHK.[I]	2	Q9NZD8	1xCarbamidomethyl [C5]; 1xTMTpro [K14]; 1xTMTpro [N-Term]	2.423e-05	48	5.338e-05	2311.24	1.39	0	987202	844641	1.00579e+06	827079	924717	924454	1.17948e+06	1.28286e+06	999997	1.12421e+06	1.29132e+06	827930
[K].EDGQEYAQVIK.[M]	6	P47813; O14602	1xTMTpro [K11]; 1xTMTpro [N-Term]	7.252e-06	50	5.338e-05	1888.03	2.29	0	2.13597e+06	2.02321e+06	2.34941e+06	1.7037e+06	1.97836e+06	2.13419e+06	1.62258e+06	1.51174e+06	1.85311e+06	1.97541e+06	1.45034e+06	1.32072e+06
[R].LTIHAPPQELGPPVQR.[I]	1	P12270	1xTMTpro [N-Term]	4.339e-05	20	5.338e-05	2057.18	-1.47	0	675194	616553	746188	647994	696717	756246	716390	760833	701287	649137	632357	521241
[K].ITLESFLAWK.[K]	1	Q8WU90	1xTMTpro [K10]; 1xTMTpro [N-Term]	3.34e-05	32	5.338e-05	1816.09	4.73	0	1581021	1.36192e+06	1.56512e+06	1393030	1.46093e+06	1.51131e+06	1.58216e+06	2.0641e+06	1.49733e+06	1.53166e+06	1.64938e+06	1.05316e+06
[K].LTIEFTEEYPNKPPTVR.[F]	3	P49459	1xTMTpro [K12]; 1xTMTpro [N-Term]	2.174e-06	30	5.338e-05	2642.47	0.44	0	2.16404e+06	2.04256e+06	2.08599e+06	1.8228e+06	1.90914e+06	2.34724e+06	2.3149e+06	2.65302e+06	2.13576e+06	2.25226e+06	1.73863e+06	1.7907e+06
[K].EDHEGLGISITGGK.[E]	3	Q9HD26	1xTMTpro [K14]; 1xTMTpro [N-Term]	4.598e-05	32	5.338e-05	2021.12	-0.97	0	1.18843e+06	1.10381e+06	1.12527e+06	984348	1.17386e+06	1.22883e+06	626159	697908	655140	705795	622375	475203
[R].LTLEELLAVEAGATR.[A]	2	Q96DE0	1xTMTpro [N-Term]	4.021e-05	64	5.338e-05	1890.09	2.74	0	263490	274767	274190	254712	255396	292985	316527	309603	327928	338544	231105	259727
[K].ITLECLPQNVGFYK.[K]	1	Q96EK6	1xCarbamidomethyl [C5]; 1xTMTpro [K14]; 1xTMTpro [N-Term]	1.636e-05	52	5.338e-05	2290.28	1.63	0	1339256	1.2367e+06	1.34337e+06	1.33486e+06	1.26406e+06	1.39275e+06	1.33177e+06	1575634	1.2865e+06	1.41925e+06	1.41836e+06	946781
[R].LTESVDVLMPNVGEIVGGSMR.[I]	2	O43776	2xOxidation [M9; M20]; 1xTMTpro [N-Term]	1.301e-05	42	5.338e-05	2539.31	0.4	0	504830	542344	588771	468480	495998	616285	687524	680929	726912	676116	500131	500650
[R].LTESVDVLMPNVGEIVGGSMR.[I]	1	O43776	1xOxidation [M9]; 1xTMTpro [N-Term]	1.942e-05	46	5.338e-05	2523.31	-1.59	0	225838	225278	216461	192887	209227	263969	232468	235113	270378	261992	177480	175144
[K].EDLNCQEEEDPMNK.[L]	4	O75821	1xCarbamidomethyl [C5]; 1xTMTpro [K14]; 1xTMTpro [N-Term]	4.198e-05	38	5.338e-05	2359.1	1.08	0	1.16663e+06	1.06518e+06	1.20086e+06	909109	1.00457e+06	1.21173e+06	1149149	1.20815e+06	1.16313e+06	1.2092e+06	1.13133e+06	756963
[K].ITESSLVEITEHK.[D]	2	Q99590	1xTMTpro [K13]; 1xTMTpro [N-Term]	3.723e-05	29	5.338e-05	2094.19	1.35	0	527327	523238	588797	474805	502813	585786	686612	633982	701401	724081	551780	507204
[K].EDPLLTPVPASENPFR.[E]	3	P59768	1xTMTpro [N-Term]	5.312e-05	53	5.338e-05	2086.11	1.49	0	1.22265e+06	1.1218e+06	1.15948e+06	926863	940973	1.25391e+06	1.00334e+06	936723	921231	1.10199e+06	851310	786297
[K].EDPTVSALLTSEK.[D]	4	P78417	1xTMTpro [K13]; 1xTMTpro [N-Term]	5.89e-06	36	5.338e-05	1998.13	-0.25	0	1.5296e+06	1.54338e+06	1.60224e+06	1.11437e+06	1.33619e+06	1.46743e+06	1.54648e+06	1.32595e+06	1.60631e+06	1.73265e+06	1.31799e+06	1.12087e+06
[R].EDPYGVAVGGTVGHCLCTGLAVIGGR.[M]	1	Q9HC07	2xCarbamidomethyl [C15; C17]; 1xTMTpro [N-Term]	2.684e-06	44	5.338e-05	2919.48	1.03	0	1.83288e+06	1.69559e+06	1.94364e+06	1.42867e+06	1.72313e+06	1.80266e+06	1.49666e+06	1.71536e+06	1.55288e+06	1.48268e+06	1.66594e+06	1.02454e+06
[K].EDQFQLSLLAAMGNTQR.[K]	1	P53618	1xTMTpro [N-Term]	2.399e-05	43	5.338e-05	2226.15	2.25	0	512862	471184	504362	403570	497372	483276	617352	659393	624143	534921	517042	490906
[K].EDQLLCTDCYSNEYSSK.[C]	6	Q14192	2xCarbamidomethyl [C6; C9]; 1xTMTpro [K17]; 1xTMTpro [N-Term]	1.27e-05	51	5.338e-05	2720.27	1.02	0	783915	700790	833591	637245	779935	895442	669641	657976	664779	632403	622290	424366
[R].EDQQQQHQQR.[D]	1	O60216	1xTMTpro [N-Term]	3.5e-05	58	5.338e-05	1628.81	0.37	0	370914	303318	395854	332368	371319	337255	435216	299376	495647	440528	488103	272389
[R].EDQSILCTGESGAGK.[T]	6	P35749; P35579; Q7Z406	1xCarbamidomethyl [C7]; 1xTMTpro [K15]; 1xTMTpro [N-Term]	4.489e-07	67	5.338e-05	2160.11	1.29	0	6.17612e+06	6.07041e+06	6.298e+06	5.02743e+06	5.75903e+06	6.54305e+06	3.1118e+06	3.37562e+06	3.28024e+06	3.31704e+06	2.92283e+06	2.45547e+06
[K].EDQTEYLEER.[RW]	4	P07900; P08238; Q58FF6	1xTMTpro [N-Term]	3.188e-05	40	5.338e-05	1615.78	1.49	0	3.69793e+06	3.40096e+06	3.80341e+06	2.45945e+06	3.20651e+06	3.51978e+06	2.71051e+06	2.38686e+06	2.68981e+06	2.59197e+06	2.46663e+06	1.7603e+06
[K].ITAQSIEELCAVNLYGPDAQVDR.[S]	2	P78527	1xCarbamidomethyl [C10]; 1xTMTpro [N-Term]	1.236e-07	83	5.338e-05	2866.46	-0.1	0	708524	689601	798614	557127	700621	761136	841704	792864	871407	823796	771156	513960
[K].ITAQGQYELR.[V]	3	P24821	1xTMTpro [N-Term]	2.05e-05	31	5.338e-05	1482.82	0.15	0	4269914	3.55478e+06	4788774	4.54401e+06	5.09135e+06	4.27097e+06	896728	1202160	892971	950950	996599	647942
[K].LTALDYHNPAGFNCK.[D]	3	Q9Y224	1xCarbamidomethyl [C14]; 1xTMTpro [K15]; 1xTMTpro [N-Term]	4.668e-06	36	5.338e-05	2329.23	0.17	0	3.85931e+06	3.231e+06	3.95891e+06	3.38784e+06	3.79817e+06	3.40718e+06	3607311	3.62897e+06	3.80504e+06	3.62611e+06	3.43954e+06	2.34694e+06
[R].LTAIDILTTCAADIQR.[Q]	1	O75643	1xCarbamidomethyl [C10]; 1xTMTpro [N-Term]	4.716e-05	39	5.338e-05	2079.14	2.11	0	374156	329789	376493	323948	350968	369959	415563	419041	374136	377224	333344	273904
[K].EDSHPFDLGLYNEAVK.[I]	3	P35244	1xTMTpro [K16]; 1xTMTpro [N-Term]	2.25e-06	32	5.338e-05	2442.28	0.71	0	1.41245e+06	1.31122e+06	1.56303e+06	1.09025e+06	1.34733e+06	1.46171e+06	1.62171e+06	1.59028e+06	1.55564e+06	1.45783e+06	1.44013e+06	1.01734e+06
[K].LTAGEACAQGLVTEVFPDSTFQK.[E]	1	O75521	1xCarbamidomethyl [C7]; 1xTMTpro [K23]; 1xTMTpro [N-Term]	7.677e-08	77	5.338e-05	3077.61	-0.19	0	271926	266591	294094	226929	239082	312723	445427	416495	460111	477682	418993	319014
[R].EDSLDSVLFLK.[K]	1	Q13620; Q13619	1xTMTpro [K11]; 1xTMTpro [N-Term]	8.779e-06	54	5.338e-05	1874.08	1.33	0	700298	636437	748001	572563	698209	722574	945492	859961	910961	920506	956227	607116
[R].EDSLEVSSFCSEALVTCAALTHPR.[V]	1	Q8IZL8	2xCarbamidomethyl [C10; C17]; 1xTMTpro [N-Term]	2.822e-07	78	5.338e-05	2983.45	2.12	0	249542	242973	265133	213371	239259	285172	180518	186120	189701	181212	180221	125889
[K].ITAFVPNDGCLNFIEENDEVLVAGFGR.[K]	1	P62266	1xCarbamidomethyl [C10]; 1xTMTpro [N-Term]	7.735e-08	91	5.338e-05	3300.65	5.42	0	442022	420878	481936	363349	409764	471049	482086	477332	488752	422298	467978	255743
[K].LTAELIEQAAQYTNAVR.[D]	3	P09661	1xTMTpro [N-Term]	6.467e-06	63	5.338e-05	2195.2	1.9	0	1.90524e+06	1.96529e+06	2.00903e+06	1.76459e+06	1.8382e+06	2024276	2.16138e+06	2.03556e+06	1.94994e+06	2.17287e+06	1.99402e+06	1.54611e+06
[R].EDSQYLELATLEHR.[M]	3	Q96ER9	1xTMTpro [N-Term]	3.013e-05	38	5.338e-05	2008.03	0.47	0	606346	596547	656423	534841	622782	622497	717676	709764	582601	616096	575830	486712
[K].EDSSSTEFVEK.[R]	2	O60749	1xTMTpro [K11]; 1xTMTpro [N-Term]	6.398e-05	54	5.338e-05	1865.96	-1.88	0	1.15138e+06	1.00779e+06	1.18883e+06	1.06383e+06	1.13218e+06	1.15302e+06	1.26065e+06	1.18775e+06	1.36132e+06	1.29121e+06	1.10153e+06	863482
[K].ITAEEMYDIFGK.[Y]	2	Q9Y3B4	1xTMTpro [K12]; 1xTMTpro [N-Term]	2.89e-06	36	5.338e-05	2025.09	-0.59	0	1.49454e+06	1.34929e+06	1.48302e+06	1.20272e+06	1.40585e+06	1.43925e+06	1.6266e+06	1.5735e+06	1.60617e+06	1.61805e+06	1406493	988181
[R].LTAEDLFEAR.[I]	5	Q15149	1xTMTpro [N-Term]	4.191e-05	32	5.338e-05	1468.8	1.83	0	1.65022e+06	1.41154e+06	1.73928e+06	1.35905e+06	1.6835e+06	1.67018e+06	2.29583e+06	2.34167e+06	2.18617e+06	2.2262e+06	1.89206e+06	1.45323e+06
[K].EDTEEHHLR.[D]	6	Q32P51; P22626; P09651	1xTMTpro [N-Term]	6.102e-05	70	5.338e-05	1469.73	-0.4	0	6.12731e+07	5.5461e+07	6.4371e+07	5.02076e+07	6.87313e+07	5.40256e+07	6.0146e+07	38681375	6.52178e+07	5.02265e+07	6.101e+07	3.58903e+07
[K].EDTEEYNLR.[D]	2	P51991	1xTMTpro [N-Term]	4.554e-05	36	5.338e-05	1472.72	-0.26	0	1.05271e+06	957855	1.12959e+06	859220	1.0925e+06	1.01782e+06	1.3712e+06	831826	1.32812e+06	1.2088e+06	1.05638e+06	639919
[R].ITADLLSNGIDVYPQK.[E]	2	Q9UHD8	1xTMTpro [K16]; 1xTMTpro [N-Term]	5.015e-05	45	5.338e-05	2355.34	-0.96	0	1.26208e+06	1.16575e+06	1.32691e+06	986863	1.08863e+06	1.19938e+06	1.61758e+06	1.45439e+06	1.4236e+06	1.47917e+06	1.40981e+06	1.0354e+06
[K].EDTESLEIFQNEVAR.[Q]	3	Q9BS26	1xTMTpro [N-Term]	2.265e-05	40	5.338e-05	2084.05	-1.3	0	1.3451e+06	1.28106e+06	1.37014e+06	1.17469e+06	1.27529e+06	1.41176e+06	1.51959e+06	1.67477e+06	1.48915e+06	1.58781e+06	1.45829e+06	1.10538e+06
[R].ITADGAHFELR.[L]	2	Q8IWX8	1xTMTpro [N-Term]	6.307e-05	49	5.338e-05	1533.83	0.67	0	1.82947e+06	1.52123e+06	1.7073e+06	1.40553e+06	1775267	1.57708e+06	2.1475e+06	2.8385e+06	1.83663e+06	2.07669e+06	1616613	1.73256e+06
[K].EDPFVFIPEDDPLFPPIEK.[F]	4	Q08J23	1xTMTpro [K19]; 1xTMTpro [N-Term]	6.095e-05	35	5.338e-05	2852.53	1.35	0	243006	261267	270567	202507	220112	305619	272085	238986	291323	299786	214744	208069
[R].ISHLVLPVQPVSSIEEQGCLF.[-]	1	Q8NFQ8	1xCarbamidomethyl [C19]; 1xTMTpro [N-Term]	3.897e-05	32	5.338e-05	2656.43	0.46	0	276086	296397	306134	219594	283800	288755	362515	378608	393051	338552	394054	270983
[K].LTDEDFSPFGSGGGLFSGGK.[G]	2	Q9Y4E1; Q641Q2	1xTMTpro [K20]; 1xTMTpro [N-Term]	1.223e-06	52	5.338e-05	2583.32	-1.21	0	3.08553e+06	2.81802e+06	3.32167e+06	2.54177e+06	2.97948e+06	3.13056e+06	3.27546e+06	3.70687e+06	3.02082e+06	3.21308e+06	2.93897e+06	2.22653e+06
[K].LTDFGFCAQITPEQSK.[R]	2	Q13153; Q13177	1xCarbamidomethyl [C7]; 1xTMTpro [K16]; 1xTMTpro [N-Term]	2.661e-05	51	5.338e-05	2450.29	2.74	0	1.54824e+06	1.56066e+06	1.70311e+06	1.38183e+06	1.57797e+06	1.56094e+06	1.9851e+06	2.14546e+06	2.05599e+06	2.12135e+06	1.85603e+06	1.38021e+06
[R].LTESPCALVASQYGWSGNMER.[I]	5	P14625	1xCarbamidomethyl [C6]; 1xOxidation [M19]; 1xTMTpro [N-Term]	5.292e-06	41	5.338e-05	2676.27	1.92	0	742919	652395	796001	658312	723560	699330	819891	869767	801488	885746	793338	566881
[K].EDLNVNEVFK.[Y]	6	Q9ULC3	1xTMTpro [K10]; 1xTMTpro [N-Term]	1.033e-05	56	5.338e-05	1815.01	-0.5	0	1.51419e+06	1.40779e+06	1.50266e+06	1.38784e+06	1.50851e+06	1.63975e+06	2.63537e+06	2.02447e+06	2.43923e+06	2.66232e+06	2.23951e+06	1.74881e+06
[R].LTESPCALVASQYGWSGNMER.[I]	3	P14625	1xCarbamidomethyl [C6]; 1xTMTpro [N-Term]	7.735e-08	65	5.338e-05	2660.28	0.45	0	1.47926e+06	1.3202e+06	1.53107e+06	1.18983e+06	1.39592e+06	1.42545e+06	1.53098e+06	1.60847e+06	1.60509e+06	1.61126e+06	1.57132e+06	1.02607e+06
[R].LTESLNIFETIVNNR.[V]	1	Q14344	1xTMTpro [N-Term]	2.892e-05	56	5.338e-05	2067.14	4.55	0	477882	433508	493885	478189	497198	527761	714862	740413	672951	728090	722517	429841
[K].ITEQLIEAINNGDFEAYTK.[I]	1	Q13555	1xTMTpro [K19]; 1xTMTpro [N-Term]	1.113e-05	50	5.338e-05	2777.49	-3.24	0	310168	290425	324658	258732	278930	329163	348235	403761	322716	329986	321355	232985
[K].ITENIGCVMTGMTADSR.[S]	7	P60900	1xCarbamidomethyl [C7]; 1xOxidation [M]; 1xTMTpro [N-Term]	8.271e-06	51	5.338e-05	2176.04	-2.7	0	2.41016e+06	2.20249e+06	2.49071e+06	2.19154e+06	2.33253e+06	2.69698e+06	2.27297e+06	2.56638e+06	2.20785e+06	2.28529e+06	1.87907e+06	1.71814e+06
[K].ITENASDADLWLLNSCTVK.[N]	1	Q5VV42	1xCarbamidomethyl [C16]; 1xTMTpro [K19]; 1xTMTpro [N-Term]	1.703e-06	58	5.338e-05	2758.46	-0.47	0	356449	312118	362422	285319	365314	360928	532742	771649	423095	484384	487733	358689
[R].EDLQPVQIQSLETLGVLAR.[A]	1	Q8TEX9	1xTMTpro [N-Term]	1.076e-05	21	5.338e-05	2413.36	1.87	0	489758	515576	490120	429569	429692	541985	483653	433165	484842	496709	262781	379391
[R].LTEMETLQSQLMAEK.[L]	12	P35579	2xOxidation [M4; M12]; 1xTMTpro [K15]; 1xTMTpro [N-Term]	1.682e-05	34	5.338e-05	2392.26	0.09	0	4.38533e+06	4.00795e+06	4.54141e+06	3.75728e+06	4.26684e+06	4.66142e+06	4.27469e+06	4.17007e+06	4.14767e+06	4.18657e+06	3.85144e+06	2.79751e+06
[R].LTEMETLQSQLMAEK.[L]	10	P35579	1xOxidation [M]; 1xTMTpro [K15]; 1xTMTpro [N-Term]	2.844e-05	43	5.338e-05	2376.26	2.91	0	1.0328e+07	9.36992e+06	1.1317e+07	8.99785e+06	1.04782e+07	1.11685e+07	7.90398e+06	8.2156e+06	7.88612e+06	7.75836e+06	1.00343e+07	5.14899e+06
[K].ITELLNDVER.[L]	2	Q9BZF9	1xTMTpro [N-Term]	6.622e-05	15	5.338e-05	1505.85	0.71	0	1.15617e+06	1.12286e+06	1.39778e+06	1.16019e+06	1.28965e+06	1.30265e+06	631995	704569	608434	646360	699837	438814
[R].ITEGVPQLLIVLTADR.[S]	2	P12111	1xTMTpro [N-Term]	3.981e-06	75	5.338e-05	2042.22	0.3	0	2.04792e+06	1.83893e+06	2.30529e+06	2.05692e+06	2.20544e+06	2.13682e+06	1.46337e+06	1.9121e+06	1.62768e+06	1.45339e+06	1.96928e+06	1.03595e+06
[R].ITEDYYVHLIADNLPVATR.[L]	3	Q92544	1xTMTpro [N-Term]	1.986e-06	56	5.338e-05	2507.35	0.13	0	1.63314e+06	1.51216e+06	1.73457e+06	1.27259e+06	1.44944e+06	1.57776e+06	1.6289e+06	1710454	1.56233e+06	1.61063e+06	1.5085e+06	1.16071e+06
[R].LTEDLEYHHLLDK.[A]	3	Q969R2	1xTMTpro [K13]; 1xTMTpro [N-Term]	4.139e-05	55	5.338e-05	2234.23	0.7	0	861944	719779	821756	736025	793448	882361	1.19251e+06	1.30657e+06	1.1136e+06	1.21706e+06	1.22679e+06	843106
[R].LTEDLEYHELLDR.[A]	2	P22059	1xTMTpro [N-Term]	5.682e-06	37	5.338e-05	1950.01	-0.49	0	546652	518384	575891	537063	558107	591534	656366	702276	614363	693984	540754	474149
[K].LTEDKADVQSIIGLQR.[F]	1	Q13263	1xTMTpro [K5]; 1xTMTpro [N-Term]	4.146e-05	10	5.338e-05	2394.38	1.56	1	1.75887e+06	1.39548e+06	1.64626e+06	1.30987e+06	1.51513e+06	1.90434e+06	2224189	5.79221e+06	1.10953e+06	1.42825e+06	1.74991e+06	1.31384e+06
[K].LTEAMGGGWQQEQFEHYK.[I]	1	Q9UH65	1xTMTpro [K18]; 1xTMTpro [N-Term]	8.16e-06	57	5.338e-05	2747.37	-3.13	0	189299	200340	213376	170763	206986	202784	272839	214310	237888	272355	220556	161273
[K].EDIYAVEIVGGATR.[I]	6	P34932	1xTMTpro [N-Term]	2.013e-06	59	5.338e-05	1796.97	0.21	0	958037	913107	968236	740961	829736	1.01856e+06	875879	946179	848262	887961	697747	689337
[R].LTDWILQDGSADTFTR.[N]	2	Q03518	1xTMTpro [N-Term]	5.896e-05	32	5.338e-05	2143.1	2.43	0	1.64164e+06	1.49182e+06	1.81014e+06	1.34334e+06	1484570	1.54823e+06	2.13158e+06	1.74533e+06	2.15162e+06	2223022	1.83567e+06	1242710
[K].EDIYSGGGGGGSR.[S]	4	Q13151	1xTMTpro [N-Term]	1.66e-05	43	5.338e-05	1515.74	1.54	0	2.07378e+06	1.77721e+06	2.12925e+06	2.08025e+06	2.25114e+06	2.14999e+06	2.39848e+06	2.30032e+06	2.15439e+06	2.22682e+06	2.10269e+06	1.48982e+06
[K].LTDQPPLVQAIFSGDPEEIR.[M]	1	Q8N8A2	1xTMTpro [N-Term]	3.588e-05	34	5.338e-05	2529.35	-0.18	0	91436.8	106575	106732	93073.1	104371	114864	111737	122198	111585	123699	79064.2	87351.8
[R].EDMEEDQEHTYR.[V]	1	Q92544	1xTMTpro [N-Term]	3.616e-05	58	5.338e-05	1885.82	-2.35	0	220255	224152	296530	199003	220634	220856	245698	176402	296910	299936	215250	159862
[R].ITDQEASENHVAATGSHLCVLR.[S]	1	Q99575	1xCarbamidomethyl [C19]; 1xTMTpro [N-Term]	5.686e-07	43	5.338e-05	2712.37	0.03	0	326740	324530	369787	333001	367053	396840	401572	446875	409980	414023	305957	281897
[R].ITDNELELYK.[T]	3	P55011	1xTMTpro [K10]; 1xTMTpro [N-Term]	2.594e-05	44	5.338e-05	1846.05	-0.01	0	669561	616819	696274	575065	653551	683243	699660	652807	664410	688501	566140	494846
[K].EDNYVIMTTAHK.[E]	2	Q96DZ1	1xTMTpro [K12]; 1xTMTpro [N-Term]	1.142e-05	38	5.338e-05	2030.09	2.33	0	1.28324e+06	1168752	1.34661e+06	1186465	1.34845e+06	1.2553e+06	1.67263e+06	1603357	1.58106e+06	1.65092e+06	1.6463e+06	1.1548e+06
[K].ITDLANLSAANHDAAIFPGGFGAAK.[N]	2	A0A0B4J2D5	1xTMTpro [K25]; 1xTMTpro [N-Term]	8.799e-07	49	5.338e-05	3050.66	-0.04	0	2168359	1.9718e+06	2.29857e+06	1.87168e+06	2.26393e+06	2.13065e+06	2.91484e+06	2.94126e+06	3.02204e+06	2906555	3.34957e+06	1.80209e+06
[K].LTDHGLEEISSCR.[Q]	1	O95630	1xCarbamidomethyl [C12]; 1xTMTpro [N-Term]	1.529e-05	42	5.338e-05	1820.91	-1.71	0	245395	243654	298735	226126	260982	267187	285307	294860	231699	271745	228734	193847
[K].LTDEEAQHVLEVVQR.[D]	2	Q9BV36	1xTMTpro [N-Term]	1.969e-05	31	5.338e-05	2070.12	2.79	0	209604	198595	212122	153915	154089	197820	209604	200271	198628	207811	155966	154756
[R].EDEEESLNEVGYDDIGGCR.[K]	2	P55072	1xCarbamidomethyl [C18]; 1xTMTpro [N-Term]	1.411e-05	51	5.338e-05	2490.09	0.56	0	231165	212445	233787	194044	231921	236773	275737	300942	264609	264266	257243	195973
[K].LSHEGPGSELPAGALYR.[K]	3	Q14203	1xTMTpro [N-Term]	6.926e-06	58	5.338e-05	2058.09	-5.08	0	1.06153e+06	1.05936e+06	1.19014e+06	1.02373e+06	1.0659e+06	1.18964e+06	1.12135e+06	1.2831e+06	1.09974e+06	1.15707e+06	1.03337e+06	944162
[K].EEILENWNMFVGSQATNYGEDLTK.[N]	2	Q15293	1xOxidation [M9]; 1xTMTpro [K24]; 1xTMTpro [N-Term]	3.012e-06	66	5.338e-05	3412.69	-0.38	0	876023	836172	972698	714941	819314	938704	728049	728357	688472	651532	666888	498013
[K].EFDPLGPLPPGWEK.[R]	2	Q96J02	1xTMTpro [K14]; 1xTMTpro [N-Term]	3.648e-05	48	5.338e-05	2190.21	2.35	0	587449	610400	653828	578743	655899	672333	749800	708083	715900	732398	715749	511635
[K].EFDPTITDASLSLPSR.[R]	3	Q05682	1xTMTpro [N-Term]	2.126e-05	55	5.338e-05	2053.08	1.27	0	1.92616e+06	1.87227e+06	2.26357e+06	1.88299e+06	2.00756e+06	2.43909e+06	1.27394e+06	1.1814e+06	1.23341e+06	1.21233e+06	955722	916047
[K].IQSGHSLEGCFQVIK.[L]	3	A0AVT1	1xCarbamidomethyl [C10]; 1xTMTpro [K15]; 1xTMTpro [N-Term]	1.449e-05	39	5.338e-05	2311.27	1.81	0	3.66056e+06	3.11603e+06	3.64349e+06	2.95272e+06	3.39376e+06	3.20053e+06	2.39553e+06	2.86261e+06	2.48666e+06	2.26723e+06	2.60165e+06	1.53297e+06
[R].LQSGAWGCCPFTQAVCCEDHIHCCPAGFTCDTQK.[G]	1	P28799	7xCarbamidomethyl [C8; C9; C16; C17; C23; C24; C30]; 1xTMTpro [K34]; 1xTMTpro [N-Term]	6.571e-06	33	5.338e-05	4667.04	-1.99	0	237179	218072	285768	239244	294363	252344	378352	404570	465978	391440	657836	180599
[R].LQSFFGGTVMGESGMK.[T]	2	P26006	1xOxidation [M]; 1xTMTpro [K16]; 1xTMTpro [N-Term]	1.564e-05	54	5.338e-05	2300.19	1.02	0	5.4684e+06	5.07008e+06	6364837	5510946	6119014	5.60477e+06	4.10664e+06	4.47749e+06	4.17942e+06	4.19339e+06	4.56042e+06	2.62009e+06
[R].LQSFFGGTVMGESGMK.[T]	1	P26006	1xTMTpro [K16]; 1xTMTpro [N-Term]	6.399e-06	73	5.338e-05	2284.2	3.08	0	3328443	2.62358e+06	3.12284e+06	2.64975e+06	3.42201e+06	2.81696e+06	2162832	2321133	2239448	2.08726e+06	2.49938e+06	1.30908e+06
[R].LQSEGGSGLDSSPFLSEANAER.[I]	1	Q96D53	1xTMTpro [N-Term]	1.766e-06	46	5.338e-05	2555.25	-1.75	0	198830	203434	218450	182418	215861	223007	143802	205186	141312	138616	117704	88985.4
[R].EFEDAFPADFIAEGIDQTR.[G]	3	P41252	1xTMTpro [N-Term]	8.841e-06	66	5.338e-05	2475.2	3.34	0	175989	177898	174124	132658	155050	200901	172184	180746	194174	175709	140414	134037
[K].IQRPPEDSIQPYEK.[I]	3	Q16851	1xTMTpro [K14]; 1xTMTpro [N-Term]	4.715e-06	27	5.338e-05	2308.28	-0.61	0	3.70282e+06	3.42496e+06	3.99169e+06	3.19494e+06	3.66446e+06	3.87935e+06	2.99969e+06	3.31948e+06	2.86425e+06	2.97849e+06	2.94073e+06	1.91762e+06
[R].LQQVLQMESHIQSTSDR.[I]	6	Q14974	1xOxidation [M7]; 1xTMTpro [N-Term]	1.734e-05	45	5.338e-05	2320.19	-1.07	0	2.90988e+06	2.7098e+06	3.09287e+06	2.73023e+06	3.14154e+06	2.94831e+06	3.27355e+06	3.43942e+06	2.87703e+06	3.15557e+06	2.90494e+06	2.31195e+06
[R].LQQVLQMESHIQSTSDR.[I]	4	Q14974	1xTMTpro [N-Term]	2.84e-07	73	5.338e-05	2304.19	-0.48	0	4.33658e+06	4.15633e+06	4.92893e+06	4.01595e+06	4.37333e+06	4.57138e+06	4.1701e+06	4.82127e+06	4.07824e+06	4.30044e+06	4.15778e+06	2.92586e+06
[K].LQQTYAALNSK.[A]	2	P46940	1xTMTpro [K11]; 1xTMTpro [N-Term]	1.095e-06	68	5.338e-05	1845.07	0.13	0	1.87395e+06	1.61231e+06	1.97883e+06	1.72537e+06	2.0186e+06	1.84278e+06	1.80395e+06	2.49152e+06	1.62987e+06	1.65321e+06	2.35159e+06	1.06746e+06
[K].LQSGTHCLWTDQLLQGSEK.[G]	1	P01033	1xCarbamidomethyl [C7]; 1xTMTpro [K19]; 1xTMTpro [N-Term]	4.496e-06	21	5.338e-05	2809.48	0.26	0	599067	532629	630096	611549	666838	586464	641274	652678	587428	623777	690744	430715
[R].LQQTQNQVDEVVDIMR.[V]	3	Q15836	1xOxidation [M15]; 1xTMTpro [N-Term]	1.416e-05	63	5.338e-05	2236.16	0.42	0	919665	849463	956403	880488	945348	910808	1.09721e+06	1.13561e+06	1.06832e+06	1.0651e+06	1.04407e+06	706381
[R].LQQTQAQVDEVVDIMR.[V]	2	P63027	1xTMTpro [N-Term]	4.6e-05	49	5.338e-05	2177.16	11.08	0	301565	298486	329358	279996	317457	326160	331100	312181	348267	348376	310053	222499
[R].LQQSHPLSATQIQVK.[R]	2	Q13813	1xTMTpro [K15]; 1xTMTpro [N-Term]	1.111e-05	46	5.338e-05	2286.34	3.06	0	2.41184e+06	2.20396e+06	2.70698e+06	2.37027e+06	2.86168e+06	2.56064e+06	2.29814e+06	2.39667e+06	2.35245e+06	2.25765e+06	3.01857e+06	1.49791e+06
[R].LQQQQQQQQLAQMK.[L]	3	Q6Y7W6	1xTMTpro [K14]; 1xTMTpro [N-Term]	1.817e-05	35	5.338e-05	2336.3	3.66	0	1.13137e+06	1.03013e+06	1.14335e+06	978989	1.03658e+06	1.10257e+06	1.04463e+06	1.17995e+06	890419	976755	1.09162e+06	708785
[R].LQQQLTQAQETLK.[S]	8	Q9Y4P3	1xTMTpro [K13]; 1xTMTpro [N-Term]	1.58e-05	47	5.338e-05	2137.25	0.62	0	3.75516e+06	3.29782e+06	3.9516e+06	3.36692e+06	3.73697e+06	3.56463e+06	4.00223e+06	3.97054e+06	3.79726e+06	3.80362e+06	4.34719e+06	2.47037e+06
[K].LQQQLTQAAQELAAEK.[E]	1	Q15075	1xTMTpro [K16]; 1xTMTpro [N-Term]	1.398e-05	50	5.338e-05	2378.35	0.36	0	189094	209963	214167	195438	189115	212144	232619	221905	240590	243103	262684	174749
[K].IQQLTALGAAQATAK.[A]	1	Q99471	1xTMTpro [K15]; 1xTMTpro [N-Term]	4.052e-05	51	5.338e-05	2093.26	4.93	0	2.18011e+06	1.87668e+06	2571463	1.98693e+06	2.37766e+06	2.18081e+06	1.69514e+06	2.0405e+06	1.86233e+06	1.78463e+06	1.98396e+06	1198461
[R].LQQLQMEK.[E]	1	P46937	1xTMTpro [K8]; 1xTMTpro [N-Term]	6.011e-05	42	5.338e-05	1625.95	0.52	0	680415	622316	700673	629219	714967	680075	998596	1.10133e+06	896504	1050145	1058260	617251
[R].EFESVLVDAFSHVAR.[E]	3	Q9NQG5	1xTMTpro [N-Term]	1.813e-06	60	5.338e-05	2010.06	-0.12	0	792250	728787	807707	753590	745964	792743	1.1724e+06	1.01891e+06	1.05868e+06	972710	908413	766153
[R].LQQLGEAHQAETEVLR.[R]	3	Q14980	1xTMTpro [N-Term]	6.443e-08	86	5.338e-05	2126.15	0.63	0	1.09072e+06	1.07782e+06	1.17987e+06	884200	1.04323e+06	1.19122e+06	1.65639e+06	1.5247e+06	1.69848e+06	1.62413e+06	1.67311e+06	1.07055e+06
[K].LQQLFNHTMFILEQEEYQR.[E]	1	P35749; P35579	1xOxidation [M9]; 1xTMTpro [N-Term]	9.064e-07	61	5.338e-05	2787.41	-0.63	0	1.96937e+06	1.58569e+06	1.92969e+06	1.61117e+06	1.84866e+06	2.08268e+06	1.41169e+06	1.84188e+06	1224492	1.17142e+06	1.10589e+06	824441
[K].LQQLFNHTMFILEQEEYQR.[E]	1	P35749; P35579	1xTMTpro [N-Term]	5.327e-06	39	5.338e-05	2771.41	0.79	0	566552	500122	570161	486859	575720	605994	494068	617731	484457	506061	520899	345320
[K].LQQGYNAMGFSQGGQFLR.[A]	2	P50897	1xOxidation [M8]; 1xTMTpro [N-Term]	2.921e-05	32	5.338e-05	2322.16	4.02	0	2.69579e+06	2.18986e+06	2.81491e+06	2.54829e+06	2.77426e+06	2.64489e+06	2.79097e+06	3.12961e+06	2.71647e+06	2.66333e+06	4.95441e+06	1583648
[R].LQQTQNQVDEVVDIMR.[V]	2	Q15836	1xTMTpro [N-Term]	1.244e-05	72	5.338e-05	2220.16	-0.36	0	1.06055e+06	892112	1.27601e+06	787796	958574	1.12979e+06	1.56286e+06	1.30669e+06	1.4649e+06	1482888	1.53326e+06	871047
[R].EFDLTKEEDLAALR.[H]	1	O60313	1xTMTpro [K6]; 1xTMTpro [N-Term]	2.074e-05	12	5.338e-05	2258.25	0.07	1	3.37084e+06	2.9246e+06	3.41967e+06	2589884	2971173	3702108	2749730	3.2913e+06	1.7262e+06	2.08573e+06	2.21259e+06	1.57209e+06
[R].LQSIGTENTEENRR.[F]	7	P04075	1xTMTpro [N-Term]	2.772e-05	15	5.338e-05	1951.02	1.87	1	1.94935e+07	1.75264e+07	2.10672e+07	1.56168e+07	1.86157e+07	1.8877e+07	1.29358e+07	1.43901e+07	1.04213e+07	1.14894e+07	1.34931e+07	8.11326e+06
[K].LQSNPSLEGVSHVIVDEVHER.[D]	1	Q7L2E3	1xTMTpro [N-Term]	1.144e-05	39	5.338e-05	2648.4	-0.71	0	109373	110880	111744	109038	107933	125121	123432	130125	126753	115867	119626	98061.1
[R].LQVGEVVTTIPTIGFNVETVTYK.[N]	1	P40616	1xTMTpro [K23]; 1xTMTpro [N-Term]	3.858e-06	47	5.338e-05	3116.77	3.67	0	1.05712e+06	973988	1.14804e+06	877324	946564	1.13694e+06	1.09769e+06	1237613	1.06789e+06	1.07427e+06	867061	806800
[K].LQVEPAVDTSGVQCYGPGIEGQGVFR.[E]	3	P21333	1xCarbamidomethyl [C14]; 1xTMTpro [N-Term]	7.996e-09	95	5.338e-05	3067.55	1.48	0	632992	634905	632810	533573	570081	721800	957982	1.09825e+06	1.024e+06	1.14013e+06	907207	862776
[K].LQVELDNVTGLLSQSDSK.[S]	4	P35579	1xTMTpro [K18]; 1xTMTpro [N-Term]	1.502e-06	83	5.338e-05	2554.42	3.01	0	7.68687e+06	7.42794e+06	8.71368e+06	6.92147e+06	7.52343e+06	9.1187e+06	6.62901e+06	6.77793e+06	6.29978e+06	6.41162e+06	5.80365e+06	4.13617e+06
[R].LQVEGGGCSGFQYK.[F]	1	Q86U28	1xCarbamidomethyl [C8]; 1xTMTpro [K14]; 1xTMTpro [N-Term]	8.949e-06	27	5.338e-05	2138.12	0.6	0	1398955	1.27266e+06	1.56556e+06	1.50399e+06	1.62073e+06	1455220	1099404	1.28651e+06	989106	1093480	1144021	747871
[K].EEYNGVIEEFLATGEK.[L]	2	Q9H4A4	1xTMTpro [K16]; 1xTMTpro [N-Term]	1.693e-05	42	5.338e-05	2436.28	-0.06	0	569040	591478	605299	423078	554143	632867	815893	690408	684816	735389	621164	583791
[K].LQVEEVHQLSR.[K]	4	Q9NR28	1xTMTpro [N-Term]	4.476e-05	39	5.338e-05	1641.92	0.31	0	2.74008e+06	2.56048e+06	2.73193e+06	2.38866e+06	2.6365e+06	2.68552e+06	2.55954e+06	2.68685e+06	2.5914e+06	2.61547e+06	1.9738e+06	2.03616e+06
[K].LQVDYTGLIQSYEQNETK.[L]	1	Q15643	1xTMTpro [K18]; 1xTMTpro [N-Term]	3.297e-06	56	5.338e-05	2737.45	4.55	0	475754	452469	501756	406242	440340	467157	563702	507554	559685	541258	444704	364329
[K].IQVDYDGHCK.[E]	1	Q12841	1xCarbamidomethyl [C9]; 1xTMTpro [K10]; 1xTMTpro [N-Term]	6.046e-05	24	5.338e-05	1842.97	-0.79	0	420307	389273	353746	413508	431149	459065	1.12371e+06	1171433	967379	991006	824518	734689
[R].LQTTDNLLPMSPEEFDEVSR.[I]	1	P42224	1xTMTpro [N-Term]	1.571e-06	56	5.338e-05	2625.3	0.5	0	98101.5	103425	114432	87291.7	102442	124307	138554	125036	130298	130102	100017	91889.7
[R].LQTSSVLVSGLR.[G]	1	P22314	1xTMTpro [N-Term]	2.576e-05	30	5.338e-05	1563.94	5.37	0	2888901	2.71632e+06	3.13187e+06	2.59938e+06	3223501	2.59545e+06	2.89308e+06	3.19226e+06	2993247	2.77268e+06	3356969	1757669
[K].EFADSLGIPFLETSAK.[N]	6	P62820; Q9H0U4	1xTMTpro [K16]; 1xTMTpro [N-Term]	8.619e-06	59	5.338e-05	2333.29	0	0	1.67985e+07	1.64816e+07	1.85975e+07	1.24297e+07	1.5664e+07	1.71089e+07	1.67397e+07	1.64845e+07	1.58882e+07	1.67308e+07	1.44673e+07	1.05658e+07
[K].IQTSFYELPTDSHASLR.[D]	2	Q9Y5L0	1xTMTpro [N-Term]	2.012e-06	42	5.338e-05	2269.18	1	0	879035	832120	884708	893528	972995	916156	1.1224e+06	1.1236e+06	1.07982e+06	996302	995394	720842
[R].EFAFIDMPDAAHGISSQDGPLSVLK.[Q]	1	O60443	1xTMTpro [K25]; 1xTMTpro [N-Term]	8.557e-06	67	5.338e-05	3253.71	0.76	0	246961	303655	261865	215992	212014	330194	192337	203699	234352	245947	197153	186507
[K].EFAGEDTSDLFLEER.[E]	1	O14980	1xTMTpro [N-Term]	3.101e-06	52	5.338e-05	2061.99	-0.66	0	631604	681341	654866	477736	554783	729854	651480	638978	569239	632446	482727	435156
[R].LQTSEAALSSSQAEVASLR.[Q]	1	Q9BW19	1xTMTpro [N-Term]	2.139e-05	18	5.338e-05	2252.21	-4.32	0	439597	394513	449029	399171	464789	425598	336375	355643	281022	306278	302746	213974
[K].LQTQGLGTALK.[I]	1	Q96HE7	1xTMTpro [K11]; 1xTMTpro [N-Term]	3.538e-06	50	5.338e-05	1738.07	3.5	0	1.59113e+06	1.36375e+06	1.71165e+06	1.47013e+06	1.70065e+06	1496960	1.39892e+06	1.5931e+06	1.42643e+06	1.46047e+06	1709283	790085
[R].LQTQASATVAIPK.[E]	1	Q00341	1xTMTpro [K13]; 1xTMTpro [N-Term]	3.035e-05	77	5.338e-05	1936.17	4.23	0	439757	392574	457153	428176	462867	433607	478403	570725	472958	504986	605833	285283
[R].LQTMKEELDFQK.[N]	3	P02545	2xTMTpro [K5; K12]; 1xTMTpro [N-Term]	2.473e-05	61	5.338e-05	2422.38	-0.24	1	3.85542e+07	2.87856e+07	4.0048e+07	3.02611e+07	37797146	3.80343e+07	4.24215e+07	6.43692e+07	3.76254e+07	3.72444e+07	4.55577e+07	2.34752e+07
[R].LQTGFTENEVLQIFCDTCEAVAR.[L]	1	Q2M2I8	2xCarbamidomethyl [C15; C18]; 1xTMTpro [N-Term]	4.496e-07	91	5.338e-05	3005.47	3.23	0	53349.9	60796.9	58996.2	46353.1	54417	55649.6	45786.9	47052.6	60889.7	51993.8	45519.6	42169.2
[R].LQTEAQEDDWYDCHR.[E]	1	Q9UHI6	1xCarbamidomethyl [C13]; 1xTMTpro [N-Term]	2.62e-05	39	5.338e-05	2270.01	1.52	0	402430	386425	411590	362571	466489	524079	428206	474948	504414	483635	411221	273313
[K].LQTASDESYKDPTNIQSK.[H]	2	Q13813	2xTMTpro [K10; K18]; 1xTMTpro [N-Term]	4.18e-05	28	5.338e-05	2937.6	0.5	1	1.47978e+06	1.31451e+06	1.6322e+06	1.36746e+06	1.53958e+06	1.54904e+06	1.34425e+06	1.42823e+06	1.40082e+06	1.31961e+06	1.36934e+06	810036
[K].LQSVEYVVFDEADR.[L]	1	Q8TDD1	1xTMTpro [N-Term]	1.451e-05	53	5.338e-05	1974.01	-0.86	0	64753.5	79213.7	82335.2	63616.8	74636.1	76486.4	85758.7	83042.6	88769.9	85396.7	63807	57048.7
[K].EFCQQEVEPMCK.[E]	3	Q96FW1	2xCarbamidomethyl [C3; C11]; 1xTMTpro [K12]; 1xTMTpro [N-Term]	2.975e-05	45	5.338e-05	2193.06	-2.87	0	1.86658e+06	1.70478e+06	2.00841e+06	1.58181e+06	1.85463e+06	2.04812e+06	1.93424e+06	1.79436e+06	1.89127e+06	1.85961e+06	1.68518e+06	1.35385e+06
[K].EFCQQEVEPMCK.[E]	2	Q96FW1	2xCarbamidomethyl [C3; C11]; 1xOxidation [M10]; 1xTMTpro [K12]; 1xTMTpro [N-Term]	6.756e-05	31	5.338e-05	2209.06	-0.25	0	799032	714875	863828	693690	787093	849497	890430	935232	874904	881693	1.15398e+06	670996
[K].LQSTFVFEEIGR.[R]	4	P51659	1xTMTpro [N-Term]	2.278e-06	57	5.338e-05	1729.94	-0.22	0	3.54623e+06	2.96666e+06	3.66346e+06	3.14124e+06	3.51806e+06	3.26685e+06	5.74724e+06	5.69361e+06	5.45104e+06	5.47671e+06	6.39248e+06	3.4175e+06
[K].LQSSLESEVSVLASK.[L]	1	Q9P0K7	1xTMTpro [K15]; 1xTMTpro [N-Term]	5.179e-05	25	5.338e-05	2185.26	-2.75	0	1.07699e+06	1.07737e+06	1.19739e+06	1.1043e+06	1.29845e+06	1.21699e+06	1073395	1.00226e+06	1.17943e+06	1.12537e+06	1.07205e+06	695194
[K].LQSQYASSEATISQLR.[S]	1	Q15075	1xTMTpro [N-Term]	5.281e-06	42	5.338e-05	2086.11	1.84	0	428875	384176	440974	411955	463121	442404	563302	606683	545490	607880	539952	397915
[K].LQQGYNAMGFSQGGQFLR.[A]	1	P50897	1xTMTpro [N-Term]	5.081e-07	56	5.338e-05	2306.17	2.11	0	818576	752473	883202	789543	942119	898963	982694	1.02951e+06	1.02907e+06	979933	1.00011e+06	553749
[R].LQVGQELIDYFSDK.[Q]	1	Q7Z460	1xTMTpro [K14]; 1xTMTpro [N-Term]	1.424e-05	59	5.338e-05	2263.25	-0.01	0	827683	718550	823686	719160	800563	932803	1.27975e+06	1.31702e+06	1.10752e+06	1.28946e+06	1.11639e+06	883302
[K].EFGEPWDLNSGDGAFYGPK.[I]	1	Q9BW92	1xTMTpro [K19]; 1xTMTpro [N-Term]	1.516e-05	51	5.338e-05	2694.33	-2.9	0	620779	505165	685074	468626	542181	611303	460297	424145	452239	462377	403833	296325
[K].LQQELEFLEVQEEYIKDEQK.[N]	1	P43686	2xTMTpro [K16; K20]; 1xTMTpro [N-Term]	1.39e-05	39	5.338e-05	3450.88	0.22	1	239400	250457	256738	197231	230687	299554	246780	253275	313209	283916	197081	167334
[KR].IQIWDTAGQER.[FY]	56	P61026; P62820; P20336; Q86YS6; P61106; P20337; P61006; Q6IQ22; Q9H082; P61018; O95716; Q9H0U4; Q15286; Q15771; P20340; Q96DA2; Q92930	1xTMTpro [N-Term]	1.958e-05	25	5.338e-05	1620.87	0.84	0	1.60037e+07	1.49771e+07	1.69528e+07	1.45301e+07	1.68596e+07	1.6089e+07	1.61674e+07	1.73778e+07	1.46507e+07	1.44187e+07	1.43201e+07	1.00477e+07
[R].EFLESQEDYDPCWSLQEK.[Y]	1	Q8N6T3	1xCarbamidomethyl [C12]; 1xTMTpro [K18]; 1xTMTpro [N-Term]	2.809e-05	40	5.338e-05	2911.4	4.05	0	180920	175158	190914	123298	143808	178207	164732	128626	209872	190126	143531	131663
[K].LQISHEAAACITGLR.[A]	2	Q08211	1xCarbamidomethyl [C10]; 1xTMTpro [N-Term]	1.433e-05	42	5.338e-05	1944.07	1	0	3.87516e+06	3.50599e+06	4.02491e+06	3.38539e+06	4.11096e+06	4.11152e+06	3.7153e+06	4.53072e+06	3.49151e+06	3.42318e+06	3.65297e+06	1.9745e+06
[K].LQLQEQLQAETELCAEAEELR.[A]	3	P35579	1xCarbamidomethyl [C14]; 1xTMTpro [N-Term]	1.673e-07	96	5.338e-05	2805.43	-0.09	0	1.37321e+06	1.47354e+06	1.63297e+06	1.46616e+06	1.15844e+06	1.63382e+06	1.48574e+06	1.4621e+06	1.62855e+06	1.58397e+06	1.58796e+06	1.05461e+06
[R].LQLLSNLFHGMDK.[N]	1	Q7L2H7	1xTMTpro [K13]; 1xTMTpro [N-Term]	5.536e-06	57	5.338e-05	2124.21	1.55	0	1.41578e+06	1.36133e+06	1.47465e+06	1.27835e+06	1.50881e+06	1.40118e+06	1.39296e+06	1.5222e+06	1.36882e+06	1281746	1.56423e+06	1.0522e+06
[K].LQLLEDDKENR.[Y]	1	P09874	1xTMTpro [K8]; 1xTMTpro [N-Term]	3.708e-05	26	5.338e-05	1981.12	0.26	1	2650681	2.44382e+06	2.7977e+06	1.79841e+06	2.16607e+06	2.52025e+06	2.16276e+06	2.22737e+06	2.07798e+06	1.91515e+06	1.76667e+06	1.2578e+06
[K].IQLLDLPGIIEGAK.[D]	2	Q9Y295	1xTMTpro [K14]; 1xTMTpro [N-Term]	4.317e-05	51	5.338e-05	2088.29	0.61	0	1.50468e+06	1.4815e+06	1668351	1.29054e+06	1.63276e+06	1.48817e+06	1.59953e+06	1.73464e+06	1.54085e+06	1.52293e+06	1.62576e+06	1.10561e+06
[K].EFLPEGQDIGAFVAEQK.[V]	3	Q04637	1xTMTpro [K17]; 1xTMTpro [N-Term]	8.778e-06	56	5.338e-05	2486.34	0.74	0	7.17044e+06	7.64426e+06	7.5213e+06	6.16784e+06	7.08628e+06	8433963	8.64975e+06	8.15198e+06	8.40046e+06	8.57122e+06	6.54448e+06	5.55001e+06
[R].IQIGQETVITVDAK.[A]	2	Q14315	1xTMTpro [K14]; 1xTMTpro [N-Term]	4.429e-05	65	5.338e-05	2123.26	0.78	0	3932051	3.56268e+06	3.82521e+06	4478519	3.47923e+06	4.06496e+06	1.62409e+06	1.77278e+06	1.55295e+06	1.70903e+06	1.20094e+06	1.36645e+06
[K].IQIGCHTDDLTR.[A]	1	Q9Y4C2	1xCarbamidomethyl [C5]; 1xTMTpro [N-Term]	2.054e-05	46	5.338e-05	1732.9	0	0	402821	392943	410956	351451	402147	400032	372874	404530	330725	366059	304418	276945
[K].LQLEYCSLSAASCEPLASVLR.[A]	2	P13489	2xCarbamidomethyl [C6; C13]; 1xTMTpro [N-Term]	9.126e-06	33	5.338e-05	2671.38	-3.97	0	626269	663539	655901	596697	593039	771881	902367	881415	904955	941095	771120	681129
[K].EFLVAGGEDFK.[L]	3	Q9Y3F4	1xTMTpro [K11]; 1xTMTpro [N-Term]	3.441e-06	52	5.338e-05	1820.01	-3.34	0	2.25417e+06	2.16426e+06	2.55275e+06	2.02417e+06	2.37154e+06	2.36523e+06	1.95347e+06	1.61739e+06	1.9058e+06	2059485	1.47743e+06	1.36991e+06
[K].LQMEAGLCEEQLNQADALLQSDVR.[L]	2	Q15149	1xCarbamidomethyl [C8]; 1xOxidation [M3]; 1xTMTpro [N-Term]	4.143e-08	116	5.338e-05	3051.5	-0.66	0	135563	142697	173232	116126	153355	185088	229581	209364	260878	219089	187675	157339
[R].LQLEETDHQK.[N]	3	Q15149	1xTMTpro [K10]; 1xTMTpro [N-Term]	4.483e-05	44	5.338e-05	1849.03	0.44	0	1.10768e+06	1.0817e+06	1.18425e+06	1.10328e+06	1.17039e+06	1.1998e+06	1.60238e+06	1.68424e+06	1.46307e+06	1.52389e+06	1.36723e+06	1.07223e+06
[K].LQLDNQYAVLENQK.[S]	2	Q9UKY7	1xTMTpro [K14]; 1xTMTpro [N-Term]	5.808e-06	46	5.338e-05	2284.28	-0.21	0	1.55034e+06	1.47918e+06	1.62178e+06	1.46134e+06	1.60421e+06	1.70573e+06	1.69456e+06	1.93947e+06	1.62469e+06	1.67326e+06	1.71423e+06	1.1409e+06
[R].LQLCYQLTTVGK.[F]	1	P53621	1xCarbamidomethyl [C4]; 1xTMTpro [K12]; 1xTMTpro [N-Term]	1.748e-05	39	5.338e-05	2032.18	3.63	0	1.1722e+06	990614	1.18662e+06	1010200	1.20161e+06	1.06712e+06	1.30396e+06	1.5817e+06	1.31418e+06	1.26593e+06	1.39534e+06	874118
[K].IQIASESSGIPERPCVLTGTPESIEQAK.[R]	1	Q96I24	1xCarbamidomethyl [C15]; 1xTMTpro [K28]; 1xTMTpro [N-Term]	2.644e-05	32	5.338e-05	3605.93	6.82	0	349014	324348	402890	297953	326855	397968	336421	328425	400452	382690	346480	237173
[K].EFNEDGALAVLQQFK.[D]	7	O60506	1xTMTpro [K15]; 1xTMTpro [N-Term]	7.834e-06	47	5.338e-05	2317.27	1.57	0	1.37704e+07	1.30696e+07	1.48405e+07	1.23209e+07	1.24301e+07	1.45648e+07	1.21383e+07	1.19897e+07	1.2213e+07	1.23287e+07	1.01407e+07	7.82532e+06
[R].EFNEEGALSVLQQFK.[E]	4	O43390	1xTMTpro [K15]; 1xTMTpro [N-Term]	5.918e-06	55	5.338e-05	2347.28	2.67	0	7.14716e+06	6.60014e+06	7.52675e+06	5.75968e+06	6.39383e+06	6.91153e+06	5.71715e+06	5.71613e+06	5.53624e+06	5.93267e+06	4.88418e+06	3.74736e+06
[K].IQIADLMEEK.[F]	3	Q6K0P9; Q16666	1xTMTpro [K10]; 1xTMTpro [N-Term]	3.834e-05	44	5.338e-05	1798.03	-2.49	0	5.38726e+06	4.83518e+06	5.59591e+06	4.76702e+06	5.36826e+06	5588649	5.96118e+06	5.89319e+06	6.15012e+06	6.46585e+06	5464748	4.10056e+06
[R].LQKEEEIEFLYNENTVR.[E]	2	P41252	1xTMTpro [K3]; 1xTMTpro [N-Term]	5.66e-06	39	5.338e-05	2762.49	-0.93	1	1.5261e+07	1.42572e+07	1.45737e+07	12090716	1.38105e+07	1.77977e+07	9508371	1.10989e+07	8.62339e+06	9.18167e+06	7.92103e+06	6.17922e+06
[R].LQHVEDGVLSMQVASAR.[Q]	6	Q07065	1xOxidation [M11]; 1xTMTpro [N-Term]	4.266e-05	49	5.338e-05	2160.14	2.97	0	2.91743e+06	2.7104e+06	3.09443e+06	2.64294e+06	2.98266e+06	3.11393e+06	3.26174e+06	3.47599e+06	3.05969e+06	3.01585e+06	2695751	2.28335e+06
[R].LQHVEDGVLSMQVASAR.[Q]	7	Q07065	1xTMTpro [N-Term]	6.976e-07	71	5.338e-05	2144.15	1.93	0	3.24904e+06	2.74357e+06	3.34009e+06	2.90255e+06	3.15707e+06	3.23232e+06	3.34056e+06	3.43682e+06	3.1912e+06	3.37361e+06	3.15447e+06	2.30223e+06
[R].EFPDVLECTVSHAVEK.[I]	2	P48507	1xCarbamidomethyl [C8]; 1xTMTpro [K16]; 1xTMTpro [N-Term]	4.071e-07	58	5.338e-05	2468.3	3.78	0	2.68489e+06	2.73897e+06	2.77601e+06	2.09443e+06	2.44762e+06	3.46342e+06	2.97988e+06	3.51678e+06	3.16785e+06	3.16383e+06	2.56683e+06	2.44416e+06
[K].LQHINPLLPACLNK.[E]	2	Q9BTE3	1xCarbamidomethyl [C11]; 1xTMTpro [K14]; 1xTMTpro [N-Term]	5.194e-05	11	5.338e-05	2239.32	0.72	0	4064992	3.50063e+06	4524871	3.65577e+06	4369489	3.80766e+06	4.62527e+06	5.56019e+06	4.88307e+06	4.46621e+06	5706219	2.98698e+06
[R].IQHGSGFGIEFNATDALR.[C]	5	O75663	1xTMTpro [N-Term]	7.107e-08	76	5.338e-05	2237.16	-0.59	0	1.58512e+06	1.42631e+06	1.61819e+06	1.34781e+06	1.4935e+06	1.49154e+06	1.60559e+06	1.76844e+06	1.48445e+06	1.60103e+06	1.36006e+06	1.12712e+06
[R].LQLEAVNITDLSENR.[K]	1	P18510	1xTMTpro [N-Term]	5.126e-05	54	5.338e-05	2019.1	2.54	0	228135	245977	239279	229181	240857	279288	337299	302066	349756	389083	320380	245401
[K].LQMEAPHIIVGTPGR.[V]	1	P60842	1xTMTpro [N-Term]	5.569e-05	58	5.338e-05	1923.08	-0.66	0	902793	750301	895215	761710	929365	923517	995005	1009523	847221	884076	911011	621082
[R].EFLEDTCVQYVQK.[H]	2	Q9UNN8	1xCarbamidomethyl [C7]; 1xTMTpro [K13]; 1xTMTpro [N-Term]	4.373e-05	42	5.338e-05	2267.19	1.3	0	689890	614502	676768	508556	581655	648532	679672	683964	661082	708246	606017	470910
[K].LQMEAPHIIVGTPGR.[V]	6	P60842	1xOxidation [M3]; 1xTMTpro [N-Term]	4.298e-06	70	5.338e-05	1939.08	2.22	0	5.38023e+06	4.71527e+06	5.19448e+06	4.86202e+06	5.45203e+06	5.10257e+06	5.70209e+06	5.56022e+06	5.8614e+06	5.92647e+06	5.05737e+06	3.85983e+06
[K].EFGGGHIKDELFGTVK.[D]	1	Q6IBS0	2xTMTpro [K8; K16]; 1xTMTpro [N-Term]	5.749e-05	23	5.338e-05	2646.51	2.43	1	959907	841084	957374	844998	904920	942634	637817	745051	596354	594388	614212	438764
[K].LQQELEAANQSLAELR.[D]	1	Q4V328	1xTMTpro [N-Term]	1.379e-05	52	5.338e-05	2117.15	4.43	0	183303	201236	206369	168980	183060	195202	182670	197210	192296	185298	134087	161964
[R].LQQELDDLLVDLDHQR.[Q]	7	P35579	1xTMTpro [N-Term]	4.94e-07	85	5.338e-05	2254.2	0.09	0	820767	779585	820465	685562	740341	910310	619632	638088	657023	652885	538835	502719
[R].IQQEIAVQNPLVSER.[L]	4	Q96FW1	1xTMTpro [N-Term]	1.107e-05	47	5.338e-05	2028.14	-1.22	0	2.27545e+06	1.96615e+06	2.34749e+06	2.0031e+06	2.07514e+06	2.26647e+06	2.40511e+06	2.78693e+06	2.49472e+06	2.59936e+06	2.14743e+06	1.92665e+06
[K].LQQEEVQK.[K]	2	Q86UP2	1xTMTpro [K8]; 1xTMTpro [N-Term]	4.216e-05	44	5.338e-05	1609.94	-0.09	0	1.47973e+06	1.28059e+06	1.394e+06	1.06809e+06	1.2404e+06	1.16962e+06	831710	723332	783239	826649	656460	509282
[R].LQQEETQLEQSIQAGR.[V]	1	Q9UBC2	1xTMTpro [N-Term]	2.125e-05	28	5.338e-05	2162.14	-0.62	0	720846	669967	784817	690949	759055	765488	784634	890774	675991	750182	650715	517859
[K].EFGPVVIDYGK.[V]	4	Q14204	1xTMTpro [K11]; 1xTMTpro [N-Term]	7.57e-06	41	5.338e-05	1832.04	4.74	0	5.61865e+06	5.18374e+06	5.5656e+06	4943643	5.44864e+06	5.55801e+06	5.56278e+06	6.58934e+06	4.97985e+06	5.52931e+06	5.25196e+06	3.71468e+06
[R].LQQEATEHATESEER.[F]	1	Q9Y6C2	1xTMTpro [N-Term]	1.976e-05	29	5.338e-05	2062	1.96	0	93198	106631	105030	90120.1	105925	108031	212579	232274	183359	206347	108187	151742
[R].EFGSVDDENKPIWMHAEER.[E]	3	Q07866	1xTMTpro [K10]; 1xTMTpro [N-Term]	2.782e-06	18	5.338e-05	2897.44	1.02	0	1.06861e+06	1.09106e+06	1.21699e+06	948633	1.08153e+06	1.2219e+06	859841	859570	1.0115e+06	994770	780625	654467
[K].IQQDADSVITVGR.[G]	2	Q9H3P7	1xTMTpro [N-Term]	3.503e-06	65	5.338e-05	1705.94	1.78	0	779080	675553	823933	597221	676722	694869	559786	596175	580274	573364	553347	401431
[R].EFGTEFTDHYIEVVK.[A]	1	Q96D53	1xTMTpro [K15]; 1xTMTpro [N-Term]	2.888e-05	25	5.338e-05	2422.28	0.98	0	874858	859385	902185	712223	725528	970328	772915	767077	741989	786604	556002	581957
[R].LQPVLQPLPSPGVGGK.[R]	2	P12111	1xTMTpro [K16]; 1xTMTpro [N-Term]	9.734e-06	48	5.338e-05	2195.34	0.06	0	4.29554e+06	3.74448e+06	4.1149e+06	3.9535e+06	4468011	4.11991e+06	4.22407e+06	5146739	4.15836e+06	4.74993e+06	4.76914e+06	2.70997e+06
[R].LQPSSTSESMDQLLNK.[N]	1	Q99700	1xTMTpro [K16]; 1xTMTpro [N-Term]	1.472e-06	71	5.338e-05	2386.28	-0.34	0	491945	465067	500863	459205	490790	530529	569587	622842	585842	604068	494842	389196
[K].LQPSSSPENSLDPFPPR.[I]	7	Q8WWM7	1xTMTpro [N-Term]	3.603e-05	53	5.338e-05	2172.13	0.32	0	2.10877e+06	1.88743e+06	2.10994e+06	1.79808e+06	1.96718e+06	2.35795e+06	2.71508e+06	3.23855e+06	2.40633e+06	2.56618e+06	2.1545e+06	1.90669e+06
[K].EFHGNIIK.[V]	5	Q92804	1xTMTpro [K8]; 1xTMTpro [N-Term]	6.547e-05	37	5.338e-05	1565.93	0.13	0	3.76647e+06	3.20763e+06	3483345	3194366	3.59998e+06	3498602	2.94644e+06	3.55409e+06	2.74352e+06	2.90716e+06	2.57745e+06	2.19157e+06
[K].EFHLNESGDPSSK.[S]	5	Q01105	1xTMTpro [K13]; 1xTMTpro [N-Term]	5.615e-05	37	5.338e-05	2055.06	7.94	0	3.80059e+06	3.53227e+06	3.92024e+06	3.37959e+06	3.74316e+06	3.98862e+06	3.94192e+06	4.30173e+06	3.95641e+06	3987030	3.03076e+06	2.77402e+06
[K].IQPGSQQADFLDALIVSMDVIQHETIGK.[K]	2	P13010	1xOxidation [M18]; 1xTMTpro [K28]; 1xTMTpro [N-Term]	3.263e-06	55	5.338e-05	3677.97	-0.41	0	181733	206186	199434	143511	168608	203216	245550	253677	248276	234217	181829	188664
[K].EFKDEDWNMGDIVYTLTNR.[R]	3	Q04446	1xTMTpro [K3]; 1xTMTpro [N-Term]	1.527e-06	50	5.338e-05	2954.48	-0.65	1	4.82298e+06	4.655e+06	5.20416e+06	4.27542e+06	4.63428e+06	5.48506e+06	4.7325e+06	5.07423e+06	4.91432e+06	5.12371e+06	3.95976e+06	3.65614e+06
[K].EFKDEDWNMGDIVYTLTNR.[R]	3	Q04446	1xOxidation [M9]; 1xTMTpro [K3]; 1xTMTpro [N-Term]	6.401e-05	37	5.338e-05	2970.48	1.42	1	1.817e+06	1.81735e+06	1.9924e+06	1.69138e+06	1.78073e+06	2.31181e+06	1889528	2.20528e+06	1.77392e+06	1.99348e+06	1.40233e+06	1.38764e+06
[K].EFKDPLLQEPPAWFK.[S]	2	Q5BJF2	2xTMTpro [K3; K15]; 1xTMTpro [N-Term]	6.286e-06	33	5.338e-05	2757.58	-0.69	1	5.57771e+06	5016506	6.01887e+06	4.79991e+06	5.26752e+06	5.55703e+06	8.65043e+06	8.45584e+06	8.23945e+06	8.3332e+06	7.99193e+06	5.31643e+06
[K].LQPFATEADVEEALR.[L]	2	P33992	1xTMTpro [N-Term]	1.192e-05	74	5.338e-05	1993.06	-1.99	0	717393	1.03163e+06	676478	626844	652817	708518	587999	740965	614677	639549	559750	485843
[K].EFLALASSSLLK.[I]	1	Q9Y2A7	1xTMTpro [K12]; 1xTMTpro [N-Term]	7.217e-06	49	5.338e-05	1887.14	1.83	0	1234606	1.19399e+06	1.42868e+06	1.21455e+06	1.33316e+06	1.20332e+06	1.23867e+06	1.0378e+06	1.15858e+06	1179424	1.07028e+06	759865
[K].IQNTGDYYDLYGGEK.[F]	4	Q06124	1xTMTpro [K15]; 1xTMTpro [N-Term]	2.498e-05	49	5.338e-05	2344.2	2.9	0	1.37372e+06	1.27557e+06	1.45243e+06	1.16427e+06	1.36039e+06	1.39334e+06	1.39692e+06	1.59372e+06	1.46993e+06	1.3812e+06	1.36683e+06	965645
[R].IQNQWDEVQEHLQNR.[R]	1	P11532	1xTMTpro [N-Term]	4.125e-05	33	5.338e-05	2241.13	-2.89	0	130884	124498	124540	95368.7	120995	141266	177727	175191	163089	189678	163816	126591
[R].EFLDFFWDIAKPEQETR.[L]	1	Q9BQG0	1xTMTpro [K11]; 1xTMTpro [N-Term]	5.592e-05	26	5.338e-05	2779.46	5.56	0	512400	492414	489002	445703	467794	541702	522394	540888	511823	528326	424926	349128
[K].LQMEQQQQLQQR.[Q]	4	Q9NS69	1xOxidation [M3]; 1xTMTpro [N-Term]	5.798e-05	49	5.338e-05	1877.98	-1.29	0	2.02604e+06	1.84233e+06	2.13875e+06	1.94308e+06	2.3942e+06	2.25067e+06	7.02223e+06	7.39856e+06	6.24401e+06	6.75086e+06	5.90875e+06	4.70509e+06
[K].LQMEQQQQLQQR.[Q]	2	Q9NS69	1xTMTpro [N-Term]	9.305e-06	48	5.338e-05	1861.99	1.51	0	1.94427e+06	1.62921e+06	1.97092e+06	1.54253e+06	1.75268e+06	1.62317e+06	754567	911037	646107	668308	676179	510441
[R].LQQENLAEFFPQNYFR.[L]	1	Q9Y4R8	1xTMTpro [N-Term]	2.14e-05	22	5.338e-05	2348.2	0.7	0	1.3313e+06	1.13436e+06	1.2815e+06	1.03022e+06	1.17135e+06	1.22305e+06	1.4588e+06	1.50234e+06	1.28944e+06	1.3043e+06	1.26386e+06	952444
[K].IQVHYYEDGNVQLVSHK.[D]	4	P47755; P52907	1xTMTpro [K17]; 1xTMTpro [N-Term]	1.925e-06	35	5.338e-05	2637.43	-0.9	0	1.34345e+06	1.20356e+06	1.42313e+06	1.11275e+06	1.29721e+06	1.31448e+06	1.28916e+06	1.29825e+06	1.30605e+06	1.26962e+06	1.16581e+06	847011
[K].LQVLVEEAFGCQLQNR.[D]	1	Q5JPH6	1xCarbamidomethyl [C11]; 1xTMTpro [N-Term]	3.541e-06	61	5.338e-05	2208.18	-0.8	0	185767	183131	189806	165981	180410	211222	156709	187123	157556	160585	136609	133186
[K].EEVVLWMNTVGPYHNR.[Q]	1	Q9HD45	1xTMTpro [N-Term]	3.359e-05	32	5.338e-05	2248.15	1.48	0	735177	687535	723530	624706	716709	772184	718328	791632	652744	710186	625848	509546
[R].ISFEEFCAVVGGLDIHK.[K]	3	P63098	1xCarbamidomethyl [C7]; 1xTMTpro [K17]; 1xTMTpro [N-Term]	3.782e-07	57	5.338e-05	2529.37	0.52	0	7.48902e+06	6709432	8.42907e+06	6881147	7.71642e+06	7.76553e+06	7774643	8.15978e+06	7.15879e+06	7.78707e+06	7.43824e+06	4910816
[R].LSFEDFVTMTASR.[M]	1	Q9UBV8	1xTMTpro [N-Term]	3.051e-05	10	5.338e-05	1807.92	1	0	2.05044e+06	1.62184e+06	1.98742e+06	1.63809e+06	1.83521e+06	1.76085e+06	1.65893e+06	1.86339e+06	1.62681e+06	1.73234e+06	1.61863e+06	1.19688e+06
[R].EELSNVLAAMR.[K]	3	Q9Y3U8	1xTMTpro [N-Term]	5.837e-06	33	5.338e-05	1536.84	-0.82	0	1.35221e+07	1.32646e+07	14235542	1.24976e+07	14608689	1.29834e+07	1.15652e+07	9.91124e+06	1.4792e+07	1.50327e+07	1.30282e+07	7.95694e+06
[K].EELSSGDSLSPDPWK.[R]	2	P55196	1xTMTpro [K15]; 1xTMTpro [N-Term]	4.875e-05	36	5.338e-05	2255.17	0.63	0	384280	400463	425455	379145	397652	481495	344457	352764	324762	343740	264984	294164
[R].ISFDEYWTLIGGITGPIAK.[L]	1	Q96FQ6	1xTMTpro [K19]; 1xTMTpro [N-Term]	5.468e-05	41	5.338e-05	2689.51	-1.36	0	720625	761966	728664	705009	810510	883908	661004	676028	685020	804884	649600	493509
[R].LSFAHPPSAEVEAIALATLHDR.[M]	1	O15067	1xTMTpro [N-Term]	2.948e-06	59	5.338e-05	2649.43	0.02	0	440309	494163	441529	360041	364737	452831	358197	362553	436167	376852	317366	244119
[R].LSEQELEALELR.[E]	3	P52756	1xTMTpro [N-Term]	3.781e-05	50	5.338e-05	1733.96	2.42	0	566621	507704	580463	443130	509352	571263	500443	509888	503838	533027	390381	330908
[K].EELVAEQAIK.[H]	12	Q9Y6E2; Q7L1Q6	1xTMTpro [K10]; 1xTMTpro [N-Term]	8.44e-06	61	5.338e-05	1738.02	1.12	0	2.03432e+06	2.0555e+06	2.02755e+06	1.70234e+06	1.96589e+06	2.14117e+06	1.94837e+06	2.07423e+06	1.6168e+06	1.80641e+06	1.44362e+06	1.54776e+06
[K].EEIVDKYDLFVGSQATDFGEALVR.[H]	6	O43852	1xTMTpro [K6]; 1xTMTpro [N-Term]	1.882e-07	65	5.338e-05	3309.75	-1.51	1	3.08796e+06	2.93533e+06	3.46597e+06	2682101	3.00803e+06	3.52375e+06	3.27588e+06	2.8934e+06	3.22895e+06	3.65621e+06	3.00669e+06	2.46226e+06
[K].LSENNIQTIFAVTEEFQPVYK.[E]	3	P05556	1xTMTpro [K21]; 1xTMTpro [N-Term]	4.02e-07	59	5.338e-05	3078.66	0.46	0	2.06699e+06	1.81122e+06	2.16144e+06	1.55568e+06	1.93686e+06	2.04332e+06	1.79211e+06	1.93568e+06	1.64539e+06	1.53183e+06	1.78446e+06	1.03305e+06
[RK].ISEIEDAAFLAR.[E]	4	O75477; O94905	1xTMTpro [N-Term]	1.607e-05	41	5.338e-05	1638.9	0.79	0	2.4502e+06	2.06569e+06	2.67644e+06	1.80717e+06	2.15584e+06	2.18831e+06	2.47449e+06	2447497	2.42851e+06	2.57175e+06	2.52652e+06	1.51012e+06
[K].LSELDDRADALQAGASQFETSAAK.[L]	1	Q15836; P63027	1xTMTpro [K24]; 1xTMTpro [N-Term]	3.953e-06	29	5.338e-05	3102.62	2.48	1	586535	473730	655925	531618	583287	639252	647245	1.62166e+06	233871	409420	471025	369243
[K].LSFGDTLQVQNIHGAFNALGGADR.[L]	1	Q969X5	1xTMTpro [N-Term]	2.681e-08	82	5.338e-05	2805.46	2.54	0	1.52161e+06	1.26381e+06	1.55422e+06	1205033	1435408	1.40422e+06	1.92223e+06	2159350	1.87259e+06	1799000	1.93732e+06	1.30781e+06
[K].ISELDAFLKEPALNEANLSNLK.[A]	3	Q06323	2xTMTpro [K9; K22]; 1xTMTpro [N-Term]	3.789e-06	64	5.338e-05	3341.91	1.39	1	4.48471e+06	4.22431e+06	4.74927e+06	3.50818e+06	4112236	5.2009e+06	4.02288e+06	5.04894e+06	3.06601e+06	3.01553e+06	3.58847e+06	2.59926e+06
[R].LSEGFSIHTR.[D]	6	P20618	1xTMTpro [N-Term]	4.267e-05	61	5.338e-05	1450.8	4.03	0	3.68165e+06	3.46322e+06	3.90454e+06	3.58606e+06	3.4957e+06	3.59543e+06	2.80935e+06	3.6762e+06	2.55291e+06	2.96216e+06	2.33694e+06	2.29338e+06
[K].LSEGDLLAEIETDK.[A]	1	P10515	1xTMTpro [K14]; 1xTMTpro [N-Term]	1.816e-05	51	5.338e-05	2141.18	-2.9	0	145024	136639	133750	80449.8	106238	116347	585218	314599	591666	569387	417396	325980
[K].EEMQSNVEVVHTYR.[Q]	4	Q92597	1xTMTpro [N-Term]	4.315e-05	32	5.338e-05	2025	-1.16	0	1.08049e+07	9.19984e+06	1.08477e+07	9.63308e+06	1.04327e+07	9.11149e+06	7.06475e+06	8.05374e+06	6.78124e+06	6.76496e+06	5.4199e+06	3.99511e+06
[K].EEMQSNVEVVHTYR.[Q]	2	Q92597	1xOxidation [M3]; 1xTMTpro [N-Term]	3.287e-05	44	5.338e-05	2041	0.59	0	1.46965e+06	1.26246e+06	1.48314e+06	1.16363e+06	1.35512e+06	1.37919e+06	1.56088e+06	1.37149e+06	1.42618e+06	1.62623e+06	1.59041e+06	893393
[R].LSEEPLQVLEHPR.[Q]	5	Q9NZ08	1xTMTpro [N-Term]	3.637e-05	65	5.338e-05	1851.03	0.95	0	411311	420622	444109	384189	401076	472979	665067	659762	685440	678516	492917	479106
[K].LSEEEILENPDLFLTSEATDYGR.[Q]	1	Q14257	1xTMTpro [N-Term]	1.18e-06	48	5.338e-05	2945.46	-4.59	0	488101	433858	515767	384772	433640	460917	571080	533889	532290	530227	467512	311062
[R].EENLIPYSPDVQIHAER.[F]	4	Q8N766	1xTMTpro [N-Term]	1.371e-05	46	5.338e-05	2314.2	0.64	0	551042	534789	597953	392377	496787	608981	556669	530233	623903	574843	490295	432780
[K].ISEEDELDTK.[L]	5	Q15121	1xTMTpro [K10]; 1xTMTpro [N-Term]	1.864e-05	40	5.338e-05	1786.96	1.91	0	3.51476e+06	3.11992e+06	3.86947e+06	2.93788e+06	3.75508e+06	3.91365e+06	2.71952e+06	2.7285e+06	2.66364e+06	2.75275e+06	2.3667e+06	1.81764e+06
[R].EENSGLLQELEELRK.[Q]	2	P30622	1xTMTpro [K15]; 1xTMTpro [N-Term]	3.805e-06	37	5.338e-05	2395.33	2.22	1	1.32019e+06	1.14908e+06	1.38533e+06	1.00588e+06	1.21737e+06	1.51304e+06	914019	1168454	713196	690445	811259	664321
[R].LSEEASQALIEAYVDMR.[K]	2	P33991	1xOxidation [M16]; 1xTMTpro [N-Term]	1.142e-05	48	5.338e-05	2245.13	-0.16	0	252223	263464	258924	187497	253546	278276	272857	288782	284344	289832	195842	233197
[K].LSEEAECPNPSTPSK.[A]	2	O94804	1xCarbamidomethyl [C7]; 1xTMTpro [K15]; 1xTMTpro [N-Term]	6.321e-05	27	5.338e-05	2254.15	0.98	0	2.10289e+06	2.22578e+06	1.66019e+06	1.86048e+06	1.64301e+06	2.27817e+06	1.09123e+06	1.39106e+06	918845	1.20398e+06	423288	1486715
[R].ISEACSLAQQSGDHR.[L]	3	P52948	1xCarbamidomethyl [C5]; 1xTMTpro [N-Term]	3.079e-05	35	5.338e-05	1962.96	1.37	0	955325	876449	918799	854392	955507	996722	849922	863978	842944	851849	714886	681173
[R].EEMHLEDSANFIK.[Y]	4	P16615	1xTMTpro [K13]; 1xTMTpro [N-Term]	3.7e-05	34	5.338e-05	2171.13	3.47	0	876685	916584	881168	687591	814633	927891	1.10308e+06	1.15464e+06	1.05447e+06	1.07622e+06	861242	863163
[K].EEISATQIIVCTPEK.[W]	3	O75643	1xCarbamidomethyl [C11]; 1xTMTpro [K15]; 1xTMTpro [N-Term]	8.561e-06	43	5.338e-05	2326.28	1.31	0	1.11807e+06	1.10354e+06	1.15927e+06	982882	1.05653e+06	1.14216e+06	1.06663e+06	1.15736e+06	1.08329e+06	1.08567e+06	1.04902e+06	750293
[R].EELSALVAPAFAHTSQVLVDK.[S]	1	P27708	1xTMTpro [K21]; 1xTMTpro [N-Term]	9.547e-07	66	5.338e-05	2833.6	-2.57	0	700957	718146	752018	596280	579495	752517	942296	972269	891602	970260	643639	694569
[K].LSFGLEDEPLETATK.[E]	3	O94905	1xTMTpro [K15]; 1xTMTpro [N-Term]	7.561e-06	61	5.338e-05	2258.24	-3.47	0	1.95639e+06	1.89181e+06	2.19348e+06	1.53885e+06	1.76147e+06	2.03721e+06	2.31221e+06	1.84801e+06	2.283e+06	2.33482e+06	1.87577e+06	1.50913e+06
[R].LSHAVGCAFAACLER.[K]	2	P49757; Q9Y6R0	2xCarbamidomethyl [C7; C12]; 1xTMTpro [N-Term]	4.926e-05	42	5.338e-05	1966	0.97	0	1.97367e+06	1.74084e+06	2.03145e+06	1.91067e+06	2.18428e+06	1.98103e+06	2.69289e+06	2.72324e+06	2.62855e+06	2.57011e+06	2.89135e+06	1582735
[R].LSHANSAVVLSAVK.[V]	1	Q10567; P63010	1xTMTpro [K14]; 1xTMTpro [N-Term]	4.708e-05	24	5.338e-05	2004.21	2.05	0	2.31175e+06	2.05049e+06	2.53933e+06	2.20043e+06	2.44868e+06	2.22378e+06	2.48501e+06	2366674	2244948	2.34157e+06	2.6301e+06	1.52796e+06
[K].ISGWTQALPDMVVSHLFGK.[E]	1	Q92597	1xTMTpro [K19]; 1xTMTpro [N-Term]	1.328e-06	55	5.338e-05	2694.49	-0.42	0	2.43795e+06	2.19765e+06	2.99819e+06	2.33521e+06	2.89279e+06	2.5046e+06	1.59898e+06	1.89658e+06	1694112	1.86051e+06	2.28989e+06	1.03186e+06
[R].LSGWLAQQEDAHR.[I]	1	Q8IY17	1xTMTpro [N-Term]	6.382e-05	37	5.338e-05	1814.95	-0.4	0	308232	282746	329271	287026	294442	313884	267224	349297	292640	299836	288640	197244
[R].LSGWEEEEESWLYSSPK.[K]	2	Q9P270	1xTMTpro [K17]; 1xTMTpro [N-Term]	1.797e-05	32	5.338e-05	2664.33	-0.13	0	1.0865e+06	1.08237e+06	1.18217e+06	907928	1.03212e+06	1.17686e+06	1.17457e+06	1.01852e+06	1.22369e+06	1.23819e+06	974238	738205
[R].LSGVMVPAPIQDLEALR.[A]	1	Q9UBB4	1xOxidation [M5]; 1xTMTpro [N-Term]	6.457e-06	46	5.338e-05	2129.2	1.3	0	91186.3	86062	101746	83079.8	81980.8	76322.1	121929	102281	102020	108003	104804	78714.4
[K].LSGSNPYTTVTPQIINSK.[W]	5	O43707	1xTMTpro [K18]; 1xTMTpro [N-Term]	1.315e-06	77	5.338e-05	2528.42	4	0	1.28777e+07	1.13028e+07	1.24122e+07	1.0732e+07	1.24145e+07	1.08596e+07	5.37651e+06	6.52612e+06	5.39399e+06	5.15173e+06	6.21745e+06	3.63957e+06
[R].ISGNLDSPEGGFDAIMQVAVCGSLIGWR.[N]	1	P05556	1xCarbamidomethyl [C21]; 1xOxidation [M16]; 1xTMTpro [N-Term]	1.164e-06	67	5.338e-05	3269.63	-0.47	0	196999	202475	208240	166908	196075	183788	205471	201793	175421	206245	153103	124524
[K].LSGLNAFDIAEELVK.[T]	2	O95983	1xTMTpro [K15]; 1xTMTpro [N-Term]	1.107e-05	59	5.338e-05	2227.28	-0.39	0	219035	217273	253060	177885	230028	228137	269419	219483	256301	261840	248066	141077
[R].ISGLIYEETR.[G]	26	P62805	1xTMTpro [N-Term]	1.829e-05	40	5.338e-05	1484.83	1.2	0	2.54764e+07	2.32978e+07	2.68579e+07	2.3506e+07	2.69764e+07	2.37435e+07	2.48411e+07	2.64339e+07	2.71278e+07	2.49484e+07	3.44061e+07	1.8642e+07
[K].ISGGSVVEMQGDEMTR.[I]	5	O75874	1xOxidation [M]; 1xTMTpro [N-Term]	1.449e-05	45	5.338e-05	2015.97	-0.43	0	1.82318e+06	1.67335e+06	2.00195e+06	1749612	1.97805e+06	1.93252e+06	2.16759e+06	2.14948e+06	2.10359e+06	2.17363e+06	2553436	1.57949e+06
[K].LSGGGGESDGFFHPEGQPQR.[L]	1	Q96EV2	1xTMTpro [N-Term]	3.706e-05	28	5.338e-05	2363.13	-6.68	0	236055	204192	229530	190900	202142	254879	230795	224596	294483	296227	193219	180581
[R].ISGETIFVTAPHEATAGIIGVNR.[K]	2	Q00610	1xTMTpro [N-Term]	5.52e-08	62	5.338e-05	2657.46	1.58	0	1.11738e+07	9.80424e+06	10768467	9.76743e+06	1.16944e+07	1.02854e+07	7.34884e+06	1.07596e+07	8.32972e+06	7539567	8.39826e+06	5.07108e+06
[K].LSGAYLVDDSDPDTSLFINVCR.[D]	1	P11717	1xCarbamidomethyl [C21]; 1xTMTpro [N-Term]	6.851e-07	68	5.338e-05	2761.37	0.28	0	197364	205692	231669	164145	187346	257391	258290	252615	242262	259216	182190	188159
[K].EELNAISGPNEFAEFYNR.[L]	2	Q12874	1xTMTpro [N-Term]	2.53e-06	62	5.338e-05	2404.17	-0.67	0	458591	464770	459430	382474	458925	504209	941621	816451	911907	957305	1.39349e+06	590613
[R].EEINALVQELGFYR.[K]	3	Q8WWX9	1xTMTpro [N-Term]	3.025e-05	49	5.338e-05	1985.07	0.56	0	379855	369388	419178	351335	384544	417796	379512	399983	394046	427455	357882	298378
[R].LSGAQADLHIEDGDSIR.[F]	1	O95571	1xTMTpro [N-Term]	2.752e-07	72	5.338e-05	2101.08	0.54	0	758123	700356	909481	681296	820492	853739	930972	1.0756e+06	997560	908800	1.07513e+06	651483
[K].ISGADINSICQESGMLAVR.[E]	2	P43686	1xCarbamidomethyl [C10]; 1xOxidation [M15]; 1xTMTpro [N-Term]	1.844e-05	39	5.338e-05	2341.18	3.01	0	658136	602091	679112	550146	610410	708697	665118	689467	635709	656865	589951	465143
[K].ISGADINSICQESGMLAVR.[E]	2	P43686	1xCarbamidomethyl [C10]; 1xTMTpro [N-Term]	8.789e-07	75	5.338e-05	2325.19	0.71	0	1.85484e+06	1.62697e+06	1.98726e+06	1.60726e+06	1798348	1.86427e+06	2.30387e+06	2.61305e+06	2.20391e+06	2.15457e+06	2.19536e+06	1.46202e+06
[K].EEIQETQTPTHSR.[K]	2	Q9BYG3	1xTMTpro [N-Term]	2.142e-05	34	5.338e-05	1859.94	-0.05	0	444748	455674	455364	491265	465561	576687	498671	541380	454809	552331	427083	387409
[R].EELQLLQEQGSYVGEVVR.[A]	3	P62195	1xTMTpro [N-Term]	1.132e-06	76	5.338e-05	2380.27	0.64	0	578679	629150	614457	487869	530993	715362	613925	591267	671975	724615	462054	493593
[R].LSFQHDPETSVLVLR.[K]	9	Q14697	1xTMTpro [N-Term]	1.518e-05	29	5.338e-05	2045.14	0.59	0	8.78714e+06	8.11561e+06	8.60611e+06	8.51712e+06	9.28365e+06	8.96158e+06	8.03811e+06	9.75213e+06	7.57905e+06	8.03571e+06	6.11558e+06	6.00303e+06
[R].EELQNLIQSLEAANK.[V]	3	Q9NX08	1xTMTpro [K15]; 1xTMTpro [N-Term]	2.372e-05	48	5.338e-05	2308.3	0.71	0	1.17526e+06	1.14957e+06	1.34498e+06	932606	1.10757e+06	1.14739e+06	1.22086e+06	1.03022e+06	1.16661e+06	1.09112e+06	1.04146e+06	844039
[K].ISFPAIQAAPSFSNSFPQIFR.[D]	1	P23381	1xTMTpro [N-Term]	4.261e-06	71	5.338e-05	2629.41	6.05	0	298073	269259	287770	284099	315058	298340	256064	298076	239887	270886	239772	181577
[K].ISFLENNLEQLTK.[V]	2	Q12840; P33176; O60282	1xTMTpro [K13]; 1xTMTpro [N-Term]	5.717e-05	49	5.338e-05	2157.24	4.77	0	5.53115e+06	5.16441e+06	6.06269e+06	4.91131e+06	5.89244e+06	5.83906e+06	3.36289e+06	3.79024e+06	3.1951e+06	3415648	3.13553e+06	2.05591e+06
[K].EELQSGVDAANSAAQQYQR.[R]	5	P46940	1xTMTpro [N-Term]	9.167e-08	101	5.338e-05	2369.17	-4.27	0	1.1505e+06	1.16308e+06	1.29862e+06	992375	1.20045e+06	1.24549e+06	1.27739e+06	1.03248e+06	1.36877e+06	1.39588e+06	1.19317e+06	891696
[R].EEIQSSISGVTAAYNR.[E]	4	P46940	1xTMTpro [N-Term]	2.2e-06	70	5.338e-05	2029.05	-3.22	0	1.421e+06	1.32602e+06	1.50828e+06	1.26344e+06	1.40571e+06	1.46536e+06	1.49484e+06	1.4865e+06	1.49255e+06	1.45789e+06	1.33954e+06	1.01982e+06
[K].ISDSVLVDIKDTEPLIQTAK.[T]	2	P48643	2xTMTpro [K10; K20]; 1xTMTpro [N-Term]	1.5e-06	49	5.338e-05	3097.82	-1.94	1	2.7145e+06	2.42801e+06	2.88588e+06	2.20489e+06	2.43817e+06	2.92698e+06	2.16584e+06	2.48623e+06	2122376	1.90165e+06	2.06632e+06	1.3429e+06
[K].EEPFFPPPEEFVFIHAVPVEER.[V]	4	Q1KMD3	1xTMTpro [N-Term]	3.605e-07	74	5.338e-05	2945.5	3.06	0	1.43463e+06	1.36248e+06	1.61717e+06	1.14517e+06	1.3434e+06	1.61098e+06	2.08593e+06	1876407	2.32892e+06	2.07443e+06	1.7548e+06	1.44084e+06
[R].EEPGCCVAVHCVAGLGR.[A]	1	Q12974	3xCarbamidomethyl [C5; C6; C11]; 1xTMTpro [N-Term]	2.43e-05	28	5.338e-05	2175.04	-0.93	0	205173	201817	207069	205317	209387	233935	253778	253595	263940	288961	221548	190741
[K].ISDQDNDGTLNDAELNFFQR.[I]	1	Q8IXI2	1xTMTpro [N-Term]	1.848e-06	52	5.338e-05	2616.25	-0.2	0	142145	134409	163771	113446	118732	147241	149153	136342	153997	149391	115377	106298
[R].IRPTVQEDGGDVIYK.[G]	2	Q9UMS0	1xTMTpro [K15]; 1xTMTpro [N-Term]	2.017e-05	14	5.338e-05	2298.29	-6.91	0	2.11758e+06	1.78054e+06	2.19765e+06	1.65774e+06	1.89604e+06	2.09887e+06	2.38328e+06	2.52627e+06	2.12443e+06	2.25129e+06	2.18016e+06	1.4371e+06
[R].LRPQTYDLQESNVQLK.[L]	2	Q92599	1xTMTpro [K16]; 1xTMTpro [N-Term]	3.721e-05	23	5.338e-05	2540.43	1.19	0	600843	539840	586282	501424	581119	618701	692648	779676	686870	625207	654542	463558
[R].LRPLSYPDTDVILMCFSIDSPDSLENIPEK.[W]	2	P08134; P61586	1xCarbamidomethyl [C15]; 1xOxidation [M14]; 1xTMTpro [K30]; 1xTMTpro [N-Term]	3.406e-05	20	5.338e-05	4089.11	0.42	0	402244	374027	459333	357022	390800	504366	460348	459648	480727	420014	362378	303926
[K].IRPGEYEQFESTIGFK.[L]	2	Q9H4G0	1xTMTpro [K16]; 1xTMTpro [N-Term]	2.813e-05	15	5.338e-05	2509.36	7.96	0	2.09046e+06	1.94995e+06	2360474	2.08582e+06	2309979	2.38528e+06	2.00245e+06	2.01373e+06	1.93677e+06	1.96634e+06	1.81708e+06	1.31112e+06
[R].LRPESALAQAQK.[C]	3	O94826	1xTMTpro [K12]; 1xTMTpro [N-Term]	1.718e-05	14	5.338e-05	1920.15	0.05	0	4.39778e+06	3.64303e+06	4.44867e+06	3.98187e+06	4.44823e+06	4154959	4.77771e+06	4.92543e+06	4544976	4.86491e+06	5.23992e+06	2.93014e+06
[R].IRGEEPAVTEETLCVGLAR.[V]	1	Q9H2P9	1xCarbamidomethyl [C14]; 1xTMTpro [N-Term]	1.307e-05	22	5.338e-05	2404.28	-2.01	1	153697	163104	167355	131709	150614	173937	134361	124724	149369	138619	97471.3	87367.1
[K].LRGEDQEVELVVDYISK.[E]	1	Q3SY69	1xTMTpro [K17]; 1xTMTpro [N-Term]	4.001e-05	26	5.338e-05	2600.44	4.4	1	296750	287172	319341	274116	324668	359775	289793	291474	293613	288769	243771	230516
[R].LRENELTYYCCK.[K]	2	P13987	2xCarbamidomethyl [C10; C11]; 1xTMTpro [K12]; 1xTMTpro [N-Term]	2.516e-05	9	5.338e-05	2257.16	0.18	1	2.58099e+06	1.9963e+06	2.52915e+06	2.11074e+06	2.55656e+06	2.41312e+06	4.33678e+06	5.85698e+06	2.41885e+06	2.59637e+06	3.84437e+06	2.47468e+06
[K].IRELESQISELQEDLESER.[A]	2	P35579	1xTMTpro [N-Term]	9.577e-06	40	5.338e-05	2607.34	-5.89	1	1.32668e+06	1.1644e+06	1.53576e+06	1.00903e+06	1.10333e+06	1.59488e+06	848420	1.17117e+06	755349	825223	725260	628538
[K].LREAEETQSTLQAECDQYR.[S]	1	Q9P2E9	1xCarbamidomethyl [C15]; 1xTMTpro [N-Term]	1.891e-05	37	5.338e-05	2631.26	0.5	1	109375	98620.5	112417	88457.2	111773	133870	127755	511520	61167	103273	127822	84383.7
[R].LRDPEVVASELGYVFQAITLTR.[Q]	1	P06132	1xTMTpro [N-Term]	2.732e-07	72	5.338e-05	2781.55	-16.29	1	1.61323e+06	1.52444e+06	1.8579e+06	1.27339e+06	1.5591e+06	1640587	1.3994e+06	1476912	1.53498e+06	1.38842e+06	1.14411e+06	968129
[K].EETVLATVQALQTASHLSQQADLR.[S]	2	P04844	1xTMTpro [N-Term]	5.177e-06	21	5.338e-05	2913.56	2.71	0	1.15984e+06	1.12644e+06	1.32129e+06	860804	980354	1.26403e+06	1.34259e+06	1.35579e+06	1.31086e+06	1.33653e+06	1.63911e+06	946337
[R].LRDPDINPCLSESDASTR.[C]	1	Q9BUK0	1xCarbamidomethyl [C9]; 1xTMTpro [N-Term]	6.717e-05	63	5.338e-05	2350.16	-2.7	1	122926	103762	105108	80194.5	115318	118323	191540	169297	170299	191062	137297	133419
[R].LRAETEQGEQQR.[Q]	2	Q15149	1xTMTpro [N-Term]	2.544e-05	33	5.338e-05	1748.92	-0.62	1	1.44934e+06	1.22404e+06	1.41232e+06	1.23139e+06	1.33764e+06	1.54991e+06	1.91765e+06	4.21149e+06	721770	1.07323e+06	1.71908e+06	1.14698e+06
[R].EEVDLTGSVPVHAK.[T]	3	Q15031	1xTMTpro [K14]; 1xTMTpro [N-Term]	3.614e-05	30	5.338e-05	2089.18	0.94	0	2.00545e+06	1.85556e+06	2.2001e+06	1.73496e+06	2.02854e+06	1.97373e+06	2.4163e+06	2.46423e+06	2.25265e+06	2.63089e+06	2.47066e+06	1.60124e+06
[R].IQYQLVDISQDNALRDEMR.[A]	3	Q9H299	1xTMTpro [N-Term]	5.652e-06	24	5.338e-05	2611.35	-0.15	1	9.10618e+06	8.6842e+06	10191164	6.49833e+06	8.23577e+06	8.81579e+06	6.63189e+06	9.63178e+06	5.35105e+06	5.97758e+06	6.97671e+06	5.06195e+06
[R].IQYQLVDISQDNALR.[D]	3	Q9H299	1xTMTpro [N-Term]	2.52e-06	64	5.338e-05	2080.14	4.58	0	4.043e+06	3822826	4.45427e+06	3.83442e+06	4.41954e+06	3.81318e+06	3.79585e+06	3.75826e+06	4.23519e+06	4.4236e+06	4.1655e+06	2.72527e+06
[K].LQYEGIFIK.[D]	2	Q15459	1xTMTpro [K9]; 1xTMTpro [N-Term]	5.785e-05	44	5.338e-05	1719.03	2.88	0	6.03145e+06	5.19453e+06	5851746	5.14891e+06	5.83361e+06	5.62394e+06	1.07611e+07	1.07292e+07	9.53752e+06	10643263	5.76404e+06	8883520
[K].LQWLLDESFK.[G]	1	Q9NZ08	1xTMTpro [K10]; 1xTMTpro [N-Term]	5.386e-05	34	5.338e-05	1887.09	0.48	0	1.03179e+06	909637	1.07021e+06	951918	1.14475e+06	939390	1.4789e+06	1.17714e+06	1.64453e+06	1.5695e+06	1.64277e+06	950603
[K].EEVGEEAIVELVENGKK.[V]	3	P35579	2xTMTpro [K16; K17]; 1xTMTpro [N-Term]	9.559e-06	37	5.338e-05	2784.58	0.61	1	632598	680642	686430	543765	579555	744126	457258	496914	392811	398829	382490	341679
[K].IQVTPPGFQLVFLPFADDKR.[K]	1	P12956	1xTMTpro [K19]; 1xTMTpro [N-Term]	5.876e-05	31	5.338e-05	2896.66	2.63	1	2588388	2.20265e+06	3.26485e+06	2.22823e+06	2814135	2.77273e+06	3.57527e+06	4.44677e+06	4.33364e+06	3.62401e+06	3784031	2.05682e+06
[K].LQVSQQEDITK.[S]	2	P29218	1xTMTpro [K11]; 1xTMTpro [N-Term]	6.083e-05	53	5.338e-05	1897.09	0.93	0	552041	500536	585652	456335	561065	522565	619397	570155	620178	550750	522523	395983
[K].IQVQSSEASFTLTAAAEEEK.[V]	1	Q02952	1xTMTpro [K20]; 1xTMTpro [N-Term]	2.318e-05	48	5.338e-05	2747.46	-7.68	0	352705	363120	395491	323347	329947	415921	414988	382959	363767	389653	333865	260857
[R].LQVNQVVIHEDFIQSCFDR.[L]	1	Q93008	1xCarbamidomethyl [C16]; 1xTMTpro [N-Term]	7.679e-07	51	5.338e-05	2651.36	-3.11	0	526785	461731	581952	388982	468978	483062	521379	592888	488006	529671	441986	408564
[K].EEVSGSSAAVTENADSDR.[I]	1	P28290	1xTMTpro [N-Term]	2.269e-05	41	5.338e-05	2128	-0.62	0	86898.3	93340.1	100820	96488.4	93300.8	91019.1	102753	107488	97355.4	95257.9	106064	78774.8
[K].IQVLVEPDHFK.[V]	12	P17931	1xTMTpro [K11]; 1xTMTpro [N-Term]	3.38e-05	42	5.338e-05	1933.14	2.89	0	1.92046e+07	1.65316e+07	2.11226e+07	2.27167e+07	2.25728e+07	2.41915e+07	1.53602e+07	1.81918e+07	1.52855e+07	1.66992e+07	1.56969e+07	1.22966e+07
[K].EEVVLLTHGDSVDK.[V]	2	P49915	1xTMTpro [K14]; 1xTMTpro [N-Term]	5.341e-05	24	5.338e-05	2149.2	1.48	0	547666	567167	569175	474251	517253	606474	596073	567540	658777	660053	540975	442112
[R].LRQEEPQSLQAAVR.[T]	3	P29590	1xTMTpro [N-Term]	1.939e-05	22	5.338e-05	1929.08	-0.59	1	2.89098e+06	2.6301e+06	2.98295e+06	2.42026e+06	2.90925e+06	2.84347e+06	3.54953e+06	3.94765e+06	2.70705e+06	2.8402e+06	3.1683e+06	2.17428e+06
[K].EEILENWNMFVGSQATNYGEDLTK.[N]	2	Q15293	1xTMTpro [K24]; 1xTMTpro [N-Term]	3.062e-06	64	5.338e-05	3396.69	-5.11	0	764628	764386	819977	621983	773367	821838	629991	613480	638971	627637	557778	419577
[R].EESPYCVVCFETLFANTCEECGKPIGCDCK.[D]	1	Q14192	6xCarbamidomethyl [C6; C9; C18; C21; C27; C29]; 2xTMTpro [K23; K30]; 1xTMTpro [N-Term]	1.857e-06	29	5.338e-05	4572.11	-2.8	0	436733	458725	517442	390859	425443	539607	315441	351893	411997	386468	343222	222814
[K].LSAASTWLEDEGVGATTVMLK.[E]	1	Q9Y4L1	1xTMTpro [K21]; 1xTMTpro [N-Term]	3.74e-07	66	5.338e-05	2787.51	-1.46	0	716718	775623	782149	551590	666572	844202	1.0853e+06	1.10443e+06	1.32804e+06	1.28911e+06	1.19431e+06	732521
[R].LSDQDLDQALSDEELNAFQK.[S]	2	Q8IXI1	1xTMTpro [K20]; 1xTMTpro [N-Term]	1.986e-05	53	5.338e-05	2887.48	2.15	0	148027	131361	168904	126246	132297	158574	223443	179770	228710	230867	177176	143956
[R].LSDPELGVEEEPFHTIMK.[Q]	1	Q15021	1xOxidation [M17]; 1xTMTpro [K18]; 1xTMTpro [N-Term]	2.706e-06	58	5.338e-05	2695.41	2.05	0	420061	461977	481708	333781	348497	472122	357126	327342	314995	352674	265748	215576
[R].LSDPELGVEEEPFHTIMK.[Q]	1	Q15021	1xTMTpro [K18]; 1xTMTpro [N-Term]	1.967e-06	45	5.338e-05	2679.42	0.18	0	403193	381822	477164	289857	325738	455744	358294	366086	350445	351804	259521	242566
[K].LSDGIGVMLPQVLK.[G]	1	P52701	1xTMTpro [K14]; 1xTMTpro [N-Term]	6.036e-05	41	5.338e-05	2078.25	0.05	0	949730	832952	1.08178e+06	868574	989381	953656	1228090	1.45718e+06	1.21966e+06	1.19719e+06	1178091	787039
[K].LSDGFNGADLR.[N]	2	P62333	1xTMTpro [N-Term]	1.672e-05	30	5.338e-05	1468.77	-0.49	0	1.42165e+06	1.28355e+06	1.4133e+06	1.20712e+06	1509253	1.38768e+06	1.33535e+06	1.53992e+06	962999	1.07462e+06	1.22076e+06	843695
[R].LSDETLIDIMTR.[F]	6	P19367	1xTMTpro [N-Term]	1.166e-05	45	5.338e-05	1710.93	2.2	0	5.59166e+06	4.90475e+06	5.72436e+06	4.53487e+06	5.24146e+06	5.42618e+06	5.08064e+06	5.59662e+06	5.23765e+06	5.20106e+06	4.78078e+06	3.23321e+06
[R].EEPWVDPNSPVLLEDPVLCALAK.[K]	2	P52895	1xCarbamidomethyl [C19]; 1xTMTpro [K23]; 1xTMTpro [N-Term]	3.792e-05	61	5.338e-05	3199.72	2.64	0	185956	207160	217489	145129	162072	218980	280039	238354	302242	295751	226798	215696
[K].LSDESLDSFLIELEK.[V]	2	Q658Y4	1xTMTpro [K15]; 1xTMTpro [N-Term]	2.898e-05	41	5.338e-05	2346.29	0.35	0	197736	215858	215580	172109	184511	235474	210083	199836	205362	203598	166890	136629
[K].ISDEGIAYLVK.[V]	1	P35249	1xTMTpro [K11]; 1xTMTpro [N-Term]	7.435e-06	51	5.338e-05	1816.07	1.91	0	991419	889369	900978	884905	956514	1.01042e+06	1.86856e+06	2903766	1.32898e+06	1.58072e+06	2.15667e+06	1.064e+06
[R].ISDEANSNFNQGTENEQSK.[E]	1	P28290	1xTMTpro [K19]; 1xTMTpro [N-Term]	6.405e-06	74	5.338e-05	2720.33	0.37	0	61428	52782.7	56708.4	42406.3	50733.9	51894.9	110483	96332.3	123900	108295	111197	71668.6
[K].LSDALAVEDDQVAPVPLNVVETSSSVR.[E]	1	Q86UP2	1xTMTpro [N-Term]	5.781e-05	39	5.338e-05	3114.65	-0.61	0	30413.8	31942.1	33670.2	20522.4	24032.6	27891.2	25739	25687.7	28029.9	29199.4	23841.6	19230.5
[R].LSCFAQTVSPAEK.[W]	3	Q16658	1xCarbamidomethyl [C3]; 1xTMTpro [K13]; 1xTMTpro [N-Term]	4.35e-05	43	5.338e-05	2046.12	0.49	0	1.6079e+06	1.48727e+06	1.74059e+06	1.50357e+06	1663651	1.6049e+06	2.50906e+06	2754499	2.36824e+06	2.41575e+06	2.66411e+06	1.65235e+06
[RK].ISATSIFFESMPYK.[LV]	1	P34897; P34896	1xTMTpro [K14]; 1xTMTpro [N-Term]	2.046e-05	29	5.338e-05	2229.21	3.44	0	2.58759e+06	2.08904e+06	2.69803e+06	2.27447e+06	2.75682e+06	2.32893e+06	2.43314e+06	2.53225e+06	2.53649e+06	2.56177e+06	2.77934e+06	1.60159e+06
[R].LSASSSISSADLFEEPR.[K]	3	Q9NP61	1xTMTpro [N-Term]	8.534e-06	59	5.338e-05	2100.08	0.6	0	669192	647079	704565	535126	614515	709897	553301	586468	643073	607080	467306	381065
[K].EEQSQITSQVTGQIGWR.[R]	3	Q96CW1	1xTMTpro [N-Term]	2.821e-06	58	5.338e-05	2251.16	-1.14	0	1.03266e+06	938204	1.01845e+06	847095	949301	1.05397e+06	967726	1.01314e+06	944859	926645	1.14995e+06	691313
[R].ISAPNVDFNLEGPK.[V]	2	Q09666	1xTMTpro [K14]; 1xTMTpro [N-Term]	2.17e-05	42	5.338e-05	2109.18	-0.41	0	5.64253e+06	4.5622e+06	5.58881e+06	4.32523e+06	5.38169e+06	5.19565e+06	6.31172e+06	6375890	6.11654e+06	5.38361e+06	6.00646e+06	3.68156e+06
[K].LSANQQNILK.[F]	3	P57088	1xTMTpro [K10]; 1xTMTpro [N-Term]	1.306e-05	40	5.338e-05	1737.05	3.72	0	3.25192e+06	2.87187e+06	3.32359e+06	2.82906e+06	3.18026e+06	3.02587e+06	4.1244e+06	3.83333e+06	3.63721e+06	3.88761e+06	4.11002e+06	2.23432e+06
[K].EESAASGGAAYTK.[R]	2	Q9Y2W1	1xTMTpro [K13]; 1xTMTpro [N-Term]	5.033e-08	79	5.338e-05	1849.98	-2.07	0	941753	772199	1.02161e+06	858210	1.02213e+06	985249	833479	718610	834766	861950	826071	476873
[K].ISALQSAGVVVSMSPAQLGTTIYK.[E]	1	P53597	1xTMTpro [K24]; 1xTMTpro [N-Term]	2.235e-07	63	5.338e-05	3029.72	5.84	0	910292	843078	972298	796458	927832	919300	961019	1.10739e+06	967672	938487	1.07631e+06	627866
[K].ISALEQVDDWSNK.[F]	1	Q13439	1xTMTpro [K13]; 1xTMTpro [N-Term]	4.292e-05	45	5.338e-05	2113.14	-1.09	0	677784	671809	669496	533192	570924	641073	823789	941908	851620	865470	838180	554538
[K].EESESTAVGQAHSDISK.[D]	3	Q02952	1xTMTpro [K17]; 1xTMTpro [N-Term]	5.188e-06	36	5.338e-05	2383.22	-0.99	0	1.10502e+06	1.14108e+06	1.21782e+06	1.00444e+06	1.12799e+06	1.40042e+06	892019	886931	956147	922812	789163	707992
[R].LSAELLLGQLNAEHAEADVR.[R]	1	Q15750	1xTMTpro [N-Term]	2.519e-05	16	5.338e-05	2453.33	-2.58	0	439300	445299	424690	358213	379693	488523	412451	463643	406912	462346	284237	421125
[R].ISAEGVDIVLDCLCGDNTGK.[G]	1	Q9HCJ6	2xCarbamidomethyl [C12; C14]; 1xTMTpro [K20]; 1xTMTpro [N-Term]	1.762e-06	57	5.338e-05	2744.41	3.36	0	270865	311311	322988	179806	220601	251598	130946	143624	144461	113090	95054.9	103240
[R].ISAEGGEQVER.[V]	4	Q9BQE5	1xTMTpro [N-Term]	7.17e-06	48	5.338e-05	1478.78	2	0	1.75707e+06	1.56718e+06	2.03208e+06	1.72267e+06	1.96256e+06	1.81411e+06	3.37486e+06	3.11186e+06	3.25903e+06	3.06835e+06	3.13677e+06	1.97282e+06
[K].EESGVSVSNSQPTNESHSIK.[A]	1	Q99808	1xTMTpro [K20]; 1xTMTpro [N-Term]	4.482e-05	53	5.338e-05	2724.39	0.1	0	91326.1	104328	113585	79336.5	98088.7	98338.6	117752	93087	106432	93449.2	105288	66057.7
[K].LSAAVTEAFVR.[L]	2	P26640	1xTMTpro [N-Term]	3.619e-05	35	5.338e-05	1467.85	6.32	0	2.65607e+06	2.33136e+06	2.83986e+06	2.53834e+06	2.68825e+06	2.45561e+06	2.73653e+06	2.77665e+06	2.78652e+06	2.78136e+06	2.60003e+06	1.71901e+06
[K].LSAASTWLEDEGVGATTVMLK.[E]	1	Q9Y4L1	1xOxidation [M19]; 1xTMTpro [K21]; 1xTMTpro [N-Term]	6.166e-05	18	5.338e-05	2803.5	-1.35	0	420164	387671	502270	379997	490415	488772	649430	613449	604637	619851	893192	380081
[R].EESPLLIGQQSTVSDVPR.[D]	7	P02751	1xTMTpro [N-Term]	1.041e-06	89	5.338e-05	2259.22	-0.42	0	1.66031e+06	1.60783e+06	1.89935e+06	1.51894e+06	1.77956e+06	2.09683e+06	1.20282e+06	1.38064e+06	1.40696e+06	1.36731e+06	1.11159e+06	1.00289e+06
[K].LTQDEIISK.[T]	1	Q07866	1xTMTpro [K9]; 1xTMTpro [N-Term]	4.175e-05	35	5.338e-05	1654.99	0.15	0	646452	614220	675799	566556	626058	718139	505773	511381	494487	511518	384606	381832
[K].LTQDQDVDVK.[Y]	6	P30153	1xTMTpro [K10]; 1xTMTpro [N-Term]	1.561e-05	49	5.338e-05	1768.99	0.79	0	3.86524e+06	3.51445e+06	3.90972e+06	2.9302e+06	3.44506e+06	3.54899e+06	3.7085e+06	3.91359e+06	3.65544e+06	4.04612e+06	3.75366e+06	2.59855e+06
[K].LTQEESFSVWDEHFK.[T]	1	O75122	1xTMTpro [K15]; 1xTMTpro [N-Term]	1.539e-05	32	5.338e-05	2490.28	0.99	0	891906	942434	939344	883336	871072	1.05607e+06	991311	1.02053e+06	916571	967763	817583	723742
[K].LYAQDADGCPIDIK.[V]	4	Q14315	1xCarbamidomethyl [C9]; 1xTMTpro [K14]; 1xTMTpro [N-Term]	4.591e-05	56	5.338e-05	2187.16	1	0	1.19892e+06	1.04271e+06	1.21882e+06	1.02941e+06	1.15131e+06	1.24044e+06	705596	759823	723661	743063	604134	514435
[K].EAGNLEGILLTGLTK.[D]	1	Q9NXC5	1xTMTpro [K15]; 1xTMTpro [N-Term]	3.268e-05	37	5.338e-05	2137.27	0.59	0	253683	247765	279853	234637	237623	298999	338749	362837	329026	369230	317551	251145
[K].EAGNPGSLFGYSVALHR.[Q]	2	P26006	1xTMTpro [N-Term]	5.2e-05	26	5.338e-05	2079.09	1.86	0	4.34264e+06	4.11805e+06	4.6909e+06	4.56657e+06	4.42228e+06	4.76394e+06	3.62566e+06	4.05685e+06	3.46403e+06	3599920	3.84076e+06	3.04286e+06
[R].EAGSQKDENLALYVENQFR.[E]	2	P02786	1xTMTpro [K6]; 1xTMTpro [N-Term]	7.008e-07	49	5.338e-05	2819.48	0.53	1	5.5316e+06	4.43842e+06	5.42771e+06	3.9613e+06	4462079	5.43396e+06	6.00691e+06	9.54526e+06	2.73354e+06	3.03591e+06	5.25741e+06	3.14558e+06
[K].IYADTFGDINYQEFAK.[R]	1	Q15029	1xTMTpro [K16]; 1xTMTpro [N-Term]	1.348e-05	62	5.338e-05	2503.3	0.72	0	638714	537542	611027	500019	595760	597715	766726	794832	722947	684622	734550	475630
[R].LWYCDLQQESSGIAGILK.[W]	1	P48147	1xCarbamidomethyl [C4]; 1xTMTpro [K18]; 1xTMTpro [N-Term]	1.316e-05	40	5.338e-05	2689.45	3.39	0	1133782	1148651	1.16965e+06	1.0457e+06	1219459	1.16625e+06	797822	1.04674e+06	868819	906284	906563	571814
[R].EAGVEMGDEDDLSTPNEK.[L]	3	P14868	1xOxidation [M6]; 1xTMTpro [K18]; 1xTMTpro [N-Term]	3.01e-05	46	5.338e-05	2560.22	1.73	0	221766	226049	217725	183410	191011	243976	219659	217595	241141	213832	167131	155855
[K].LWWADQVSEK.[M]	1	Q07954	1xTMTpro [K10]; 1xTMTpro [N-Term]	2.441e-05	49	5.338e-05	1870.04	2.08	0	4522998	3.91829e+06	4.52776e+06	3.72657e+06	3.96726e+06	3685282	3.5181e+06	3.78489e+06	3076063	3317631	3.48514e+06	1.98404e+06
[R].LWVIFPGEEGLDYGGVAR.[E]	2	Q96J02	1xTMTpro [N-Term]	1.4e-05	55	5.338e-05	2282.21	0.74	0	578122	545330	619759	464178	536728	624880	517201	585876	475690	522906	429229	363130
[R].LWSSLQTHCCSQNK.[C]	2	P10619	2xCarbamidomethyl [C9; C10]; 1xTMTpro [K14]; 1xTMTpro [N-Term]	1.837e-05	53	5.338e-05	2357.2	3.93	0	1.80108e+06	1.57894e+06	1.76358e+06	1.50286e+06	1.72347e+06	1.61818e+06	1.87462e+06	2.1747e+06	1.85115e+06	1.8104e+06	1776178	1.30275e+06
[K].LWSLDSDEPVADIEGHTVR.[V]	2	O43172	1xTMTpro [N-Term]	2.305e-06	54	5.338e-05	2443.24	-1.91	0	547158	626044	628356	465414	535205	656820	894418	806263	873379	914035	626572	742153
[K].EAHLPPGAMAAVGLSWEECK.[Q]	2	P49327	1xCarbamidomethyl [C19]; 1xTMTpro [K20]; 1xTMTpro [N-Term]	9.577e-06	42	5.338e-05	2761.43	-3.4	0	1.20433e+06	1.10612e+06	1.3069e+06	993815	1.08266e+06	1.23154e+06	901266	985366	919946	967548	903955	663846
[R].LYAVFTDYEHDK.[V]	2	Q8TCS8	1xTMTpro [K12]; 1xTMTpro [N-Term]	3.151e-06	61	5.338e-05	2109.11	0.15	0	3.10266e+06	2.83151e+06	3.31285e+06	2.79585e+06	3.05495e+06	3.06981e+06	2.88562e+06	2.76029e+06	2.69305e+06	2.70556e+06	2.88471e+06	1.74707e+06
[K].EAHQLFLEPEVLDPESVELK.[W]	2	P39748	1xTMTpro [K20]; 1xTMTpro [N-Term]	2.102e-06	40	5.338e-05	2930.6	-1.64	0	666315	765110	723906	556255	591890	829625	934706	760784	1.06227e+06	963055	604879	677739
[K].LWNEVLASLK.[D]	1	Q96T88	1xTMTpro [K10]; 1xTMTpro [N-Term]	2.649e-05	45	5.338e-05	1781.08	0.91	0	936873	883065	976411	771395	902922	755780	1373658	1.35723e+06	1.28789e+06	1.28568e+06	1321763	798747
[R].LWLESPPGGAPPIFLPSDGQALVLGR.[G]	1	Q96T60	1xTMTpro [N-Term]	1.881e-06	53	5.338e-05	2991.66	10.75	0	281603	300968	306936	241928	288823	321611	375594	394232	462351	373110	339137	256621
[K].LWIEQYGNVEIINHK.[T]	1	Q9BXW6	1xTMTpro [K15]; 1xTMTpro [N-Term]	4.968e-06	52	5.338e-05	2464.38	0.24	0	1424743	1448461	1.39555e+06	1.36488e+06	1.23259e+06	1.48473e+06	1.8731e+06	1.99444e+06	1.83468e+06	1.90787e+06	1.73455e+06	1.26583e+06
[R].EALCGCSINVPTLDGR.[N]	2	Q9UDY4	2xCarbamidomethyl [C4; C6]; 1xTMTpro [N-Term]	2.21e-05	22	5.338e-05	2066.03	-0.43	0	784701	752859	787506	730439	763315	854191	796048	816881	801196	792807	632762	566232
[R].EALCGCTVNVPTLDGR.[T]	7	P25685	2xCarbamidomethyl [C4; C6]; 1xTMTpro [N-Term]	1.885e-06	61	5.338e-05	2066.03	-0.79	0	2.0008e+06	1.85517e+06	1.98699e+06	1.72084e+06	1.93241e+06	2.0544e+06	2.26438e+06	2.19795e+06	2.1767e+06	2.27596e+06	1.95173e+06	1.52818e+06
[R].LWLDNTENDLNQGDDHGFSPLHWACR.[E]	1	Q13418	1xCarbamidomethyl [C25]; 1xTMTpro [N-Term]	7.424e-06	51	5.338e-05	3414.59	-1.38	0	435965	424426	444390	366089	387536	478128	413034	455128	413960	423039	351090	317680
[R].EAIDSPVSFLALHNQIR.[N]	2	Q92900	1xTMTpro [N-Term]	2.145e-07	59	5.338e-05	2214.22	-3.11	0	2.19326e+06	2.08671e+06	2.24001e+06	1.95177e+06	1.92783e+06	2.25375e+06	2.49195e+06	2.76819e+06	2.48352e+06	2.58288e+06	2.29434e+06	1.89126e+06
[R].IWGLGFLPQVSTDLTPQTFSEK.[V]	1	Q8IXB1	1xTMTpro [K22]; 1xTMTpro [N-Term]	3.225e-05	42	5.338e-05	3072.69	-2.82	0	501562	419024	528673	433261	521621	511695	569683	596301	613972	570709	635655	352000
[R].EALEAESAWCYLYGTGSVAGVYLPGSR.[Q]	2	Q15149	1xCarbamidomethyl [C10]; 1xTMTpro [N-Term]	1.493e-09	82	5.338e-05	3210.57	0.5	0	988345	895020	1.07697e+06	870045	968144	990718	1.13176e+06	1.22432e+06	937363	1.20479e+06	1.16583e+06	828114
[K].EALEALVPVTIEVEVPFDLHR.[Y]	1	Q00341	1xTMTpro [N-Term]	4.02e-06	57	5.338e-05	2680.49	7.78	0	350647	306551	341474	310007	354217	343270	398833	551038	418435	403166	422456	295379
[K].IWEQIQPDLHTNDECVATYK.[G]	1	Q12904	1xCarbamidomethyl [C15]; 1xTMTpro [K20]; 1xTMTpro [N-Term]	2.469e-06	63	5.338e-05	3068.56	2.77	0	1246430	1.15542e+06	1.4687e+06	1.07687e+06	1266967	1.31976e+06	1.09652e+06	1.13789e+06	1.18668e+06	1.08264e+06	1.13124e+06	718770
[K].EAIEGTYIDK.[K]	5	P62280	1xTMTpro [K10]; 1xTMTpro [N-Term]	3.165e-06	60	5.338e-05	1746.98	-0.82	0	8.04089e+06	6.96104e+06	8.24424e+06	7.16045e+06	8.34388e+06	8.07295e+06	6.57744e+06	4.09848e+06	6.33115e+06	7.60192e+06	4.25632e+06	4.08384e+06
[K].LWNNVGHALENEK.[N]	3	Q6ZXV5	1xTMTpro [K13]; 1xTMTpro [N-Term]	3.756e-05	27	5.338e-05	2132.17	-0.28	0	1560324	1.36548e+06	1.58448e+06	1.41014e+06	1.76758e+06	1.6139e+06	4.82618e+06	4.75138e+06	4.13131e+06	4487329	4.89824e+06	2.75855e+06
[K].EAGKEPAEGGGGDGSHR.[L]	2	Q9HCJ6	1xTMTpro [K4]; 1xTMTpro [N-Term]	1.758e-05	43	5.338e-05	2219.13	-0.16	1	1.59328e+06	1.50045e+06	1559355	1.13153e+06	1.20498e+06	1294067	550360	743803	555421	605137	402497	520073
[K].EAGGNYTPALTEQEVYAQVAR.[L]	3	Q96ST3	1xTMTpro [N-Term]	2.207e-06	57	5.338e-05	2571.3	-4.35	0	170142	193215	212853	154679	197990	192147	216840	188848	194224	203684	161877	159666
[K].EAGGGGVGGPGAK.[S]	5	Q8NC51	1xTMTpro [K13]; 1xTMTpro [N-Term]	8.083e-07	76	5.338e-05	1621.92	2.25	0	2.97909e+06	2.66453e+06	3.07159e+06	2781735	3.20445e+06	2.8651e+06	2.59698e+06	2.76789e+06	2.49487e+06	2.61513e+06	2.19084e+06	1.72639e+06
[K].LYGAQFHPEVGLTENGK.[V]	5	P49915	1xTMTpro [K17]; 1xTMTpro [N-Term]	4.479e-06	60	5.338e-05	2468.34	-0.42	0	1.35932e+06	1.35586e+06	1.48226e+06	1.30779e+06	1.50718e+06	1.43812e+06	1.34372e+06	1.55248e+06	1.06924e+06	1.10924e+06	1.36267e+06	906060
[K].IYGADDIELLPEAQHK.[A]	3	P11586	1xTMTpro [K16]; 1xTMTpro [N-Term]	1.618e-06	61	5.338e-05	2420.33	-0.18	0	6.58303e+06	6.43192e+06	7.21965e+06	4.65298e+06	5.80363e+06	6.47152e+06	3638825	3.88367e+06	3.91701e+06	3.84616e+06	3.74551e+06	2.20873e+06
[R].IYFGEVQLSGLGEGFQTVR.[V]	1	O75143	1xTMTpro [N-Term]	3.439e-05	28	5.338e-05	2404.28	-0.84	0	304740	265722	327241	249254	280693	288610	335382	386336	364267	329658	334459	252171
[R].IYESHVGISSHEGK.[V]	3	Q04446	1xTMTpro [K14]; 1xTMTpro [N-Term]	3.013e-06	27	5.338e-05	2151.17	2.63	0	3.07958e+06	3.13244e+06	2.94125e+06	2.9812e+06	3.40521e+06	3.38874e+06	2.56242e+06	3.19833e+06	2.47702e+06	2.59676e+06	1.98502e+06	2.26094e+06
[K].LYEQILAENEK.[L]	2	O14974	1xTMTpro [K11]; 1xTMTpro [N-Term]	4.4e-06	58	5.338e-05	1958.11	1.21	0	1.09562e+06	1.03007e+06	1.21699e+06	948032	1.15113e+06	1211436	1.69452e+06	1.72689e+06	1.54664e+06	1.57058e+06	1.48653e+06	1.00273e+06
[K].LYEIGAGTSEVR.[R]	1	P26440	1xTMTpro [N-Term]	3.929e-05	31	5.338e-05	1598.87	8.85	0	674657	569158	648878	544388	622996	622318	635083	625962	605415	601857	525747	457309
[R].EAFLNTEDKGDSLDSVEALIK.[K]	1	Q13813	2xTMTpro [K9; K21]; 1xTMTpro [N-Term]	2.97e-05	44	5.338e-05	3206.76	-0.65	1	2.36717e+06	2.22075e+06	2.66385e+06	1.81548e+06	2.09963e+06	2.68823e+06	1.97943e+06	1.76484e+06	2.27418e+06	2.01032e+06	1.62341e+06	1181012
[R].IYELAAGGTAVGTGLNTR.[I]	4	P07954	1xTMTpro [N-Term]	4.732e-06	43	5.338e-05	2068.14	0.35	0	2744474	2.52335e+06	2.72429e+06	2.49335e+06	2.70362e+06	2.60735e+06	3.1176e+06	3466508	2.83114e+06	2.89342e+06	2.77884e+06	2.12531e+06
[K].LYEEINQVFGNGPVTPEK.[I]	2	Q6UW02	1xTMTpro [K18]; 1xTMTpro [N-Term]	3.872e-05	40	5.338e-05	2642.43	-1.52	0	287047	268664	290936	224718	267806	280170	259919	279257	229661	251357	227340	182700
[R].LYEAMCEFHEAEK.[L]	2	Q6PD62	1xCarbamidomethyl [C6]; 1xTMTpro [K13]; 1xTMTpro [N-Term]	2.968e-06	40	5.338e-05	2265.12	-1.54	0	973300	863872	955010	778645	967668	1.06854e+06	1.43319e+06	1.44411e+06	1.47386e+06	1.56623e+06	1.44567e+06	956158
[R].EAFQPQEPDFPPPPPDLEQLR.[L]	7	P18206	1xTMTpro [N-Term]	1.628e-06	53	5.338e-05	2751.39	-0.92	0	2.23955e+06	2.27587e+06	2.42421e+06	1.93159e+06	2.19865e+06	2.43814e+06	2.82822e+06	2.83165e+06	2.85071e+06	2.93145e+06	2.60928e+06	1.96294e+06
[K].EAFSDGITSVK.[N]	3	P08243	1xTMTpro [K11]; 1xTMTpro [N-Term]	3.642e-06	55	5.338e-05	1761.99	-0.55	0	3.23896e+06	2.83584e+06	3232299	3.31459e+06	3.51581e+06	3668670	1.51497e+06	1.89674e+06	1.52251e+06	1.55833e+06	1.39465e+06	1.20608e+06
[K].EAFSLFDKDGDGTITTK.[E]	7	P0DP23	2xTMTpro [K8; K17]; 1xTMTpro [N-Term]	9.93e-07	49	5.338e-05	2757.51	0.55	1	2.52503e+07	2.20235e+07	2.49223e+07	1.76144e+07	2.31761e+07	2.62218e+07	1.94145e+07	2.1368e+07	1.84723e+07	1.73049e+07	1.54531e+07	1.20896e+07
[R].IYDPQEGAVVVLPADSQQR.[L]	2	Q9NXF1	1xTMTpro [N-Term]	2.512e-06	44	5.338e-05	2389.27	2.11	0	201597	202382	189861	158799	174003	207096	214200	198365	180936	200439	157736	145659
[K].LYDNLLEQNLIR.[V]	1	O00231	1xTMTpro [N-Term]	4.277e-05	37	5.338e-05	1808.02	1.76	0	4.49807e+06	3.98903e+06	4554280	4.39361e+06	4347038	4351643	3.54489e+06	4.03824e+06	3.42487e+06	3.78059e+06	3.56651e+06	2.36578e+06
[R].LYDLNHNEIGELIR.[M]	1	O75643	1xTMTpro [N-Term]	1.235e-05	66	5.338e-05	2003.09	1.1	0	1663273	1452652	1.39489e+06	1.21716e+06	1451890	1.34849e+06	1744184	1.65571e+06	1.47526e+06	1.65011e+06	1.31625e+06	999168
[K].LYDILGVPPGASENELKK.[A]	1	O60884	2xTMTpro [K17; K18]; 1xTMTpro [N-Term]	4.761e-05	31	5.338e-05	2855.67	-2.06	1	953978	930490	1.01003e+06	857033	926639	1.07467e+06	1.02263e+06	1.21165e+06	969962	965448	941168	727860
[R].EAGAGGLAIAVEGPSK.[A]	4	P21333	1xTMTpro [K16]; 1xTMTpro [N-Term]	2.837e-06	47	5.338e-05	2035.17	1.75	0	7.98716e+06	7.45032e+06	9.25422e+06	8.38977e+06	9.53181e+06	9.07144e+06	7.0527e+06	7.38902e+06	7.35123e+06	6.54748e+06	6410080	4.61301e+06
[R].EAGAGGLSIAVEGPSK.[A]	3	O75369; Q14315	1xTMTpro [K16]; 1xTMTpro [N-Term]	2.034e-06	56	5.338e-05	2051.16	-0.81	0	1.56067e+06	1.49282e+06	1.6596e+06	1.39327e+06	1.52299e+06	1.60112e+06	871725	940237	871275	924788	909767	637330
[R].LYDEVQEVVYFPAVVHDNLGER.[L]	1	Q0VDG4	1xTMTpro [N-Term]	2.978e-06	42	5.338e-05	2895.48	1.72	0	73125.5	76989.5	75088.4	67401.4	62151	94870.1	80825.9	89014.5	75120.8	86768.3	82638.9	57242.3
[R].EAGDGVFECEYYPVVPGK.[Y]	3	Q14315	1xCarbamidomethyl [C9]; 1xTMTpro [K18]; 1xTMTpro [N-Term]	1.963e-06	60	5.338e-05	2624.32	0.11	0	5.02668e+06	5.07049e+06	5.2019e+06	4.13273e+06	4.36181e+06	5.7205e+06	1.37845e+06	1.74098e+06	1.58597e+06	1.57583e+06	1.37389e+06	1.07664e+06
[R].IYDAQNELSAATHLTSK.[L]	1	Q9UKG1	1xTMTpro [K17]; 1xTMTpro [N-Term]	4.583e-06	68	5.338e-05	2470.34	1.59	0	321071	289293	318892	269708	283152	350513	289196	346408	255572	306140	164111	250251
[K].IYDALDVSLIER.[G]	2	P54136	1xTMTpro [N-Term]	4.97e-06	47	5.338e-05	1710.96	-0.12	0	780091	683228	802184	630299	783260	757820	699953	756538	727943	704243	656917	522316
[K].EAGEGGEAEAPAAEGGK.[D]	4	P29966	1xTMTpro [K17]; 1xTMTpro [N-Term]	4.145e-06	52	5.338e-05	2138.09	2.06	0	3.1658e+06	2.84164e+06	3.48189e+06	2.93209e+06	3.45904e+06	3.34173e+06	3.73394e+06	2.97587e+06	3.83836e+06	3.89094e+06	4.11446e+06	2.13217e+06
[R].LYCPVEFSK.[E]	2	P52788	1xCarbamidomethyl [C3]; 1xTMTpro [K9]; 1xTMTpro [N-Term]	3.31e-05	34	5.338e-05	1750.97	1.36	0	4.9979e+06	4.45158e+06	5.03953e+06	4.4086e+06	4.89512e+06	4.47372e+06	1.83581e+06	2.45803e+06	1.85324e+06	1.96541e+06	1.79529e+06	1.37489e+06
[R].EAGEQGDIEPR.[R]	2	Q13283	1xTMTpro [N-Term]	1.727e-05	42	5.338e-05	1504.76	-0.56	0	894254	783261	925510	684572	821946	947460	1.10616e+06	975079	981567	1.03744e+06	869417	588765
[R].EAGFGGGPNATITTSLK.[S]	1	P07199	1xTMTpro [K17]; 1xTMTpro [N-Term]	3.589e-05	29	5.338e-05	2229.24	-1.55	0	792349	742199	893273	943435	996375	889803	966853	923535	900919	938648	873180	624128
[K].LWEPLVEEPPADQWK.[W]	3	Q16718	1xTMTpro [K15]; 1xTMTpro [N-Term]	4.852e-05	62	5.338e-05	2445.33	-1.34	0	3.97346e+06	3.63233e+06	4.30129e+06	3.37016e+06	3.94794e+06	4.18323e+06	3.72979e+06	4.194e+06	3.77359e+06	4.13613e+06	3.22673e+06	2.44689e+06
[R].EAFEETHLTSLDPVK.[Q]	2	Q9NVS9	1xTMTpro [K15]; 1xTMTpro [N-Term]	1.218e-05	32	5.338e-05	2324.26	0.01	0	610329	677966	521103	415749	463367	669390	524743	586259	550293	571133	208281	558525
[K].LWEEQLAAAK.[A]	5	P14314	1xTMTpro [K10]; 1xTMTpro [N-Term]	1.266e-05	47	5.338e-05	1767.03	-0.58	0	7.80445e+06	6.62879e+06	8.17568e+06	6.98624e+06	8.04827e+06	7872833	1.08561e+07	1.08272e+07	1.02274e+07	1.04674e+07	9.41083e+06	6.35554e+06
[K].EALELTDTGLLSGSEER.[V]	4	Q14204	1xTMTpro [N-Term]	1.789e-05	42	5.338e-05	2124.1	0.99	0	1.30046e+06	1.26652e+06	1.43378e+06	1.17662e+06	1.32932e+06	1.50482e+06	1557506	1.65003e+06	1.48131e+06	1.54757e+06	1.43736e+06	1.08458e+06
[K].IVTGGSDNHLILVDLR.[S]	1	P34896	1xTMTpro [N-Term]	3.251e-05	24	5.338e-05	2026.16	0.54	0	531466	538248	530598	513707	501518	569877	589368	621520	549533	610810	497262	507762
[K].LVTDQNISENWR.[V]	4	P24666	1xTMTpro [N-Term]	2.024e-06	50	5.338e-05	1778.94	-0.16	0	1.96916e+06	1.84044e+06	2.0099e+06	1.72324e+06	1.89455e+06	1.92667e+06	1.91549e+06	1.99876e+06	1.6702e+06	2.00525e+06	1.61229e+06	1.46336e+06
[R].LVTDPDSGLCSHYWGAIIR.[Q]	1	P55196	1xCarbamidomethyl [C10]; 1xTMTpro [N-Term]	1.632e-05	22	5.338e-05	2464.26	0.44	0	1.23576e+06	1.18991e+06	1.30365e+06	1.19415e+06	1250480	1.20282e+06	1355238	1.40849e+06	1.26356e+06	1194962	1.15786e+06	958201
[K].LVTDCVAAMNPDAVLR.[V]	1	O95861	1xCarbamidomethyl [C5]; 1xTMTpro [N-Term]	1.393e-05	41	5.338e-05	2049.08	0.57	0	367935	333768	456894	312433	380222	447416	439400	584032	453946	415556	334393	341936
[K].EAINLLEPMTNDPVNYVR.[Q]	4	Q99460	1xOxidation [M9]; 1xTMTpro [N-Term]	4.471e-06	37	5.338e-05	2408.25	-0.1	0	1.78968e+06	1.72788e+06	1.85718e+06	1.55299e+06	1.54091e+06	1.90227e+06	1.90275e+06	1.8593e+06	1.97013e+06	1.96482e+06	1.47219e+06	1.53678e+06
[K].IVSYQVIGEDNVAVPSHLYK.[V]	1	Q9Y2C4	1xTMTpro [K20]; 1xTMTpro [N-Term]	9.872e-08	86	5.338e-05	2839.58	-2	0	814158	752509	853616	660538	773941	832807	919433	900281	877853	952886	812830	593067
[K].EALNSLSQLSYSTSSSK.[R]	2	Q9P0K7	1xTMTpro [K17]; 1xTMTpro [N-Term]	6.71e-06	63	5.338e-05	2410.3	-3.68	0	981577	839543	1.02103e+06	841172	976403	970559	1.04724e+06	1.02377e+06	996481	989668	1.02121e+06	666953
[K].EAINVEQAFQTIAR.[N]	3	P51149	1xTMTpro [N-Term]	1.106e-06	51	5.338e-05	1894.04	1.15	0	5169527	4.50167e+06	5.32069e+06	4.34615e+06	4.32117e+06	4.89289e+06	6.92236e+06	5.76399e+06	5.91999e+06	6276731	5.33004e+06	4.13305e+06
[R].EALNVFGNDYDTEDGTGVR.[D]	2	Q14376	1xTMTpro [N-Term]	9.995e-06	73	5.338e-05	2376.13	-0.02	0	100095	106154	109384	85663.6	95329.6	112938	106988	102649	110673	120408	71219.3	101238
[K].EALNVINTHTK.[V]	4	O76094	1xTMTpro [K11]; 1xTMTpro [N-Term]	2.453e-05	32	5.338e-05	1848.08	2.38	0	3.30907e+06	2.95203e+06	3.23475e+06	3.11774e+06	3.5619e+06	3.29029e+06	3.4176e+06	3.94099e+06	3.2613e+06	3.25542e+06	3.0895e+06	2.13305e+06
[R].IVSWSQVGVEPSIMGIGPIPAIK.[Q]	1	Q9BWD1	1xTMTpro [K23]; 1xTMTpro [N-Term]	8.159e-06	51	5.338e-05	2986.73	4.29	0	295794	264580	345314	263375	336447	280070	466600	497268	493639	478953	425342	344443
[K].IVSWLEYESSFSNEEAQK.[A]	1	Q02790	1xTMTpro [K18]; 1xTMTpro [N-Term]	5.112e-06	48	5.338e-05	2754.41	-0.67	0	1.35343e+06	1.31729e+06	1442614	1.08168e+06	1162056	1.25247e+06	1.11768e+06	1232951	1.05939e+06	1.01891e+06	933695	859019
[R].EALLSSAVDHGSDEVK.[F]	4	P78371	1xTMTpro [K16]; 1xTMTpro [N-Term]	4.246e-06	43	5.338e-05	2265.22	1.01	0	2.04813e+06	2.35429e+06	2.01974e+06	1.67036e+06	1785889	2.60228e+06	1.53275e+06	1.74772e+06	1.39414e+06	1.65585e+06	677880	1.42387e+06
[K].IVSSSDVGHDEYSTQSLVK.[K]	2	Q01082	1xTMTpro [K19]; 1xTMTpro [N-Term]	2.418e-06	32	5.338e-05	2659.41	-4.51	0	1.03404e+06	1.03564e+06	981351	805067	977031	1.13076e+06	875765	920484	851511	828608	588481	649474
[R].LVSSPCCIVTSTYGWTANMER.[I]	1	P08238	2xCarbamidomethyl [C6; C7]; 1xTMTpro [N-Term]	2.315e-05	47	5.338e-05	2736.31	0.79	0	3.92929e+06	3.66083e+06	3.98138e+06	3.4418e+06	3.4853e+06	3.6942e+06	2.79014e+06	2.993e+06	3.09617e+06	3.11451e+06	2.90333e+06	2125568
[R].LVSSDPEINTK.[K]	5	Q9Y266	1xTMTpro [K11]; 1xTMTpro [N-Term]	6.642e-05	40	5.338e-05	1811.04	1.33	0	3.05026e+06	3.08981e+06	3.1229e+06	2.48561e+06	2.6056e+06	2.97373e+06	2.61489e+06	2.87439e+06	2.44721e+06	2.61932e+06	2.08722e+06	2.00029e+06
[K].LVSQTGPVHAPIFTMSVEVDGNSFEASGPSK.[K]	1	Q12906	1xOxidation [M15]; 1xTMTpro [K31]; 1xTMTpro [N-Term]	1.12e-06	49	5.338e-05	3812.97	5.1	0	469094	488933	513773	390442	463896	521752	624680	653600	640861	564519	479603	424252
[R].LVSQDNFGFDLPAVEAATK.[K]	3	Q01082	1xTMTpro [K19]; 1xTMTpro [N-Term]	1.27e-06	74	5.338e-05	2630.43	-0.2	0	2.10347e+06	2.02055e+06	2.3565e+06	1.8672e+06	2.1421e+06	2.35914e+06	1.85432e+06	1.89881e+06	1.90486e+06	1.83507e+06	1.63606e+06	1.29957e+06
[K].EALQLMATYLPK.[D]	1	Q99460	1xTMTpro [K12]; 1xTMTpro [N-Term]	1.43e-05	54	5.338e-05	1986.16	4.14	0	1.4684e+06	1362768	1.50887e+06	1.38837e+06	1.5392e+06	1.47725e+06	1297897	1.50759e+06	1.31795e+06	1.32534e+06	1.39657e+06	876322
[R].LVSPGSANETSSILVESVTR.[S]	3	O75369	1xTMTpro [N-Term]	5.508e-06	55	5.338e-05	2350.28	2.54	0	3.01267e+06	2.86029e+06	3.26735e+06	2.76197e+06	3114809	3.54583e+06	2.58919e+06	3.16732e+06	2.651e+06	2.51797e+06	2.31615e+06	2.05124e+06
[K].LVSLSAQNLVDCSTEK.[Y]	1	P25774	1xCarbamidomethyl [C12]; 1xTMTpro [K16]; 1xTMTpro [N-Term]	8.085e-06	51	5.338e-05	2372.3	-0.62	0	1.41235e+06	1.30767e+06	1.40479e+06	1.10243e+06	1.27911e+06	1.47969e+06	919250	1.00821e+06	873902	889205	591310	781773
[R].EALQQQHSVQVDQLR.[M]	2	Q9Y6K9	1xTMTpro [N-Term]	8.155e-06	33	5.338e-05	2083.12	1.21	0	941816	878976	889199	839622	907960	895915	971616	1.2281e+06	901114	984630	553174	803144
[K].EAIQQQQNQLVWVSEGK.[A]	1	Q07157	1xTMTpro [K17]; 1xTMTpro [N-Term]	9.906e-06	38	5.338e-05	2593.42	-2.22	0	257734	225294	285560	239096	280004	260100	292990	292325	266695	265273	247745	184916
[R].EALQSDWLPFELLASGGQK.[L]	1	Q9BZV1	1xTMTpro [K19]; 1xTMTpro [N-Term]	4.361e-06	45	5.338e-05	2697.47	0.5	0	1.12096e+06	1.04817e+06	1.12803e+06	878934	1.03427e+06	1.2101e+06	915551	1.08505e+06	973837	861393	785936	611555
[K].LVSIGAEEIVDGNVK.[M]	2	P12814; P35609	1xTMTpro [K15]; 1xTMTpro [N-Term]	2.255e-05	58	5.338e-05	2151.25	2.93	0	4.56947e+06	4.25113e+06	5.3881e+06	3.86734e+06	4.32703e+06	4.77869e+06	3.50949e+06	3.79706e+06	3.12533e+06	3.27796e+06	2.8744e+06	2.2241e+06
[K].LVSIGAEEIVDGNAK.[M]	5	O43707	1xTMTpro [K15]; 1xTMTpro [N-Term]	2.413e-05	64	5.338e-05	2123.22	-4.33	0	5.53342e+06	5.40825e+06	6.05851e+06	4.30198e+06	5.12719e+06	6.05799e+06	5.22089e+06	5.07142e+06	5.11286e+06	5.15316e+06	4.24165e+06	3.33407e+06
[R].LVSSPCCIVTSTYGWTANMER.[I]	3	P08238	2xCarbamidomethyl [C6; C7]; 1xOxidation [M19]; 1xTMTpro [N-Term]	4.377e-05	38	5.338e-05	2752.31	0.49	0	1.87288e+06	1.59588e+06	2.08808e+06	1606699	1.96071e+06	1.90619e+06	2.04227e+06	2.1102e+06	1.96049e+06	1.86519e+06	1987873	1.27164e+06
[R].LVTMQIWDTAGQER.[F]	2	P51149	1xTMTpro [N-Term]	1.755e-06	57	5.338e-05	1952.02	-0.53	0	2.26139e+06	1918203	2.36267e+06	1.84936e+06	2.04065e+06	2.10111e+06	3.11904e+06	2711756	3.14163e+06	3.05851e+06	2.80786e+06	1.86673e+06
[K].LVTSGAESGNLNTSPSSNQTR.[N]	1	Q8NHV4	1xTMTpro [N-Term]	1.083e-05	59	5.338e-05	2424.23	4.19	0	107185	106728	117524	98078.3	108171	132925	142505	172084	144069	133147	139469	107769
[K].LVTSIGDVVNHDPVVGDR.[L]	3	P11216	1xTMTpro [N-Term]	1.288e-06	72	5.338e-05	2196.19	-0.72	0	1.75991e+06	1.77387e+06	1.88042e+06	1.55711e+06	1.71021e+06	1.97871e+06	4.13174e+06	4.12246e+06	3.90953e+06	4.06837e+06	3.53172e+06	3.13456e+06
[R].EALENANTNTEVLK.[N]	5	Q9H444	1xTMTpro [K14]; 1xTMTpro [N-Term]	5.608e-05	36	5.338e-05	2154.19	-1.67	0	1.20458e+06	1.17787e+06	1.19992e+06	978647	1.15222e+06	1.33846e+06	1.38184e+06	1.53329e+06	1.27419e+06	1.38065e+06	941067	1.0859e+06
[K].IWDPTPSHTPAGAATPGR.[G]	5	O75533	1xTMTpro [N-Term]	1.687e-05	31	5.338e-05	2136.12	0.16	0	3.27033e+06	3.45477e+06	3171756	2.70109e+06	2.93526e+06	3.34719e+06	2.74951e+06	3.46443e+06	2.80312e+06	2.9614e+06	2.57565e+06	2.49813e+06
[K].EAIESAIGGNAYQHSK.[V]	2	P63172	1xTMTpro [K16]; 1xTMTpro [N-Term]	2.843e-05	13	5.338e-05	2283.22	2.63	0	2.87792e+06	2.58235e+06	3.00934e+06	2.58908e+06	3.00581e+06	2.89325e+06	2.6353e+06	2.85897e+06	2.61264e+06	2830566	2.44458e+06	1.77545e+06
[K].IWDLNMENRPVETYQVHEYLR.[S]	1	P63151	1xTMTpro [N-Term]	6.248e-05	18	5.338e-05	3009.52	-1.88	0	547801	508230	634574	455140	685397	621661	561127	816331	444786	585542	519704	400545
[K].EAIETQLAEYHK.[L]	2	O14777	1xTMTpro [K12]; 1xTMTpro [N-Term]	2.252e-05	46	5.338e-05	2040.13	1.37	0	876715	821367	932070	731579	877439	907403	858549	736467	873023	832347	674899	589273
[K].IWCFGPDGTGPNILTDITK.[G]	1	P13639	1xCarbamidomethyl [C3]; 1xTMTpro [K19]; 1xTMTpro [N-Term]	1.314e-07	88	5.338e-05	2713.45	4.31	0	4098702	3.69719e+06	4.28616e+06	3.37807e+06	3.93161e+06	3.91633e+06	2981286	3.21284e+06	2634076	2.98689e+06	3.17768e+06	2084549
[R].LWAHVYAGAPVSSPEYTK.[K]	2	P61086	1xTMTpro [K18]; 1xTMTpro [N-Term]	2.831e-06	54	5.338e-05	2584.41	3.46	0	1.9125e+06	1.76938e+06	2.03718e+06	1.69093e+06	1.98493e+06	1.99075e+06	1.93871e+06	2068909	1.94081e+06	1.80703e+06	2.14417e+06	1.31731e+06
[R].LVYVCDPVLGDKWDGEGSMYVPEDLLPVYK.[E]	1	O00764	1xCarbamidomethyl [C5]; 1xOxidation [M19]; 2xTMTpro [K12; K30]; 1xTMTpro [N-Term]	1.25e-05	30	5.338e-05	4385.29	0.47	1	292626	285117	302909	236429	241304	292189	182796	234907	188283	188562	169061	128089
[R].EALGDVVGDYNFICPALEFTK.[K]	2	P06276	1xCarbamidomethyl [C14]; 1xTMTpro [K21]; 1xTMTpro [N-Term]	1.095e-06	64	5.338e-05	2966.55	1.39	0	293201	294406	290053	236684	272218	326481	649857	654862	638342	653227	554362	464110
[K].EALGGQALYPHVLVK.[N]	2	Q9BUJ2	1xTMTpro [K15]; 1xTMTpro [N-Term]	2.894e-05	37	5.338e-05	2203.31	3.04	0	2.89447e+06	2.28945e+06	3.0028e+06	2639463	3.03736e+06	2.8495e+06	3.06669e+06	3.52855e+06	2.99114e+06	3.08775e+06	3.19565e+06	1.90992e+06
[R].LVYQHDDSETTEDDIPFVATR.[Q]	2	Q6UVK1	1xTMTpro [N-Term]	6.119e-05	51	5.338e-05	2755.34	2.5	0	117296	98832	120321	89056.6	105044	126680	125208	105873	137159	132207	86401.4	79899.4
[K].IVYGHLDDPASQEIER.[G]	7	Q99798	1xTMTpro [N-Term]	1.207e-05	49	5.338e-05	2146.11	0.68	0	2.94613e+06	2.67139e+06	3.08318e+06	2.52386e+06	2.8681e+06	2.85889e+06	2.99394e+06	3.00165e+06	2.94876e+06	2.97674e+06	2.50154e+06	2.03534e+06
[K].EALGQAGVSETDNSSQDALGLSK.[L]	1	Q13136	1xTMTpro [K23]; 1xTMTpro [N-Term]	4.889e-05	19	5.338e-05	2885.5	-1.75	0	92987	88767.9	109788	73216.8	101739	114995	153505	142797	138573	148744	123621	110343
[K].LVVVISNIESGEVLER.[W]	3	Q13257	1xTMTpro [N-Term]	1.604e-05	57	5.338e-05	2060.19	2.43	0	738574	761493	790779	673694	725385	805329	875481	1.08623e+06	790009	878997	705693	747761
[K].EALKDEYDDLSDLTAAQQETLSDWESQFTFK.[Y]	1	O00264	2xTMTpro [K4; K31]; 1xTMTpro [N-Term]	1.64e-06	35	5.338e-05	4536.28	5.77	1	1263259	1.27135e+06	1.53477e+06	990026	1167588	1437873	1.0959e+06	1.07907e+06	1.25196e+06	1.20306e+06	955923	762086
[K].IVVLMLTGEVPEQQLEEAQR.[V]	1	P12111	1xOxidation [M5]; 1xTMTpro [N-Term]	1.012e-06	53	5.338e-05	2602.41	2.37	0	394129	400282	444515	328925	391655	465759	357725	438884	414224	439632	327396	257990
[K].IVVLMLTGEVPEQQLEEAQR.[V]	4	P12111	1xTMTpro [N-Term]	1.544e-06	54	5.338e-05	2586.41	-0.34	0	1.97503e+06	1.97996e+06	2.13315e+06	1.59545e+06	1.80377e+06	2.10194e+06	2.37783e+06	1.73292e+06	2.49183e+06	2.51477e+06	2.30835e+06	1.73481e+06
[R].LVVIIDGLDACEQDK.[V]	1	Q9ULH0	1xCarbamidomethyl [C11]; 1xTMTpro [K15]; 1xTMTpro [N-Term]	6.545e-05	56	5.338e-05	2296.27	0.74	0	180526	178242	176801	144929	166183	179720	216930	179090	229429	228547	201771	167802
[K].EALICPTCNVTIHNR.[C]	4	Q92974	2xCarbamidomethyl [C5; C8]; 1xTMTpro [N-Term]	2.834e-05	55	5.338e-05	2102.08	0	0	1.6665e+06	1.45741e+06	1.74512e+06	1.52136e+06	1.75584e+06	1.68133e+06	2.01743e+06	2.64778e+06	1.62287e+06	1.64558e+06	1.88494e+06	1.28082e+06
[R].LVVHCEQLDAQNQQR.[C]	1	O60287	1xCarbamidomethyl [C5]; 1xTMTpro [N-Term]	1.226e-05	46	5.338e-05	2142.1	1.46	0	272603	240230	273988	223967	248643	270714	228539	253765	243745	245518	213283	172254
[K].LVVGGLLSPEEDQSLLLSQFR.[E]	2	Q9BVI4	1xTMTpro [N-Term]	1.124e-06	85	5.338e-05	2604.46	-1.88	0	432529	458009	503682	377705	424926	465082	485486	384878	472817	430473	350782	339986
[R].IVVFQYSDGK.[L]	1	Q16531	1xTMTpro [K10]; 1xTMTpro [N-Term]	2.929e-05	41	5.338e-05	1764.02	-0.63	0	1.49304e+06	1.39672e+06	1.4193e+06	1.33333e+06	1.57303e+06	1.5012e+06	2.34378e+06	2.53522e+06	2.28339e+06	2.23659e+06	2022315	1.47426e+06
[K].LVVEEYYEVLDHCSSILNK.[Y]	1	O00170	1xCarbamidomethyl [C13]; 1xTMTpro [K19]; 1xTMTpro [N-Term]	2.481e-07	80	5.338e-05	2918.55	-1.22	0	719472	742452	665983	526901	550807	817260	602216	668731	552227	625721	340759	523142
[K].LVVDLTDIDPDVAYSSVPYEK.[G]	1	P09960	1xTMTpro [K21]; 1xTMTpro [N-Term]	3.376e-06	75	5.338e-05	2946.58	-1.33	0	268771	256689	263870	197587	236126	290538	767597	858354	830016	833064	543980	612069
[R].IVVADSNNQCIQVFSNEGQFK.[F]	1	O75382	1xCarbamidomethyl [C10]; 1xTMTpro [K21]; 1xTMTpro [N-Term]	5.129e-05	56	5.338e-05	3005.56	-5.45	0	272751	256097	274732	229140	258304	296221	323080	323643	311652	314354	272367	241248
[R].LVTSPCCIVTSTYGWTANMER.[I]	1	P07900	2xCarbamidomethyl [C6; C7]; 1xOxidation [M19]; 1xTMTpro [N-Term]	3.055e-05	36	5.338e-05	2766.32	0.41	0	761315	742808	811184	781263	773003	802191	779079	882617	713741	737673	776364	507538
[R].LVTSPCCIVTSTYGWTANMER.[I]	1	P07900	2xCarbamidomethyl [C6; C7]; 1xTMTpro [N-Term]	3.219e-06	46	5.338e-05	2750.33	6.84	0	898754	849977	1.00498e+06	834045	1.02861e+06	949987	1.00351e+06	1.06149e+06	996979	955429	1.07674e+06	688448
[R].EALELLDFNYPDQYVR.[E]	1	P42338	1xTMTpro [N-Term]	3.571e-05	33	5.338e-05	2289.17	0.58	0	103373	105454	82311.2	74425.5	80021.6	105209	101343	105178	96620.6	109967	63718.2	81402.7
[R].LYGDDALDNALQTFIK.[L]	2	Q9UIA9	1xTMTpro [K16]; 1xTMTpro [N-Term]	1.269e-05	76	5.338e-05	2405.32	1.39	0	1.13835e+06	1.12429e+06	1.2384e+06	993191	1.11613e+06	1.23868e+06	1.3103e+06	1.5747e+06	1.10875e+06	1.14098e+06	1.1676e+06	853737
[R].IYGESADAVK.[K]	4	P51114	1xTMTpro [K10]; 1xTMTpro [N-Term]	1.397e-05	39	5.338e-05	1660.94	-0.03	0	2.36001e+06	2.11917e+06	2.38449e+06	1.99611e+06	2.28186e+06	2.28352e+06	2.37963e+06	2258126	2.19835e+06	2.24819e+06	2.29884e+06	1.52682e+06
[R].IYGFYDECK.[R]	7	P62136; P36873; P62140	1xCarbamidomethyl [C8]; 1xTMTpro [K9]; 1xTMTpro [N-Term]	3.744e-05	44	5.338e-05	1802.93	0.08	0	7.24097e+06	6.54955e+06	7.62401e+06	6.83344e+06	7.61794e+06	6.93556e+06	8.27266e+06	9.23077e+06	8.32858e+06	8.52868e+06	1.00928e+07	4.84907e+06
[K].EAALSTALSEK.[R]	7	P02545	1xTMTpro [K11]; 1xTMTpro [N-Term]	4.533e-06	57	5.338e-05	1728	-0.29	0	4.87128e+07	4.55059e+07	5.74145e+07	5.1676e+07	5.39163e+07	4.87911e+07	5.88661e+07	5.18724e+07	5.77548e+07	5.54375e+07	5.17706e+07	3.32307e+07
[R].MALIGLGVSHPVLK.[Q]	1	P22695	1xTMTpro [K14]; 1xTMTpro [N-Term]	2.133e-05	45	5.338e-05	2043.26	1.33	0	5.10043e+06	4.55296e+06	5614843	4.98905e+06	5.81317e+06	4.81215e+06	4291271	4.91299e+06	4.37458e+06	4.5217e+06	5632775	2.73733e+06
[K].MALELLTQEFGIPIER.[L]	5	P49588	1xOxidation [M1]; 1xTMTpro [N-Term]	4.801e-06	57	5.338e-05	2180.2	-0.01	0	1.39136e+06	1.2048e+06	1.34902e+06	1.00825e+06	1.14222e+06	1.30167e+06	815148	973443	869159	927899	870750	692040
[K].MALELLTQEFGIPIER.[L]	3	P49588	1xTMTpro [N-Term]	5.587e-05	23	5.338e-05	2164.2	-1.31	0	295346	288251	307387	261755	268382	314536	262720	257673	243892	258683	236492	182278
[K].MALDIEIATYR.[K]	5	P08670; P41219	1xTMTpro [N-Term]	1.924e-05	42	5.338e-05	1599.87	-2.19	0	1.51707e+07	1.27477e+07	1.54433e+07	1.27917e+07	1.57842e+07	1.38518e+07	1.21328e+07	1.28459e+07	1.28842e+07	1.23319e+07	1.27467e+07	7.93586e+06
[R].MAKPEEVLVVENDQGEVVR.[E]	4	O14980	1xTMTpro [K3]; 1xTMTpro [N-Term]	3.68e-05	38	5.338e-05	2749.5	0.44	0	517594	510892	578046	418032	472553	604926	589256	604994	666319	627130	583476	409253
[K].EAAPDAGAEPITADSDPAYSSK.[V]	3	Q8N163	1xTMTpro [K22]; 1xTMTpro [N-Term]	1.044e-05	46	5.338e-05	2771.39	7.35	0	619960	593085	650631	604994	616713	658381	588995	524770	619038	555749	471828	384102
[R].EAAPVDLLAAFDGHAR.[E]	1	Q3MIP1	1xTMTpro [N-Term]	4.854e-05	40	5.338e-05	1957.05	0.65	0	305240	289250	308003	240820	286460	325700	385019	377724	358775	380164	284932	266312
[R].MAHAMNEYPDSCAVLVR.[R]	2	Q96GX9	1xCarbamidomethyl [C12]; 1xTMTpro [N-Term]	4.576e-06	31	5.338e-05	2268.09	-0.45	0	617682	550072	717266	565335	688397	661481	834388	820652	838556	833303	736350	555102
[K].MAGNEYVGFSNATFQSER.[E]	2	O94925	1xOxidation [M1]; 1xTMTpro [N-Term]	2.314e-06	64	5.338e-05	2328.09	-0.31	0	528483	523598	505291	471291	517309	545522	558783	590935	551791	579536	523446	420955
[K].MAGNEYVGFSNATFQSER.[E]	4	O94925	1xTMTpro [N-Term]	4.253e-06	49	5.338e-05	2312.09	2.51	0	1.76532e+06	1.55187e+06	1.91907e+06	1.49303e+06	1.67488e+06	1.74201e+06	2.11696e+06	2.22515e+06	1.9757e+06	1.973e+06	2.05141e+06	1.3851e+06
[K].EAASILQELQVETYGSMEK.[K]	1	O00232	1xTMTpro [K19]; 1xTMTpro [N-Term]	8.534e-07	58	5.338e-05	2734.45	2.22	0	682572	684104	763385	531669	665020	735811	627874	608991	578828	605088	495427	435006
[R].EAALGAGFSDK.[T]	3	P55084	1xTMTpro [K11]; 1xTMTpro [N-Term]	4.553e-06	64	5.338e-05	1673.94	5.44	0	2.68906e+06	2.40083e+06	2.67538e+06	2.15585e+06	2.50249e+06	2.63415e+06	2.9753e+06	2.94459e+06	2.70238e+06	2.88725e+06	2.48944e+06	1.74661e+06
[K].EAASILQELQVETYGSMEK.[K]	2	O00232	1xOxidation [M17]; 1xTMTpro [K19]; 1xTMTpro [N-Term]	1.437e-06	54	5.338e-05	2750.44	-1.62	0	618646	619087	640375	512835	592792	731002	634357	665095	616407	596413	462630	430448
[K].EAATLEVERPLPMEVEK.[N]	6	P51858	1xOxidation [M13]; 1xTMTpro [K17]; 1xTMTpro [N-Term]	6.224e-05	12	5.338e-05	2565.41	-0.12	0	1.78765e+06	1.73574e+06	1.88532e+06	1.42957e+06	1.60783e+06	1.97728e+06	1.64572e+06	1.29266e+06	2.15097e+06	1.70858e+06	1.22627e+06	1.10807e+06
[R].EAATQAQQTLGSTIDK.[A]	2	P47897	1xTMTpro [K16]; 1xTMTpro [N-Term]	3.018e-05	29	5.338e-05	2270.25	2.97	0	1.22625e+06	1.13926e+06	1.29912e+06	1.14922e+06	1.28593e+06	1.33355e+06	1.23312e+06	1.44711e+06	1.14817e+06	1.16965e+06	1.11364e+06	857245
[K].MAEDEVEVYIPQFK.[L]	2	P05120	1xOxidation [M1]; 1xTMTpro [K14]; 1xTMTpro [N-Term]	4.525e-05	46	5.338e-05	2322.22	-0.98	0	524700	528703	562298	510115	544031	715633	2.92403e+06	2.29072e+06	2.56601e+06	3.12272e+06	2.05759e+06	1.89567e+06
[K].MAEDEVEVYIPQFK.[L]	2	P05120	1xTMTpro [K14]; 1xTMTpro [N-Term]	5.627e-05	51	5.338e-05	2306.22	0.57	0	723591	751347	594607	663786	767935	1.01684e+06	4.57803e+06	3.99793e+06	5.01365e+06	5.55539e+06	4.09729e+06	3.29986e+06
[R].MADGVANVEHILK.[I]	1	Q9H0P0	1xTMTpro [K13]; 1xTMTpro [N-Term]	6.45e-05	32	5.338e-05	2005.14	-0.72	0	382833	340204	421006	334718	395764	383265	497163	503015	432316	462421	525358	304530
[K].EAAWAITNATSGGSAEQIK.[Y]	4	P52294	1xTMTpro [K19]; 1xTMTpro [N-Term]	2.043e-05	32	5.338e-05	2513.35	0.76	0	633326	610063	720267	573789	646364	657911	790734	825229	789667	748191	839720	531062
[K].EAAWAITNATSGGTPEQIR.[Y]	3	O60684	1xTMTpro [N-Term]	9.51e-06	37	5.338e-05	2277.18	-6.36	0	2.22829e+06	2.06001e+06	2.38702e+06	2.01502e+06	2.27013e+06	2.19429e+06	2.44535e+06	2.66236e+06	2.38362e+06	2.34315e+06	2.3177e+06	1.62679e+06
[K].EAAYHPEVAPDVR.[L]	4	Q9Y490	1xTMTpro [N-Term]	9.937e-06	49	5.338e-05	1757.91	0.79	0	4164795	3664941	4.41765e+06	4.06009e+06	4.10704e+06	4.17563e+06	3.54458e+06	3.766e+06	3.35499e+06	3.42352e+06	3.1079e+06	2.26112e+06
[K].MAAAGGGGGGGR.[Y]	2	P14866	1xTMTpro [N-Term]	3.965e-05	32	5.338e-05	1222.63	-0.56	0	1.29739e+06	960854	1.47822e+06	1.59598e+06	1.25334e+06	1.20068e+06	1.08043e+06	944453	1.35543e+06	979690	951168	560790
[K].MAAADSVQQR.[R]	2	Q8IYB3	1xTMTpro [N-Term]	5.769e-05	27	5.338e-05	1380.72	-3.36	0	1.11391e+06	941651	1.09768e+06	1.03135e+06	1.16193e+06	1.13953e+06	983786	1.1077e+06	965720	1.06036e+06	1.09998e+06	698259
[K].LYYQLEQETGIQTGYTR.[T]	1	Q8NCN5	1xTMTpro [N-Term]	5.186e-06	43	5.338e-05	2367.22	-0.48	0	637835	602145	624991	497330	604630	622869	674139	683347	650008	633129	582634	434717
[K].LYYHVLGTDQSEDILCAEFPDEPK.[W]	2	P48147	1xCarbamidomethyl [C16]; 1xTMTpro [K24]; 1xTMTpro [N-Term]	5.188e-05	26	5.338e-05	3447.73	-0.48	0	780164	762042	809842	611544	706438	827529	931217	900360	909848	987900	826982	694803
[R].EAATAVEQEK.[E]	3	O95816	1xTMTpro [K10]; 1xTMTpro [N-Term]	4.174e-05	45	5.338e-05	1683.94	5.41	0	1.95805e+06	1.79754e+06	1.88327e+06	1.63624e+06	1.83618e+06	1.81776e+06	1.66253e+06	1.65503e+06	1.53981e+06	1.64031e+06	1.38497e+06	1.10392e+06
[R].MAPYQGPDAVPGALDYK.[S]	3	O43707	1xTMTpro [K17]; 1xTMTpro [N-Term]	3.403e-05	54	5.338e-05	2401.27	0.77	0	1.76221e+06	1.53902e+06	1.94865e+06	1.58242e+06	1.87633e+06	1.7115e+06	2.00921e+06	2.09846e+06	2.03867e+06	2.03064e+06	2.30714e+06	1.19965e+06
[R].MAPYQGPDAVPGALDYK.[S]	7	O43707	1xOxidation [M1]; 1xTMTpro [K17]; 1xTMTpro [N-Term]	3.507e-05	53	5.338e-05	2417.27	1.2	0	3.0653e+06	2.65708e+06	3.26324e+06	2.66416e+06	3.05697e+06	3.07445e+06	3.2781e+06	3.31847e+06	2.72369e+06	2.93562e+06	3.00688e+06	2.04199e+06
[K].MASNIFGTPEENQASWAK.[S]	1	Q9UK76	1xTMTpro [K18]; 1xTMTpro [N-Term]	1.244e-05	53	5.338e-05	2589.33	-0.29	0	1.31444e+06	1194613	1.55845e+06	1.2103e+06	1.29421e+06	1.35783e+06	976577	1.091e+06	987604	1.03649e+06	1.06339e+06	646453
[R].MDLADLLTQNPELFR.[K]	2	O14933	1xTMTpro [N-Term]	1.032e-05	77	5.338e-05	2080.11	-0.94	0	575084	498825	545310	470893	546879	545019	610811	618829	637464	666045	615430	456278
[K].MDKEETKDWILPSDYDHAEAEAR.[H]	6	O43852	2xTMTpro [K3; K7]; 1xTMTpro [N-Term]	6.412e-06	65	5.338e-05	3661.86	0.55	2	2.45768e+06	2.12809e+06	2.58664e+06	1.85091e+06	2.12363e+06	2.56231e+06	2.30344e+06	2.8735e+06	1.47636e+06	1.48644e+06	2.1539e+06	1.43468e+06
[K].MDENQFVAVTSTNAAK.[VI]	6	Q16555; Q14195	1xOxidation [M1]; 1xTMTpro [K16]; 1xTMTpro [N-Term]	2.671e-06	46	5.338e-05	2350.22	0.36	0	4.08939e+06	3.72926e+06	4.54112e+06	3.97433e+06	4.45255e+06	4.41963e+06	4.28736e+06	4.69125e+06	4.14478e+06	4.2173e+06	4.09167e+06	3.10814e+06
[K].MDENQFVAVTSTNAAK.[VI]	4	Q16555; Q14195	1xTMTpro [K16]; 1xTMTpro [N-Term]	6.659e-06	57	5.338e-05	2334.23	0.65	0	3.64696e+06	3.15695e+06	4.17002e+06	4.87389e+06	5.81772e+06	5.13785e+06	8.00038e+06	8.16004e+06	8.8047e+06	7.06564e+06	6.75616e+06	6.00914e+06
[R].EAAAAALPAAVPGPGR.[V]	1	Q96SL1	1xTMTpro [N-Term]	1.159e-05	23	5.338e-05	1722.98	2.21	0	285501	290041	288633	272152	302279	315892	516973	583385	439558	501196	506132	357541
[R].MDDSSVLEATR.[V]	1	Q9Y2D5	1xTMTpro [N-Term]	5.896e-05	24	5.338e-05	1527.76	-1.32	0	432416	428625	496529	441887	494475	517780	720359	657615	647003	683813	698446	410374
[K].MDATSYSSIASEFGVR.[G]	2	Q96JJ7	1xOxidation [M1]; 1xTMTpro [N-Term]	8.145e-06	51	5.338e-05	2040.99	-1.26	0	514246	517015	563809	449575	509158	531690	752641	761654	726724	737232	678947	527657
[K].MDATSYSSIASEFGVR.[G]	1	Q96JJ7	1xTMTpro [N-Term]	3.139e-05	50	5.338e-05	2024.99	0.68	0	534737	398887	597049	504064	591247	468759	764876	821097	823827	772363	952908	544332
[K].MDATANDVPSPYEVR.[G]	8	P30101	1xOxidation [M1]; 1xTMTpro [N-Term]	2.018e-05	28	5.338e-05	1984.96	-0.94	0	3.07383e+06	2.94516e+06	3.24788e+06	2.98742e+06	3.17051e+06	3.29268e+06	3.68519e+06	3.72154e+06	3.4089e+06	3.71987e+06	3.26069e+06	2.54167e+06
[K].EAAASGLPLMVIIHK.[S]	1	O95881	1xTMTpro [K15]; 1xTMTpro [N-Term]	5.131e-05	49	5.338e-05	2158.29	2.74	0	3.25719e+06	2.84344e+06	3.46848e+06	2.94948e+06	3.38479e+06	3.22525e+06	3.24027e+06	3.55786e+06	3.1385e+06	3.26214e+06	3155592	2.3342e+06
[K].EAAASGLPLMVIIHK.[S]	1	O95881	1xOxidation [M10]; 1xTMTpro [K15]; 1xTMTpro [N-Term]	6.368e-05	31	5.338e-05	2174.29	0.82	0	1.17654e+06	1063778	1.42128e+06	994697	1.20227e+06	1269476	1.28396e+06	1.44287e+06	1.07504e+06	1.05398e+06	1.01164e+06	782597
[K].MDATANDVPSPYEVR.[G]	7	P30101	1xTMTpro [N-Term]	5.957e-05	27	5.338e-05	1968.97	1.71	0	2.4356e+06	2.42131e+06	2.51251e+06	2.14767e+06	2.39418e+06	2.62273e+06	2.338e+06	2.59613e+06	2.3454e+06	2.2865e+06	2.38586e+06	1.66505e+06
[R].MCINTEWGAFGDDGSLEDIR.[T]	3	P19367	1xCarbamidomethyl [C2]; 1xOxidation [M1]; 1xTMTpro [N-Term]	4.495e-07	75	5.338e-05	2606.18	-2.39	0	714264	665178	763613	600875	691395	801301	812726	710646	824426	816047	647147	555528
[R].EAADWVSGHFPSPIR.[L]	1	P28340	1xTMTpro [N-Term]	2.804e-05	34	5.338e-05	1973.02	7.78	0	267943	254425	249995	255186	258699	268710	262954	346140	276995	304561	239254	182883
[K].MAVTFIGNSTAIQELFK.[R]	1	P07437	1xOxidation [M1]; 1xTMTpro [K17]; 1xTMTpro [N-Term]	7.738e-06	66	5.338e-05	2494.39	2.38	0	5.22394e+06	4.41772e+06	5.62126e+06	4.4849e+06	5343814	5.68839e+06	8.4973e+06	9816756	6543126	7113306	8286169	5.13239e+06
[K].EAAEAIEAEGATAPLTELLHSR.[N]	2	P35222	1xTMTpro [N-Term]	4.39e-08	73	5.338e-05	2583.36	2.04	0	158061	167057	187531	135605	148825	191015	208080	165891	218713	208902	145179	152547
[K].MAVTFIGNSTAIQELFK.[R]	2	P07437	1xTMTpro [K17]; 1xTMTpro [N-Term]	1.016e-05	59	5.338e-05	2478.39	4.8	0	3.5844e+06	3.24187e+06	3.32306e+06	2.80803e+06	3.56457e+06	3.38134e+06	5.60114e+06	6.09711e+06	5.59152e+06	5.08282e+06	5.9382e+06	3.40452e+06
[R].MATNAAAQNAIK.[K]	1	Q9Y490	1xTMTpro [K12]; 1xTMTpro [N-Term]	8.404e-07	67	5.338e-05	1812.03	-1.2	0	537248	467523	596816	487149	589070	513846	279978	313275	253524	220161	389584	144501
[K].EAAENSLVAYK.[A]	4	P62258	1xTMTpro [K11]; 1xTMTpro [N-Term]	9.315e-07	55	5.338e-05	1803.01	-0.84	0	2.22475e+06	2.06653e+06	2.25689e+06	1837695	2.0926e+06	2.16812e+06	1.84159e+06	2.00594e+06	1.70958e+06	1.81085e+06	1.53261e+06	1.36786e+06
[K].EAAEQDVEK.[K]	4	P26373	1xTMTpro [K9]; 1xTMTpro [N-Term]	2.626e-05	36	5.338e-05	1626.88	-1.38	0	4.24857e+06	3.77372e+06	4123614	3.53305e+06	4.26e+06	4.37637e+06	3.57712e+06	3.22575e+06	3.79456e+06	3718100	3.33863e+06	2.73635e+06
[R].MATHTLITGLEEYVR.[E]	1	P46379	1xOxidation [M1]; 1xTMTpro [N-Term]	2.113e-05	56	5.338e-05	2054.09	-0.41	0	511686	539793	609058	554056	562992	607540	759918	786668	700102	765489	811932	465934
[K].MATGIEDSELR.[R]	1	Q13619	1xTMTpro [N-Term]	5.159e-05	35	5.338e-05	1525.79	0.61	0	475366	425335	492770	420711	427335	414930	387966	355599	419148	416830	421135	289974
[R].MATEVAADALGEEWK.[G]	4	P62753	1xOxidation [M1]; 1xTMTpro [K15]; 1xTMTpro [N-Term]	1.666e-05	52	5.338e-05	2245.17	0.79	0	6.83283e+06	5.89483e+06	7.49719e+06	5.60518e+06	7.10686e+06	7.42867e+06	6.10552e+06	5.96134e+06	5.96336e+06	5.84973e+06	6.38388e+06	3.6661e+06
[R].MATEVAADALGEEWK.[G]	3	P62753	1xTMTpro [K15]; 1xTMTpro [N-Term]	1.932e-05	46	5.338e-05	2229.17	0.67	0	4.55281e+06	4.62308e+06	5.04442e+06	3.76601e+06	4.73931e+06	4.99317e+06	3.8382e+06	4.11518e+06	4664327	4.40266e+06	4.54171e+06	2.48213e+06
[K].EAAGEGPALYEDPPDQK.[T]	6	P27695	1xTMTpro [K17]; 1xTMTpro [N-Term]	3.759e-06	21	5.338e-05	2395.23	-1.05	0	1.47942e+06	1.44249e+06	1.68328e+06	1.28476e+06	1.46758e+06	1.73103e+06	1.9339e+06	1.6836e+06	2066871	1.92485e+06	1.61389e+06	1.29981e+06
[K].MASTFIGNSTAIQELFK.[R]	1	Q9BUF5	1xOxidation [M1]; 1xTMTpro [K17]; 1xTMTpro [N-Term]	3.03e-07	83	5.338e-05	2482.35	3.11	0	1.79189e+06	1.57354e+06	1.9404e+06	1.59912e+06	1.80066e+06	1.67594e+06	883450	1.06468e+06	829992	863470	1.24639e+06	530876
[K].EAAGTTAAAGTGGATEQPPR.[H]	1	O43290	1xTMTpro [N-Term]	6.878e-07	55	5.338e-05	2118.07	2.96	0	131149	115040	129424	110668	142625	130841	128782	135122	137156	134757	135219	107949
[R].EACPELDYFVVFSSVSCGR.[G]	2	P49327	2xCarbamidomethyl [C3; C17]; 1xTMTpro [N-Term]	8.483e-07	56	5.338e-05	2526.2	-3.61	0	411027	441126	456005	371153	392462	454460	394105	507022	432939	423744	372142	311227
[R].EACSNENVHK.[E]	4	P51116	1xCarbamidomethyl [C3]; 1xTMTpro [K10]; 1xTMTpro [N-Term]	1.433e-05	43	5.338e-05	1795.93	1.16	0	2.00986e+06	1.82961e+06	2.11886e+06	1.89822e+06	2.12476e+06	2.12794e+06	1.93156e+06	1.9589e+06	1.78576e+06	1.85512e+06	1.82778e+06	1.41237e+06
[K].EACWTISNITAGNR.[A]	5	O60684; P52294	1xCarbamidomethyl [C3]; 1xTMTpro [N-Term]	5.718e-05	21	5.338e-05	1896.96	0.53	0	1.52219e+06	1.40742e+06	1.62762e+06	1.43424e+06	1.61403e+06	1.50454e+06	1.57154e+06	1.64921e+06	1.44529e+06	1.46317e+06	1.52714e+06	1.01363e+06
[R].EADAALFSELHR.[K]	5	Q96CW5	1xTMTpro [N-Term]	6.309e-05	51	5.338e-05	1662.88	0.88	0	526763	496415	526467	502278	493472	578525	556880	566195	486371	553314	453566	420922
[R].LYPELSQYMGLSLNEEEIR.[A]	3	O00560	1xOxidation [M9]; 1xTMTpro [N-Term]	2.446e-06	42	5.338e-05	2604.32	1.03	0	1.33355e+06	1.28335e+06	1.39521e+06	1.08857e+06	1.19492e+06	1.50217e+06	1.48058e+06	1.3196e+06	1.55261e+06	1.57653e+06	1.17396e+06	1.04454e+06
[R].IYPEEMIQTGISAIDGMNSIAR.[G]	2	P21281	1xOxidation [M17]; 1xTMTpro [N-Term]	2.631e-05	55	5.338e-05	2729.38	0.13	0	192949	191358	186739	154683	177295	214354	249450	221742	233658	216913	164320	184396
[R].IYPEEMIQTGISAIDGMNSIAR.[G]	1	P21281	1xTMTpro [N-Term]	4.892e-06	63	5.338e-05	2713.39	4.42	0	115751	118138	130354	104091	104640	134081	159914	156100	167680	170448	128422	114680
[R].LYPAFMEGIALSDPAAK.[E]	1	Q12979	1xTMTpro [K17]; 1xTMTpro [N-Term]	1.535e-05	46	5.338e-05	2402.33	5.11	0	703318	650160	709379	645918	679310	645874	656737	736620	707779	692296	644440	430363
[K].LYNTCAVFGPDGTLLAK.[Y]	1	Q9NQR4	1xCarbamidomethyl [C5]; 1xTMTpro [K17]; 1xTMTpro [N-Term]	2.829e-05	39	5.338e-05	2448.35	2.3	0	919175	868748	982108	816179	960056	888571	816507	968732	818425	791243	941935	530952
[R].IYNEIPDINLDVPHSYSVLER.[F]	1	Q53EL6	1xTMTpro [N-Term]	2.306e-05	35	5.338e-05	2790.46	2.92	0	189570	211900	188290	160087	172579	210088	226202	229520	231134	250953	189555	161000
[K].IYNCELENVAEFEGLTDFSDTFK.[L]	1	Q9NZM1	1xCarbamidomethyl [C4]; 1xTMTpro [K23]; 1xTMTpro [N-Term]	4.057e-06	68	5.338e-05	3349.64	6.83	0	450392	440031	520483	414867	412396	444799	492105	514989	528352	502039	532474	326013
[K].IYIVMNYVEHDLK.[S]	1	P21127	1xTMTpro [K13]; 1xTMTpro [N-Term]	2.362e-05	49	5.338e-05	2245.25	1.78	0	735378	631277	783957	621076	698526	688628	774002	814779	736685	743762	750459	477355
[K].LYLVDLAGSEK.[V]	3	Q12840; P33176; O60282	1xTMTpro [K11]; 1xTMTpro [N-Term]	1.064e-05	39	5.338e-05	1816.07	-1.59	0	5.94632e+06	5.64888e+06	5.77574e+06	5.24842e+06	5.75762e+06	5.74382e+06	3.07259e+06	3.62151e+06	2.90742e+06	3.22086e+06	2.69032e+06	2.16144e+06
[R].IYLTADNLVLNLQDESFTR.[G]	1	Q99623	1xTMTpro [N-Term]	2.518e-06	70	5.338e-05	2529.35	2.28	0	374318	349352	411650	392701	398509	424639	478834	397956	436257	378587	392412	245587
[R].EAENFHEEDDVDVRPAR.[K]	1	Q0ZGT2	1xTMTpro [N-Term]	4.135e-06	27	5.338e-05	2332.11	1.35	0	249372	226036	300837	245339	292674	297273	874337	671488	863071	868122	706926	564180
[K].EAENPEGEEK.[E]	4	P51858	1xTMTpro [K10]; 1xTMTpro [N-Term]	7.652e-06	34	5.338e-05	1739.89	0.63	0	2.39751e+06	2.40065e+06	2536766	2.18153e+06	2.39616e+06	2.80875e+06	1.94394e+06	1.61725e+06	2.13881e+06	1.91357e+06	1.54781e+06	1.29043e+06
[K].LYIGNLSPAVTADDLR.[Q]	3	Q9Y6M1	1xTMTpro [N-Term]	2.4e-05	58	5.338e-05	2022.12	-1.99	0	1.13589e+06	1.01951e+06	1.17187e+06	1.03003e+06	1.23322e+06	1.20407e+06	932041	1.04337e+06	955094	955492	896354	680927
[K].LYIGNLSENAAPSDLESIFK.[D]	2	O00425	1xTMTpro [K20]; 1xTMTpro [N-Term]	7.627e-07	75	5.338e-05	2789.52	-2.82	0	836970	762938	822625	610939	676916	742936	939123	953867	904958	931015	785290	657056
[R].LYIGLAGLATDVQTVAQR.[L]	1	P49720	1xTMTpro [N-Term]	4.613e-06	90	5.338e-05	2193.26	4.05	0	1.24546e+06	1.13569e+06	1.25521e+06	1.193e+06	1.28416e+06	1.01523e+06	1.22305e+06	1.41572e+06	1.13191e+06	1.28209e+06	1.30752e+06	605608
[R].LYLEQQVQFYETIAEK.[L]	2	Q9Y5X1	1xTMTpro [K16]; 1xTMTpro [N-Term]	5.845e-05	42	5.338e-05	2610.43	2.29	0	365732	356542	416313	338389	370108	379416	541415	525093	500460	503944	440225	344945
[K].IYLAIESANELAVQK.[A]	3	Q7L014	1xTMTpro [K15]; 1xTMTpro [N-Term]	1.612e-05	54	5.338e-05	2270.33	1.08	0	1.91662e+06	1.6684e+06	1.91993e+06	1.58784e+06	1.80222e+06	1.87659e+06	2.12935e+06	2.09292e+06	2.42716e+06	2.27088e+06	1.99001e+06	1.36507e+06
[K].EAEQILATAVYQAK.[E]	1	Q9NPJ6	1xTMTpro [K14]; 1xTMTpro [N-Term]	4.621e-05	33	5.338e-05	2143.23	-0.14	0	481342	414892	482930	425941	439431	488268	620382	550288	553537	523289	471515	449577
[K].EAESCDCLQGFQLTHSLGGGTGSGMGTLLISK.[I]	8	P04350; P07437; P68371	2xCarbamidomethyl [C5; C7]; 1xTMTpro [K32]; 1xTMTpro [N-Term]	3.136e-07	59	5.338e-05	3919.95	-1.31	0	9.57169e+06	10102009	9808846	7664009	8.05745e+06	1.09101e+07	1.0694e+07	1.50097e+07	1.10249e+07	11279327	7.77684e+06	1.03034e+07
[K].EAESCDCLQGFQLTHSLGGGTGSGMGTLLISK.[I]	10	P04350; P07437; P68371	2xCarbamidomethyl [C5; C7]; 1xOxidation [M25]; 1xTMTpro [K32]; 1xTMTpro [N-Term]	1.771e-07	58	5.338e-05	3935.94	-0.2	0	7.56394e+06	8.23565e+06	8.12567e+06	6.25152e+06	6.11937e+06	8.98911e+06	8.94892e+06	1.28982e+07	8.05747e+06	8.45323e+06	6.2761e+06	7.01843e+06
[R].IYHTIAYLTPLPQPNR.[A]	1	P10620	1xTMTpro [N-Term]	4.631e-06	64	5.338e-05	2201.24	3.04	0	242359	227596	275386	232910	297964	251123	324458	395866	220495	262889	343023	196793
[R].LYHSCADPTGCGTGPDAR.[A]	2	Q9UHL4	2xCarbamidomethyl [C5; C11]; 1xTMTpro [N-Term]	2.937e-06	63	5.338e-05	2239.02	0.25	0	625039	539622	642690	540910	617176	607149	512561	592862	503046	548784	468889	380855
[K].IYHEQEQALQELGNK.[L]	2	Q8WXA3	1xTMTpro [K15]; 1xTMTpro [N-Term]	3.046e-06	56	5.338e-05	2408.31	-0.83	0	614195	562681	608821	529583	601268	666217	538970	502605	563567	511845	407375	388816
[K].LYHDPNVNGGTELEPVEGNPYR.[R]	2	P57740	1xTMTpro [N-Term]	1.277e-05	43	5.338e-05	2774.37	2.43	0	161787	153484	142897	108684	155539	172363	157794	130673	138436	133505	100814	89101.8
[K].LYGSGDQEAWQK.[G]	2	P28838	1xTMTpro [K12]; 1xTMTpro [N-Term]	8.789e-06	41	5.338e-05	1990.05	6	0	2.32144e+06	1.96052e+06	2.38822e+06	2.17173e+06	2.40137e+06	2.18591e+06	1.43358e+06	1.97713e+06	1.26482e+06	1.40535e+06	1.46721e+06	944173
[K].LYGSAGPPPTGEEDTAEKDEL.[-]	11	P11021	1xTMTpro [K18]; 1xTMTpro [N-Term]	2.901e-06	55	5.338e-05	2784.41	0.3	1	3.18156e+06	2.86092e+06	3.43689e+06	2.95628e+06	3.2511e+06	4.06636e+06	2.74426e+06	2.39487e+06	3.22446e+06	2.74913e+06	3.24329e+06	1.52046e+06
[R].LYGPSSVSFADDFVR.[S]	4	P50454	1xTMTpro [N-Term]	1.148e-05	80	5.338e-05	1964.01	-0.18	0	1.03054e+07	8.55058e+06	1.09461e+07	9.2669e+06	1.01585e+07	9.09488e+06	1.76369e+07	1.84817e+07	1.74475e+07	1.66777e+07	2.05521e+07	1.05342e+07
[R].IYPHGLVLLDLQSYDGDAQGK.[E]	2	P52788	1xTMTpro [K21]; 1xTMTpro [N-Term]	6.675e-07	52	5.338e-05	2910.59	-0.86	0	1.7365e+06	1.78452e+06	1.96635e+06	1.65396e+06	1.67141e+06	1.81378e+06	1.42085e+06	1.3503e+06	1.48089e+06	1.53906e+06	1.20817e+06	968346
[K].IVSLFAEHNDLQYAAPGGLIGVGTK.[I]	1	P41091	1xTMTpro [K25]; 1xTMTpro [N-Term]	4.753e-06	40	5.338e-05	3178.78	3.36	0	1821144	1.70792e+06	1.99919e+06	1.67056e+06	1.90281e+06	1736931	1871462	2.05897e+06	1.93636e+06	1888259	1.88778e+06	1.23166e+06
[K].EAEKLESEHPDQAQAILSR.[L]	2	Q01082	1xTMTpro [K4]; 1xTMTpro [N-Term]	4.2e-05	38	5.338e-05	2759.48	0.76	1	707709	713820	669089	641707	646736	924473	746490	788675	700370	659520	406498	677812
[K].EAEGAPQVEAGK.[R]	5	Q05682	1xTMTpro [K12]; 1xTMTpro [N-Term]	7.212e-06	48	5.338e-05	1793.99	1.25	0	5840567	5.45434e+06	6.89335e+06	5832562	6.61841e+06	6.71714e+06	5.10329e+06	4.54985e+06	4.72052e+06	4.92744e+06	3.95434e+06	3.45103e+06
[R].IYVGNLPPDIR.[T]	30	Q07955	1xTMTpro [N-Term]	5.012e-05	39	5.338e-05	1560.91	-0.69	0	1.04052e+07	9.58008e+06	1.07515e+07	9.6739e+06	1.05168e+07	1.03333e+07	9.80481e+06	1.04185e+07	9.39071e+06	9.42757e+06	8.94387e+06	6.59748e+06
[K].EADEMHTLLQLECEK.[Y]	1	Q86UP2	1xCarbamidomethyl [C13]; 1xTMTpro [K15]; 1xTMTpro [N-Term]	6.777e-05	38	5.338e-05	2454.25	-1.54	0	775429	730194	810593	527236	612277	737201	444490	342570	545028	522604	368645	278635
[R].IYVGNASVAQDIPK.[L]	4	P51452	1xTMTpro [K14]; 1xTMTpro [N-Term]	1.351e-05	34	5.338e-05	2083.2	-0.11	0	3.114e+06	2.95929e+06	3.12794e+06	3.00951e+06	3.22923e+06	3.02663e+06	3.23527e+06	4.02136e+06	3.2999e+06	3.27158e+06	3.03661e+06	2.32534e+06
[R].IYVASVHQDLSDDDIK.[S]	5	Q9UHX1	1xTMTpro [K16]; 1xTMTpro [N-Term]	6.379e-06	34	5.338e-05	2426.31	-2.97	0	2.08041e+06	2.04787e+06	2.17399e+06	1.79665e+06	1.92858e+06	2.42616e+06	2.34576e+06	2.49303e+06	2.24917e+06	2.32664e+06	1.54057e+06	1.65766e+06
[R].EADGSETPEPFAAEAK.[F]	3	Q7KZF4	1xTMTpro [K16]; 1xTMTpro [N-Term]	2.366e-05	30	5.338e-05	2257.15	-0.05	0	2.90892e+06	2.57399e+06	2.92245e+06	2.34671e+06	2.66965e+06	2865843	3.10452e+06	3.2233e+06	2.77999e+06	2.9614e+06	2.84116e+06	2.01046e+06
[K].LYTEGYQVPPGATYTAIEAPK.[G]	4	O75306	1xTMTpro [K21]; 1xTMTpro [N-Term]	2.035e-05	30	5.338e-05	2877.55	-1.28	0	2.13653e+06	1.86965e+06	2.3053e+06	1.82018e+06	2.17593e+06	2.25299e+06	2.54089e+06	2.77473e+06	2.50012e+06	2.6297e+06	2.5467e+06	1.76189e+06
[K].EADLAAQEEAAKK.[-]	1	Q9Y3B7	2xTMTpro [K12; K13]; 1xTMTpro [N-Term]	1.47e-05	29	5.338e-05	2286.31	-0.47	1	522790	430975	506774	367248	460009	548194	595289	1.01517e+06	234553	241942	466709	341219
[R].EADIDGDGQVNYEEFVQMMTAK.[-]	4	P0DP23	1xTMTpro [K22]; 1xTMTpro [N-Term]	8.118e-08	80	5.338e-05	3098.49	0	0	9.63754e+06	8.84557e+06	1.07794e+07	7.91666e+06	9.26009e+06	1.05382e+07	8.68118e+06	8.65221e+06	9.57878e+06	9.16338e+06	7.52152e+06	6.61049e+06
[R].EADIDGDGQVNYEEFVQMMTAK.[-]	7	P0DP23	1xOxidation [M]; 1xTMTpro [K22]; 1xTMTpro [N-Term]	2.255e-07	74	5.338e-05	3114.49	1.91	0	1.79904e+06	1.72464e+06	2.04717e+06	1.37998e+06	1.54939e+06	2.07447e+06	1.78311e+06	1.57147e+06	1.89722e+06	1.7699e+06	1.27338e+06	1.22929e+06
[R].EADIDGDGQVNYEEFVQMMTAK.[-]	9	P0DP23	2xOxidation [M18; M19]; 1xTMTpro [K22]; 1xTMTpro [N-Term]	4.022e-06	67	5.338e-05	3130.48	1.46	0	1.20165e+06	1.12048e+06	1.26607e+06	991225	1.06968e+06	1.38593e+06	1.23095e+06	1.13792e+06	1.24326e+06	1.19727e+06	914842	800232
[K].LYSPSQIGAFVLMK.[M]	1	P38646	1xOxidation [M13]; 1xTMTpro [K14]; 1xTMTpro [N-Term]	1.527e-05	80	5.338e-05	2178.25	6.73	0	1.36973e+06	1009009	1.20511e+06	1.22025e+06	1.35957e+06	1.32805e+06	1.15697e+06	1811690	855343	880979	1.0314e+06	651627
[R].EADQTHAQNFSSAVK.[S]	2	Q5SNT2	1xTMTpro [K15]; 1xTMTpro [N-Term]	3.652e-05	30	5.338e-05	2241.18	-3.09	0	530787	483857	560030	479339	503836	505913	686330	701409	669303	659244	620084	501952
[K].EADSVYGEWVPVEK.[N]	1	P18583	1xTMTpro [K14]; 1xTMTpro [N-Term]	6.125e-05	44	5.338e-05	2216.17	4.05	0	261303	264253	264676	237671	254385	298693	293914	288134	290657	322238	255475	186572
[R].EADVMEYAVNCHVITWER.[I]	1	P48651	1xCarbamidomethyl [C11]; 1xTMTpro [N-Term]	4.394e-06	27	5.338e-05	2526.21	0.93	0	752675	747946	794730	586231	714971	891991	872169	945730	887703	895463	523212	781375
[R].LYQYPNFAGPHAALANK.[S]	2	Q9BY44	1xTMTpro [K17]; 1xTMTpro [N-Term]	6.937e-07	59	5.338e-05	2483.37	3.72	0	2.10598e+06	1.82548e+06	2.30904e+06	2.07526e+06	2.36614e+06	2.18336e+06	2.37222e+06	2.75228e+06	2.23449e+06	2.29479e+06	2.65801e+06	1.43676e+06
[R].EAEAAIYHLQLFEELR.[R]	15	P14618	1xTMTpro [N-Term]	1.404e-07	77	5.338e-05	2236.19	-0.09	0	2.64908e+07	2.83167e+07	2.97531e+07	2.17184e+07	2.52141e+07	2.65034e+07	2.12821e+07	1.79391e+07	2.04886e+07	2.25408e+07	1.72171e+07	1.44774e+07
[R].EAEAAIYHLQLFEELRR.[L]	3	P14618	1xTMTpro [N-Term]	1.19e-05	27	5.338e-05	2392.29	2.42	1	6.58599e+06	5.11706e+06	5.70937e+06	4.96496e+06	5.3348e+06	6.36996e+06	4.99528e+06	1.54897e+07	2.83764e+06	3.72125e+06	5.07565e+06	3.81115e+06
[R].LYQVEYAMEAIGHAGTCLGILANDGVLLAAER.[R]	1	P25789	1xCarbamidomethyl [C17]; 1xOxidation [M8]; 1xTMTpro [N-Term]	8.323e-07	57	5.338e-05	3738.92	-1.18	0	215924	207750	222288	187248	209048	217187	232995	242834	236771	231020	183689	178942
[K].EAEAMALLAEAER.[K]	3	P54920	1xTMTpro [N-Term]	3.829e-05	80	5.338e-05	1707.89	0.29	0	721038	640538	785972	600961	695714	756342	921219	944590	879988	996421	906067	664079
[R].LYQTDPSGTYHAWK.[A]	3	O14818	1xTMTpro [K14]; 1xTMTpro [N-Term]	6.582e-05	33	5.338e-05	2275.2	2.39	0	1.56669e+06	1.37572e+06	1.58275e+06	1.50932e+06	1.59515e+06	1.55858e+06	1.35776e+06	1.53681e+06	1.31256e+06	1287076	1.33824e+06	972286
[R].LYQQHGAGLFDVTR.[G]	2	O14773	1xTMTpro [N-Term]	1.744e-05	46	5.338e-05	1909.03	-0.44	0	7.37679e+06	6.85417e+06	6.23438e+06	5.41436e+06	7.6425e+06	5.09396e+06	5.29353e+06	4.80243e+06	4.15017e+06	4.17332e+06	5341304	3.39998e+06
[K].IYQNIQDGSLDLNAAESGVQHKPSAPQGGR.[L]	4	P61106	1xTMTpro [K22]; 1xTMTpro [N-Term]	2.939e-08	69	5.338e-05	3758.97	7.48	0	776162	721633	848547	711024	747661	818169	939270	958646	1.0518e+06	1.04222e+06	970672	603900
[R].LYQGHLQEESGPPPESMPK.[M]	1	Q9Y676	1xTMTpro [K19]; 1xTMTpro [N-Term]	3.713e-05	28	5.338e-05	2732.42	3.44	0	108842	114898	131593	110701	117998	128366	147353	138258	160811	177923	160829	99826.2
[K].LYQEVEIASVDAFQGR.[E]	2	Q92900	1xTMTpro [N-Term]	4.106e-06	65	5.338e-05	2129.12	0.34	0	384458	368800	342827	291148	363923	407982	444078	423447	537522	518575	375138	335416
[R].EAEETQSTLQAECDQYR.[S]	4	Q9P2E9	1xCarbamidomethyl [C13]; 1xTMTpro [N-Term]	6.621e-06	72	5.338e-05	2362.08	-0.06	0	653975	547085	656908	546436	574004	570759	993379	911086	913406	896988	1.05232e+06	556352
[R].LYPWGVVEVENPEHNDFLK.[L]	2	Q15019	1xTMTpro [K19]; 1xTMTpro [N-Term]	3.394e-07	64	5.338e-05	2893.54	-2.45	0	3.88152e+06	3.57836e+06	4.16127e+06	3.10974e+06	3.85939e+06	4.1424e+06	5.05713e+06	5.5384e+06	4.71911e+06	4.68006e+06	4.61275e+06	3.31731e+06
[K].EAEGAEWLHFASCGEDHTVK.[I]	2	Q6IA86	1xCarbamidomethyl [C13]; 1xTMTpro [K20]; 1xTMTpro [N-Term]	3.211e-05	19	5.338e-05	2881.41	0.11	0	394106	396977	390307	328115	361019	465098	421933	460583	413324	440041	381593	336810
[R].IYPHGLVLLDLQSYDGDAQGKEEIDSILNK.[V]	2	P52788	2xTMTpro [K21; K30]; 1xTMTpro [N-Term]	3.989e-07	44	5.338e-05	4256.33	1.77	1	1.09285e+06	1.15374e+06	1.23228e+06	852585	976975	1.22528e+06	568195	634635	655607	632917	474031	429867
[K].LVSLASEVQDLHLAQR.[K]	2	Q96N66	1xTMTpro [N-Term]	1.291e-07	77	5.338e-05	2083.18	-0.11	0	1.10811e+06	1.10596e+06	1.39192e+06	1.16154e+06	1129769	1.17978e+06	1.02036e+06	1.12492e+06	854513	867468	897768	714859
[R].LVSGMQHPGSAGGVYETTQHFIDIK.[E]	5	P49257	1xOxidation [M5]; 1xTMTpro [K25]; 1xTMTpro [N-Term]	3.794e-06	35	5.338e-05	3296.72	1.37	0	2.01497e+06	1.88063e+06	2.02463e+06	1.81333e+06	1.87094e+06	2.12651e+06	3.14694e+06	3.62429e+06	2.96382e+06	3.02807e+06	2.01014e+06	2.28443e+06
[R].LVSGMQHPGSAGGVYETTQHFIDIK.[E]	1	P49257	1xTMTpro [K25]; 1xTMTpro [N-Term]	1.418e-06	38	5.338e-05	3280.73	1.09	0	1.58821e+06	1.46728e+06	1.53893e+06	1.2182e+06	1468926	1.67195e+06	2.80725e+06	3.31677e+06	2.82286e+06	2901697	1.63312e+06	2.17289e+06
[K].EAYMGNVLQGGEGQAPTR.[Q]	3	P24752	1xTMTpro [N-Term]	6.32e-06	46	5.338e-05	2182.09	-1.1	0	809870	860832	817956	712750	746219	861221	1.4585e+06	1.27797e+06	1.48748e+06	1.48728e+06	1.24066e+06	1.04099e+06
[K].EAYMGNVLQGGEGQAPTR.[Q]	7	P24752	1xOxidation [M4]; 1xTMTpro [N-Term]	4.033e-06	40	5.338e-05	2198.08	-0.8	0	1.61999e+06	1.52552e+06	1.64462e+06	1.52659e+06	1.56172e+06	1.69532e+06	1.87927e+06	2.08438e+06	1.7573e+06	1.82772e+06	1.72165e+06	1.29904e+06
[K].IVDFYPEDNNSLQTFPIPAAEVDR.[L]	1	Q86WQ0	1xTMTpro [N-Term]	9.141e-06	55	5.338e-05	3054.54	0.3	0	99689.3	95338.8	114513	88377	82571.6	110666	120205	122326	134024	126972	84284.7	88618.9
[R].LVDEYSLNAGK.[Q]	10	P19367	1xTMTpro [K11]; 1xTMTpro [N-Term]	3.619e-06	46	5.338e-05	1817.03	2.37	0	7.72685e+06	6.76278e+06	6.91034e+06	6.28119e+06	7.0972e+06	7.07396e+06	6.92286e+06	7.65398e+06	6.29583e+06	6.2059e+06	5.23878e+06	4.81456e+06
[R].LVDEPGHCADFHPSGTVVAIGTHSGR.[W]	1	Q9HC35	1xCarbamidomethyl [C8]; 1xTMTpro [N-Term]	4.034e-05	30	5.338e-05	3020.5	0.06	0	385535	383640	381102	308089	359578	404981	355465	399129	362329	337122	266725	260675
[R].EAYPEEAYIADLDAK.[S]	2	P53396	1xTMTpro [K15]; 1xTMTpro [N-Term]	4.383e-05	43	5.338e-05	2306.2	1.02	0	827311	792405	844847	588892	733363	888502	531234	497329	497846	524764	370158	374855
[R].EAYPGDVFYLHSR.[L]	10	P25705	1xTMTpro [N-Term]	2.469e-05	47	5.338e-05	1857.95	4.48	0	5567041	4.91627e+06	5.59287e+06	5.06444e+06	5.47186e+06	5.57342e+06	5.5528e+06	6.14295e+06	5.06304e+06	5.45939e+06	4.87282e+06	4.08965e+06
[K].LVDELMEAPGDVEALAPPVR.[H]	1	P48960	1xOxidation [M6]; 1xTMTpro [N-Term]	7.673e-06	76	5.338e-05	2441.29	-2.01	0	61743.5	58289.3	55918	48108.2	49756.6	68426.4	87213.6	79098.7	66022.2	74717.4	46933	59084.4
[R].IVDDWANDGWGLK.[K]	6	P27824	1xTMTpro [K13]; 1xTMTpro [N-Term]	2.683e-07	72	5.338e-05	2097.13	1.15	0	6.06707e+06	5.06668e+06	5.89282e+06	4.70751e+06	5193875	5.23435e+06	6.40781e+06	6.31592e+06	6.65701e+06	6.76848e+06	5.84876e+06	4.55937e+06
[K].IVDAVIQEHQPSVLLELGAYCGYSAVR.[M]	2	P21964	1xCarbamidomethyl [C21]; 1xTMTpro [N-Term]	2.888e-08	88	5.338e-05	3291.74	-0.18	0	577912	508566	555336	439034	526112	622239	513392	663043	489917	503799	488504	344880
[K].LVDAGEECDCGTPK.[E]	2	Q13443	2xCarbamidomethyl [C8; C10]; 1xTMTpro [K14]; 1xTMTpro [N-Term]	2.024e-05	47	5.338e-05	2159.06	-1.68	0	702035	632260	701248	552221	636966	682326	732492	677673	669667	740023	674893	488659
[K].LVCSGLLQASK.[S]	1	Q9UHG3	1xCarbamidomethyl [C3]; 1xTMTpro [K11]; 1xTMTpro [N-Term]	7.996e-06	34	5.338e-05	1784.06	5.57	0	1.62191e+06	1.42082e+06	1.71087e+06	1.48413e+06	1567180	1.48067e+06	2.13382e+06	2.41495e+06	2.0908e+06	2.18472e+06	2.27456e+06	1.33412e+06
[R].LVDNFQHEENLLQQVASK.[D]	1	Q14669	1xTMTpro [K18]; 1xTMTpro [N-Term]	3.761e-05	33	5.338e-05	2720.49	2.31	0	387593	367465	385251	322381	350534	452830	491675	583676	473162	481491	374256	309135
[R].IVASTLSNPELFEEWTGNVK.[T]	2	P17174	1xTMTpro [K20]; 1xTMTpro [N-Term]	2.498e-07	89	5.338e-05	2842.55	1.64	0	5.50864e+06	4.93718e+06	5.63874e+06	4.64856e+06	5.11924e+06	5.86742e+06	2.05878e+06	2.58723e+06	2.28003e+06	2.39072e+06	1.99748e+06	1.81841e+06
[R].LVARPEPATGYTLEFR.[S]	5	Q16658	1xTMTpro [N-Term]	2.55e-05	24	5.338e-05	2124.18	-2.09	0	6.91543e+06	6.41184e+06	7.25756e+06	6.14592e+06	6.73611e+06	6.98622e+06	1.5725e+07	1.67055e+07	1.46306e+07	1.53556e+07	1.40721e+07	1.02366e+07
[K].ECEGIVPVPLAEK.[L]	2	P82932	1xCarbamidomethyl [C2]; 1xTMTpro [K13]; 1xTMTpro [N-Term]	5.018e-05	40	5.338e-05	2049.15	0.14	0	713655	650476	760274	629533	637035	803049	1.01291e+06	908419	1.03492e+06	1.04737e+06	826381	680847
[K].ECEHCDCLQGFQLTHSLGGGTGSGMGTLLISK.[I]	1	Q9BUF5	3xCarbamidomethyl [C2; C5; C7]; 1xTMTpro [K32]; 1xTMTpro [N-Term]	2.736e-05	37	5.338e-05	4058.97	0.87	0	275215	300108	333685	235510	261601	353410	390679	501180	366899	403011	360574	279397
[K].ECEHCDCLQGFQLTHSLGGGTGSGMGTLLISK.[I]	1	Q9BUF5	3xCarbamidomethyl [C2; C5; C7]; 1xOxidation [M25]; 1xTMTpro [K32]; 1xTMTpro [N-Term]	1.259e-06	42	5.338e-05	4074.96	1.15	0	340955	326697	359337	257097	273859	306908	174092	228195	173656	157107	168836	131948
[R].LVANHVASDISLTGGSVVQR.[I]	2	Q9UBV2	1xTMTpro [N-Term]	6.919e-06	57	5.338e-05	2327.3	-1.92	0	1414739	1.29634e+06	1.3956e+06	1.38068e+06	1.4899e+06	1.42137e+06	1.33339e+06	1.40611e+06	1.22566e+06	1.36434e+06	1.26944e+06	874978
[K].ECFHPYNTCITDLR.[T]	1	Q8TBE9	2xCarbamidomethyl [C2; C9]; 1xTMTpro [N-Term]	2.161e-05	44	5.338e-05	2130.01	-2.93	0	334431	317423	319253	270380	339360	318358	413048	487846	399868	396101	359631	328323
[R].IVALNAHTFLR.[N]	1	P22087	1xTMTpro [N-Term]	5.98e-05	52	5.338e-05	1558.94	2.36	0	1.75152e+06	1.16798e+06	1.65236e+06	1.43909e+06	1.70147e+06	1.71736e+06	2.00394e+06	2.38002e+06	1.94048e+06	2.04181e+06	1.85292e+06	1.05565e+06
[R].LVAGSTDQLLSAFVPPEEPPLQPAR.[W]	1	Q14137	1xTMTpro [N-Term]	4.542e-06	49	5.338e-05	2936.61	-0.62	0	150233	145272	159399	125523	155720	162387	173408	194951	171826	192371	163596	128429
[R].LVAGQQQVLQQLAEEEPK.[L]	1	Q01970	1xTMTpro [K18]; 1xTMTpro [N-Term]	5.695e-06	63	5.338e-05	2616.49	3.21	0	441057	391776	485142	358779	389291	471236	350234	366758	344773	344466	295368	229057
[R].LVAGEMGQNEPDQGGQR.[G]	5	Q99714	1xOxidation [M6]; 1xTMTpro [N-Term]	6.091e-06	39	5.338e-05	2106.02	-1.57	0	1.79126e+06	1.57257e+06	1.85589e+06	1.67411e+06	1.8092e+06	1.76271e+06	1.6286e+06	1.53338e+06	1.3187e+06	1.29905e+06	1.3447e+06	995564
[R].LVAGEMGQNEPDQGGQR.[G]	4	Q99714	1xTMTpro [N-Term]	3.67e-06	51	5.338e-05	2090.03	1.27	0	1.81269e+06	1.61537e+06	1.85891e+06	1.85576e+06	2.17142e+06	2.3476e+06	2.76659e+06	3.07632e+06	3.05186e+06	2.68033e+06	2.18401e+06	2.34042e+06
[R].LVAFCPFASSQVALENANAVSEGVVHEDLR.[L]	1	O00567	1xCarbamidomethyl [C5]; 1xTMTpro [N-Term]	3.066e-07	94	5.338e-05	3533.8	1	0	263570	243721	227959	208586	227462	252385	327266	383742	375916	319126	339373	235209
[K].IVASMWDSLGEEQK.[Q]	1	O94842	1xTMTpro [K14]; 1xTMTpro [N-Term]	4.638e-05	48	5.338e-05	2201.18	2.56	0	205749	197727	216484	185634	197417	218062	183574	188795	176515	199753	167402	123215
[K].LVDQALLTMDTYLGQFPDIK.[S]	1	O00499	1xOxidation [M9]; 1xTMTpro [K20]; 1xTMTpro [N-Term]	2.181e-05	44	5.338e-05	2905.59	-1.88	0	269543	271072	267432	246757	262078	306036	282374	301327	314373	316831	272422	189819
[R].EAYEAGLIGK.[N]	4	P49821	1xTMTpro [K10]; 1xTMTpro [N-Term]	6.856e-06	41	5.338e-05	1658.96	-1.05	0	2.12562e+06	1.82407e+06	2163900	1.99677e+06	2.11313e+06	2.13249e+06	2.29096e+06	2.17659e+06	2.13639e+06	2.1924e+06	1.89261e+06	1.48177e+06
[K].IVEAAENEYQTAISENYQTMSDTTFK.[A]	2	P47755	1xTMTpro [K26]; 1xTMTpro [N-Term]	1.416e-06	58	5.338e-05	3591.77	2.21	0	386820	442196	448607	344445	379569	469100	568502	537318	621401	625199	420119	420098
[R].LVESGHYASQQIR.[Q]	1	O75962	1xTMTpro [N-Term]	5.728e-05	23	5.338e-05	1791.97	-0.17	0	427193	392154	411726	386433	436215	410194	574487	580289	516749	521663	429929	361875
[R].IVEQENAIQTMELR.[N]	2	Q9Y5X2	1xTMTpro [N-Term]	4.564e-05	27	5.338e-05	1978.06	-0.95	0	350599	362367	313026	389494	295875	356494	393221	412615	380674	380196	266155	311307
[R].EAVCFIPGEGHTLQEHQIVLVEGGR.[T]	3	O15235	1xCarbamidomethyl [C4]; 1xTMTpro [N-Term]	9.922e-07	67	5.338e-05	3079.6	0.53	0	578708	521651	623150	527331	575277	628577	700719	625726	582396	662644	486287	457260
[R].LVEPVTDFLLDMPYHIR.[S]	3	P09619	1xTMTpro [N-Term]	3.209e-06	50	5.338e-05	2362.28	1.11	0	580142	566124	652490	519409	570709	673571	493085	539201	528187	506629	422292	376982
[R].IVENSDAVTEILNNAELLK.[Q]	1	Q16401	1xTMTpro [K19]; 1xTMTpro [N-Term]	2.462e-05	25	5.338e-05	2693.52	2.93	0	752775	744676	877642	643056	683885	764023	543714	452437	527857	486377	419406	325834
[K].EAVEAIQNSTSIK.[Y]	2	Q13620	1xTMTpro [K13]; 1xTMTpro [N-Term]	2.794e-05	39	5.338e-05	1998.14	0.23	0	782601	772799	799053	702052	833789	851688	996920	1.02029e+06	914595	972555	839865	725233
[R].EAVEKEFEPLLNWMK.[D]	2	P14625	2xTMTpro [K5; K15]; 1xTMTpro [N-Term]	4.344e-06	20	5.338e-05	2775.56	2.78	1	4.4438e+06	3.20272e+06	3.7473e+06	2.66402e+06	2.94027e+06	3.84285e+06	2.7522e+06	1.0811e+07	865507	1.43498e+06	2.25147e+06	1.67837e+06
[R].EAVELPLTHFELYK.[Q]	3	P43686	1xTMTpro [K14]; 1xTMTpro [N-Term]	5.201e-06	34	5.338e-05	2297.3	1.01	0	2.71197e+06	2636644	2.86271e+06	2.55886e+06	2.60107e+06	2.89178e+06	2.67172e+06	3.01756e+06	2.65809e+06	2.86756e+06	2.45078e+06	1.90322e+06
[K].EAVEQFESQGVDLSNIVK.[T]	1	Q6NXE6	1xTMTpro [K18]; 1xTMTpro [N-Term]	1.439e-05	55	5.338e-05	2600.41	1.98	0	350944	337780	367945	296000	365249	412015	495668	452080	558377	505163	367408	349531
[K].IVEMSTSK.[T]	6	Q9GZV4; P63241	1xTMTpro [K8]; 1xTMTpro [N-Term]	5.834e-05	24	5.338e-05	1502.87	0.03	0	5.20793e+06	4.74988e+06	5.26418e+06	4.59786e+06	5.17661e+06	4.78921e+06	3.96504e+06	4.48475e+06	4.01421e+06	4.08891e+06	3.53076e+06	2.90317e+06
[K].EAVFATCGQQVDIWDEQR.[T]	2	Q9NV06	1xCarbamidomethyl [C7]; 1xTMTpro [N-Term]	4.548e-06	48	5.338e-05	2456.18	1.18	0	442397	423590	397855	353503	371696	469056	481696	433655	452084	476017	256963	380317
[R].EAVFPFQPGSVAEVCITFDQANLTVK.[L]	7	P09382	1xCarbamidomethyl [C15]; 1xTMTpro [K26]; 1xTMTpro [N-Term]	3.321e-06	83	5.338e-05	3475.84	-2.09	0	6.75119e+06	6.17963e+06	7.48452e+06	5.54801e+06	6.20141e+06	7.28311e+06	5.66719e+06	6.08638e+06	5.74863e+06	6.30072e+06	5.29422e+06	3.77459e+06
[K].EAVGGQAEDHLK.[L]	1	Q8IWC1	1xTMTpro [K12]; 1xTMTpro [N-Term]	6.947e-06	26	5.338e-05	1862.03	-6.17	0	823612	761440	910122	785325	854375	886538	1.05001e+06	1.02899e+06	1.13421e+06	1.25303e+06	943318	687599
[K].IVEIDAHIGCAMSGLIADAK.[T]	3	P28066	1xCarbamidomethyl [C10]; 1xTMTpro [K20]; 1xTMTpro [N-Term]	7.564e-06	28	5.338e-05	2692.47	-3.19	0	1.64217e+06	1.52419e+06	1.78341e+06	1.21217e+06	1.45839e+06	1.52438e+06	1.24187e+06	1.40877e+06	1.26937e+06	1.28148e+06	1.38189e+06	1.00918e+06
[R].EAVLIDPVLETAPR.[D]	4	O95571	1xTMTpro [N-Term]	5.492e-05	59	5.338e-05	1827.05	3.57	0	1.32886e+06	1.19966e+06	1.23689e+06	1.01808e+06	1.18472e+06	1.29269e+06	1.611e+06	1.48683e+06	1.39838e+06	1.53832e+06	1.30269e+06	1.06798e+06
[K].EAVNLQQDAFVVIGR.[D]	1	O95394	1xTMTpro [N-Term]	1.807e-05	47	5.338e-05	1963.09	-0.04	0	444524	405930	428478	354569	414952	443142	459924	487130	450256	443688	364009	345676
[K].LVEGLQGQTWAPDWVEELR.[E]	2	A1L0T0	1xTMTpro [N-Term]	2.44e-08	92	5.338e-05	2530.33	2.17	0	969994	864963	1.05098e+06	771483	945754	1.00094e+06	1.01353e+06	940810	999541	996675	853451	684911
[R].LVEGILHAPDAGWGNLVYVVNYPK.[D]	1	Q13148	1xTMTpro [K24]; 1xTMTpro [N-Term]	5.423e-05	14	5.338e-05	3232.8	2.41	0	3.14074e+06	2.93707e+06	2967004	2.70073e+06	2943773	3.10941e+06	2.26959e+06	3193585	2128840	2.36891e+06	2.24719e+06	1.61744e+06
[K].IVEFLQSFDEITAMTGDGVNDAPALK.[K]	1	P16615	1xOxidation [M14]; 1xTMTpro [K26]; 1xTMTpro [N-Term]	1.218e-05	41	5.338e-05	3405.77	-0.37	0	88110.8	99450.2	99492.7	89613.1	93251.1	118023	136289	118774	125482	139260	100715	89996.1
[R].EAVTEILGIEPDREK.[G]	2	Q15631	1xTMTpro [K15]; 1xTMTpro [N-Term]	2.54e-05	33	5.338e-05	2307.31	-2.27	1	4977835	4.58418e+06	5205757	3.63964e+06	4.10975e+06	5259345	4.48717e+06	4321021	4.45097e+06	4.34911e+06	3.64927e+06	3.00979e+06
[K].LVEDHLAVQSLIR.[A]	5	Q02218	1xTMTpro [N-Term]	1.362e-05	41	5.338e-05	1797.06	0.77	0	2.45504e+06	2.2017e+06	2.61071e+06	2.35252e+06	2.57754e+06	2.55439e+06	2.67894e+06	2.94261e+06	2.47031e+06	2.74639e+06	2.60355e+06	1.84488e+06
[R].LVECLETVLNK.[A]	3	O95782	1xCarbamidomethyl [C4]; 1xTMTpro [K11]; 1xTMTpro [N-Term]	3.123e-06	53	5.338e-05	1926.12	3.07	0	3.99678e+06	3.26883e+06	3.6112e+06	3.34475e+06	3.3426e+06	3.27398e+06	3.4501e+06	3.62686e+06	3.28309e+06	3.53922e+06	2.94309e+06	2.3987e+06
[K].LVEALCAEHQINLIK.[V]	1	P25398	1xCarbamidomethyl [C6]; 1xTMTpro [K15]; 1xTMTpro [N-Term]	1.282e-05	50	5.338e-05	2359.37	-1.4	0	14591518	12558173	14897624	13610064	15311332	16840690	11742175	13029793	11075009	12185772	9.86672e+06	7554746
[R].EAVVEGDGILPPLR.[T]	1	Q8N5A5	1xTMTpro [N-Term]	2.117e-05	40	5.338e-05	1769.01	0.64	0	92831	101302	106208	101448	103058	130845	119452	123175	110399	136594	99349.5	97672.3
[K].EAVVHGLNESEASYLITSVELLESK.[L]	1	O60488	1xTMTpro [K25]; 1xTMTpro [N-Term]	7.931e-07	42	5.338e-05	3325.8	0.55	0	350256	371445	382993	239043	286393	395052	260567	278165	280810	268703	209125	214360
[R].EAVVNTQELLDLLVK.[C]	1	Q6P2Q9	1xTMTpro [K15]; 1xTMTpro [N-Term]	2.21e-05	48	5.338e-05	2292.37	0.19	0	1.32819e+06	1.27792e+06	1.29563e+06	1.08329e+06	1.11401e+06	1.38139e+06	1.5765e+06	1.16344e+06	1.44502e+06	1.4613e+06	1.14181e+06	979935
[K].IVEAAENEYQTAISENYQTMSDTTFK.[A]	2	P47755	1xOxidation [M20]; 1xTMTpro [K26]; 1xTMTpro [N-Term]	6.449e-05	24	5.338e-05	3607.76	2.19	0	354675	374020	388240	300785	338407	383840	581303	545698	569971	622696	493759	440799
[K].LVAEWEGQDSDSDQLFYTK.[I]	1	Q02809	1xTMTpro [K19]; 1xTMTpro [N-Term]	4.918e-06	75	5.338e-05	2839.43	-1.28	0	737857	742162	824138	558726	694945	766688	1242225	1.14614e+06	1.22141e+06	1.19447e+06	927232	816734
[K].IVADKDYSVTANSK.[I]	6	P07195	2xTMTpro [K5; K14]; 1xTMTpro [N-Term]	9.071e-06	55	5.338e-05	2423.4	2.25	1	1.38011e+07	1.17627e+07	1.39325e+07	1.09251e+07	1.15977e+07	1.25726e+07	9.9115e+06	1.35279e+07	7.82377e+06	8.36157e+06	7.26148e+06	7.32303e+06
[K].LTYTAEVSVPK.[E]	4	P09960	1xTMTpro [K11]; 1xTMTpro [N-Term]	3.464e-05	42	5.338e-05	1816.07	0.56	0	1.17561e+06	1.13677e+06	1.27652e+06	1.03409e+06	1.20784e+06	1.22056e+06	2.36361e+06	2.54733e+06	2.34331e+06	2.34025e+06	2.13569e+06	1.62297e+06
[K].ECLDVLSSSGVFLNNASGR.[E]	1	Q03001	1xCarbamidomethyl [C2]; 1xTMTpro [N-Term]	5.561e-06	23	5.338e-05	2329.18	1.01	0	493995	473825	512527	431974	463412	516731	620772	650764	627211	656368	595842	452935
[R].LTTLELLEVR.[R]	2	Q01082	1xTMTpro [N-Term]	4.921e-05	29	5.338e-05	1490.91	-0.01	0	8.4535e+06	7.5853e+06	8.52536e+06	8.46121e+06	9.02597e+06	9.09793e+06	6608433	6.0972e+06	5836135	7.08348e+06	6.28232e+06	3.40099e+06
[K].ITTGSSSAGTQSSTSNR.[L]	1	O14974	1xTMTpro [N-Term]	2.854e-06	65	5.338e-05	1945.97	2.25	0	302238	275808	325923	269124	318764	306308	216374	224544	212706	184058	250598	147110
[K].ECYLEGDQTSLYHAAK.[G]	2	Q96AX1	1xCarbamidomethyl [C2]; 1xTMTpro [K16]; 1xTMTpro [N-Term]	1.868e-05	36	5.338e-05	2493.26	0.32	0	294235	316551	315634	252037	266796	357962	511342	546393	434816	564983	297840	409978
[R].LTTDFNVIVEALSK.[S]	1	P05455	1xTMTpro [K14]; 1xTMTpro [N-Term]	2.808e-06	74	5.338e-05	2158.26	-2.36	0	1.48174e+06	1.59287e+06	1.55675e+06	1.35462e+06	1.66809e+06	1.62058e+06	1.7512e+06	1.97776e+06	1.63747e+06	1.44078e+06	1486598	1.11066e+06
[R].LTSSVSCALDEAAAALTR.[M]	1	Q8IWZ3; O75179	1xCarbamidomethyl [C7]; 1xTMTpro [N-Term]	1.591e-06	75	5.338e-05	2140.12	0.5	0	260360	252218	249913	223180	245310	233360	275617	279683	287143	284970	306766	177731
[R].ITSPLMEPSSIEK.[I]	3	P28066	1xTMTpro [K13]; 1xTMTpro [N-Term]	2.659e-05	47	5.338e-05	2040.15	4.29	0	3.40838e+06	2.84644e+06	3.58883e+06	2.95388e+06	3.18975e+06	3.04852e+06	2.96988e+06	2.66191e+06	3.02228e+06	3.07914e+06	2.82125e+06	2.06294e+06
[K].EDAFYSWESSKDPAEQQGK.[G]	3	Q04637	2xTMTpro [K11; K19]; 1xTMTpro [N-Term]	5.887e-05	33	5.338e-05	3114.58	-0.7	1	1.05981e+06	1.08755e+06	1.27215e+06	917113	1.05798e+06	1.2708e+06	1.12754e+06	891993	1.47507e+06	1.44914e+06	1.05726e+06	836599
[R].LTSNPLASHDYILK.[I]	3	Q969X5	1xTMTpro [K14]; 1xTMTpro [N-Term]	1.49e-05	44	5.338e-05	2180.26	7.74	0	3.52609e+06	3.2427e+06	3.64049e+06	3.22791e+06	3.60559e+06	3.41387e+06	4.25378e+06	4.54638e+06	4.04567e+06	4.34668e+06	4.41604e+06	2.82864e+06
[K].EDALDYLIGGLYHEK.[T]	1	Q96FK6	1xTMTpro [K15]; 1xTMTpro [N-Term]	5.79e-06	39	5.338e-05	2344.27	1.46	0	353247	335761	369586	310954	339759	394221	457027	422502	460850	474261	398892	299553
[R].LTSLYAEHPGDCLIFK.[A]	1	Q9Y6D9	1xCarbamidomethyl [C12]; 1xTMTpro [K16]; 1xTMTpro [N-Term]	2.931e-05	39	5.338e-05	2472.35	0.1	0	1.27459e+06	1.16261e+06	1.32231e+06	1128345	1.30688e+06	1.25331e+06	1.5278e+06	1660852	1.49991e+06	1.38854e+06	1.7497e+06	1.02818e+06
[R].LTSLVPFVDAFQLER.[A]	1	Q14152	1xTMTpro [N-Term]	1.134e-05	41	5.338e-05	2039.15	-0.09	0	4366484	3.82103e+06	4.61737e+06	3.78624e+06	4.2458e+06	4.05041e+06	3.92573e+06	4.13892e+06	3891560	3.8438e+06	4.688e+06	2.27997e+06
[K].ITSLTEVVCGLDLCNQGNSGR.[A]	1	Q03405	2xCarbamidomethyl [C9; C14]; 1xTMTpro [N-Term]	7.691e-07	66	5.338e-05	2597.3	-1.17	0	326693	315475	361612	261260	326093	365294	431175	472791	429986	455977	420385	322331
[R].EDAMAMVDHCLK.[K]	5	P43243	1xCarbamidomethyl [C10]; 1xTMTpro [K12]; 1xTMTpro [N-Term]	5.053e-05	26	5.338e-05	2028.02	1.19	0	6.32316e+06	5.80692e+06	7.0142e+06	5.46262e+06	6.60674e+06	6.42739e+06	6.62856e+06	7.0503e+06	7.29481e+06	7.23097e+06	7.50065e+06	4.75909e+06
[R].EDAMAMVDHCLK.[K]	11	P43243	1xCarbamidomethyl [C10]; 1xOxidation [M]; 1xTMTpro [K12]; 1xTMTpro [N-Term]	2.207e-05	21	5.338e-05	2044.02	0.15	0	7.14933e+06	6.53373e+06	7668399	6466266	7.1296e+06	7.38309e+06	6.78886e+06	6.70374e+06	6.65517e+06	6.69141e+06	6.38975e+06	4.5395e+06
[K].LTSLNEEYTK.[N]	1	P43246	1xTMTpro [K10]; 1xTMTpro [N-Term]	4.455e-05	24	5.338e-05	1806.01	-0.25	0	490044	421226	448528	399415	427144	451920	419862	486094	442877	453668	394653	275634
[K].ITSFPESEGYSYETSTK.[T]	7	P46821	1xTMTpro [K17]; 1xTMTpro [N-Term]	2.728e-06	63	5.338e-05	2534.28	-0.41	0	2.84449e+06	2.80851e+06	3.18059e+06	2.54872e+06	3.19944e+06	3.1538e+06	3.2922e+06	3.38261e+06	3.562e+06	3.17345e+06	3.10229e+06	1.98227e+06
[R].EDAPIGPHLQSMPSEQIR.[N]	3	Q14152	1xTMTpro [N-Term]	3.33e-07	74	5.338e-05	2309.19	3.65	0	1.65503e+06	1.5325e+06	1.79565e+06	1.49306e+06	1.6429e+06	1839042	1.50424e+06	1.58374e+06	1399081	1.4423e+06	1.17407e+06	1.02683e+06
[K].ITSELSEANALELLSK.[L]	1	Q5UIP0	1xTMTpro [K16]; 1xTMTpro [N-Term]	6.382e-05	16	5.338e-05	2326.34	-0.56	0	370780	372766	421884	331699	360234	412857	457071	470415	436150	447081	378607	313657
[R].EDAQVAAEILEIADTPSGDK.[T]	1	P08133	1xTMTpro [K20]; 1xTMTpro [N-Term]	3.469e-05	49	5.338e-05	2680.42	1.34	0	104302	107087	114458	79323	83033.2	129394	56254.5	67014.2	76103.6	82327.4	47414.9	51183.7
[K].LTSEEFNAIFTFYDKDR.[S]	1	P22676	1xTMTpro [K15]; 1xTMTpro [N-Term]	2.611e-06	14	5.338e-05	2704.41	-0.56	1	2.88104e+06	2.58238e+06	3.10044e+06	2.62781e+06	2898210	3.13544e+06	1053298	1.25904e+06	1.11213e+06	1.1865e+06	1.02738e+06	766699
[K].ITSAVWGPLGECIIAGHESGELNQYSAK.[S]	2	Q13347	1xCarbamidomethyl [C12]; 1xTMTpro [K28]; 1xTMTpro [N-Term]	2.037e-05	33	5.338e-05	3595.87	1.01	0	2.31464e+06	2.22486e+06	2.50148e+06	1.89778e+06	2.14213e+06	2.50365e+06	2211854	2.59293e+06	2.27767e+06	2.28407e+06	1.67392e+06	1.68762e+06
[R].LTRPGSSYFNLNPFEVLQIDPEVTDEEIK.[K]	1	O75937	1xTMTpro [K29]; 1xTMTpro [N-Term]	1.764e-06	43	5.338e-05	3959.09	2.48	0	229222	190182	230681	177000	169331	211923	251255	271054	299056	264983	282618	186882
[K].EDCFFYSLVFDPVQK.[T]	1	O94776	1xCarbamidomethyl [C3]; 1xTMTpro [K15]; 1xTMTpro [N-Term]	5.983e-05	21	5.338e-05	2502.29	-0.72	0	383433	413304	361795	342027	350296	436666	419159	353674	424838	415522	333691	365063
[R].EDCPGLNYAALVSGAGPSQAALWAK.[S]	1	Q15274	1xCarbamidomethyl [C3]; 1xTMTpro [K25]; 1xTMTpro [N-Term]	1.181e-07	72	5.338e-05	3154.65	-0.24	0	296791	267828	282663	235913	318045	302573	460351	430810	479363	406086	479378	284147
[K].LTQVLNTHYVAPR.[R]	2	P51532; P51531	1xTMTpro [N-Term]	1.57e-05	59	5.338e-05	1816.04	3.42	0	2110130	1.86444e+06	2.28725e+06	2.13047e+06	2.44144e+06	2.13144e+06	2.53333e+06	2.5504e+06	2.27325e+06	2.40183e+06	2.73496e+06	1.46952e+06
[K].LTQIQESQVTSHNK.[E]	1	Q92541	1xTMTpro [K14]; 1xTMTpro [N-Term]	8.592e-06	31	5.338e-05	2221.24	0.6	0	366500	347815	363259	313978	390650	400278	334258	377249	354307	333634	334835	245846
[K].LTQLGTFEDHFLSLQR.[M]	1	P00533	1xTMTpro [N-Term]	1.775e-05	33	5.338e-05	2209.19	-2.4	0	1.32502e+06	1.38913e+06	1.42317e+06	1.34475e+06	1.67932e+06	1511844	2.20254e+06	2440547	1.99591e+06	1.92927e+06	2.15186e+06	1.45695e+06
[K].ITTQLDQVTAK.[L]	1	Q15075	1xTMTpro [K11]; 1xTMTpro [N-Term]	3.624e-05	45	5.338e-05	1826.09	1.9	0	185843	158101	207955	180162	220680	196518	341772	316608	310248	302696	384044	184180
[K].EAVAMESYAK.[A]	3	P78371	1xTMTpro [K10]; 1xTMTpro [N-Term]	5.298e-06	44	5.338e-05	1706.93	1.59	0	2.19978e+06	2.1546e+06	2.10824e+06	1.90695e+06	2.16215e+06	2.23055e+06	1.69473e+06	1.90649e+06	1.63996e+06	1.90605e+06	1.48614e+06	1.26058e+06
[R].LTVADALEPVQFEDGQK.[I]	3	P10644	1xTMTpro [K17]; 1xTMTpro [N-Term]	1.086e-05	59	5.338e-05	2468.35	2.91	0	1.05317e+06	1.01174e+06	1.0698e+06	872336	985100	1.14567e+06	1.40383e+06	1.23668e+06	1419200	1.35736e+06	1.10557e+06	948398
[K].ECVGASNQNCR.[T]	1	O00400	2xCarbamidomethyl [C2; C10]; 1xTMTpro [N-Term]	1.45e-05	35	5.338e-05	1598.73	1	0	259208	223386	257542	233049	268852	232041	507657	481173	475149	500903	377552	348499
[R].ITYQPSTGEGNEQTTTIGGR.[Q]	2	Q99715	1xTMTpro [N-Term]	3.636e-05	56	5.338e-05	2414.21	5.62	0	757730	676284	703973	668558	724703	719299	634233	682037	611375	633935	441140	444310
[K].ITYPLGLATLGATVCYPVQSVIIAK.[V]	1	Q6UXV4	1xCarbamidomethyl [C15]; 1xTMTpro [K25]; 1xTMTpro [N-Term]	1.131e-07	86	5.338e-05	3256.89	2.8	0	484833	405194	477752	393319	462415	482995	492603	500960	503717	488994	562786	317716
[R].ECLQALEFLHANQVIHR.[D]	2	Q13177	1xCarbamidomethyl [C2]; 1xTMTpro [N-Term]	2.607e-05	45	5.338e-05	2382.27	-1.09	0	1.32557e+06	1.2567e+06	1.31785e+06	1.2815e+06	1.30069e+06	1.32643e+06	1.79196e+06	1.77496e+06	1.81703e+06	1583754	1.12978e+06	1.42551e+06
[R].ECLQALEFLHSNQVIHR.[D]	1	Q13153	1xCarbamidomethyl [C2]; 1xTMTpro [N-Term]	4.216e-05	43	5.338e-05	2398.26	0.02	0	179167	179352	215833	178691	203637	188015	185079	190192	195900	190237	213412	142897
[R].ECLQHPGGATPVCVYTR.[D]	1	Q9BZE9	2xCarbamidomethyl [C2; C13]; 1xTMTpro [N-Term]	5.282e-05	19	5.338e-05	2249.11	-2.11	0	331159	328482	371296	295375	352033	345187	258458	336923	238196	259226	292873	199584
[R].ITYGETGGNSPVQEFTVPGSK.[S]	4	P02751	1xTMTpro [K21]; 1xTMTpro [N-Term]	2.31e-06	80	5.338e-05	2776.46	-0.49	0	3.14831e+06	2.84235e+06	3.41986e+06	3.27959e+06	3.95227e+06	4.09843e+06	1.89459e+06	2.46345e+06	2.02977e+06	1.91318e+06	1.80306e+06	1.53272e+06
[K].ECLTAYYNDPAFYEECK.[M]	2	Q7Z7K0	2xCarbamidomethyl [C2; C16]; 1xTMTpro [K17]; 1xTMTpro [N-Term]	9.998e-07	63	5.338e-05	2781.3	-0.65	0	1.96697e+06	1.73951e+06	1.96859e+06	1.48505e+06	1.78966e+06	1.86856e+06	2.03356e+06	1.89939e+06	2.0641e+06	2.0929e+06	1.82606e+06	1.30505e+06
[R].LTWHAYPEDAENK.[E]	2	P45973	1xTMTpro [K13]; 1xTMTpro [N-Term]	4.609e-05	31	5.338e-05	2182.14	2.07	0	2.82602e+06	2.68699e+06	3.16832e+06	2.68025e+06	2.9244e+06	2.9292e+06	3.26391e+06	2.88287e+06	3.47623e+06	3.3278e+06	3.11304e+06	2.45474e+06
[K].LTWFVNEGLVDGWDDPR.[F]	1	P07814	1xTMTpro [N-Term]	1.143e-05	56	5.338e-05	2323.17	-0.15	0	272914	264916	337428	248248	258134	316513	212823	247409	250774	246130	229957	181534
[K].ECMAGTSGSEEVK.[V]	1	Q86UP2	1xCarbamidomethyl [C2]; 1xTMTpro [K13]; 1xTMTpro [N-Term]	1.271e-05	46	5.338e-05	1992.99	0.45	0	592414	548614	580707	469991	530178	567041	477070	472641	478157	503191	390505	373534
[R].ECNMGNLICDAMINNNLR.[H]	3	P21589	2xCarbamidomethyl [C2; C9]; 1xTMTpro [N-Term]	8.152e-06	58	5.338e-05	2456.15	2.41	0	1.32878e+06	1.2491e+06	1.41973e+06	1.11973e+06	1.24584e+06	1.39507e+06	2.12373e+06	2.1244e+06	2.09683e+06	2.1567e+06	2.08881e+06	1.46961e+06
[R].ECNMGNLICDAMINNNLR.[H]	7	P21589	2xCarbamidomethyl [C2; C9]; 1xOxidation [M]; 1xTMTpro [N-Term]	6.974e-06	37	5.338e-05	2472.14	1.47	0	1.12888e+06	1.0825e+06	1.17315e+06	1.03962e+06	1.10265e+06	1.21506e+06	1.60533e+06	1.59593e+06	1.51875e+06	1.59848e+06	1.48292e+06	1.1498e+06
[K].ITVVGVGQVGMACAISILGK.[S]	1	P07195	1xCarbamidomethyl [C13]; 1xTMTpro [K20]; 1xTMTpro [N-Term]	1.951e-05	58	5.338e-05	2581.51	3.11	0	434283	436752	491343	435737	496986	431211	355038	477417	386829	435552	436328	295249
[R].LTVVDTPGYGDAINCR.[D]	6	Q15019	1xCarbamidomethyl [C15]; 1xTMTpro [N-Term]	1.441e-05	47	5.338e-05	2055.05	0.42	0	1.60586e+06	1.52163e+06	1.57418e+06	1.41009e+06	1.55956e+06	1.58811e+06	1.77194e+06	1.84061e+06	1.65989e+06	1.70277e+06	1.60595e+06	1.21956e+06
[R].ECPEGHVVTYTPMAPGNYLIAIK.[Y]	5	Q14315	1xCarbamidomethyl [C2]; 1xOxidation [M13]; 1xTMTpro [K23]; 1xTMTpro [N-Term]	1.147e-06	50	5.338e-05	3184.67	-1.17	0	4.45622e+06	4.0069e+06	4.69338e+06	3.87508e+06	4.19105e+06	4.34294e+06	2.35661e+06	2.73113e+06	2.15217e+06	2.27705e+06	2.42293e+06	1.46997e+06
[R].LTVSSLQESGLK.[V]	4	P21333	1xTMTpro [K12]; 1xTMTpro [N-Term]	8.975e-07	62	5.338e-05	1870.11	0.37	0	5.8653e+06	4.94984e+06	5.92101e+06	5.31159e+06	6.09418e+06	5.68641e+06	5.20958e+06	5.50066e+06	4.97296e+06	4.60299e+06	5.00999e+06	3.22057e+06
[K].ITVPGNFQGHSGAQCITCSYK.[A]	2	Q08945	2xCarbamidomethyl [C15; C18]; 1xTMTpro [K21]; 1xTMTpro [N-Term]	1.817e-07	70	5.338e-05	2933.49	1.6	0	1.48036e+06	1.32613e+06	1.52086e+06	1.29705e+06	1.54516e+06	1.38083e+06	1.5017e+06	1.92309e+06	1.25979e+06	1.41471e+06	1.77971e+06	925777
[R].LTVNYEQCASGVHGPEGFHYK.[C]	3	P19525	1xCarbamidomethyl [C8]; 1xTMTpro [K21]; 1xTMTpro [N-Term]	3.624e-06	36	5.338e-05	3001.51	-0.93	0	1.46409e+06	1.22763e+06	1.28865e+06	1.1307e+06	1.39135e+06	1.33501e+06	1.15949e+06	1.51953e+06	1.14047e+06	1.16823e+06	980825	958761
[R].ECPSDECGAGVFMASHFDR.[H]	6	P62979	2xCarbamidomethyl [C2; C7]; 1xTMTpro [N-Term]	5.442e-07	46	5.338e-05	2476.07	0.3	0	1.51935e+06	1.52728e+06	1.60944e+06	1.30439e+06	1.41562e+06	1.70111e+06	1.25978e+06	1.32735e+06	1.24209e+06	1.28629e+06	1.13096e+06	982777
[R].ECPSDECGAGVFMASHFDR.[H]	10	P62979	2xCarbamidomethyl [C2; C7]; 1xOxidation [M13]; 1xTMTpro [N-Term]	5.979e-08	78	5.338e-05	2492.06	-0.77	0	1.89095e+06	1.72518e+06	2.01169e+06	1.59894e+06	1.81762e+06	1.98763e+06	1.84332e+06	2.0322e+06	1.7247e+06	1.81059e+06	1.54578e+06	1.26179e+06
[R].ECPSVLEYK.[V]	5	Q9Y617	1xCarbamidomethyl [C2]; 1xTMTpro [K9]; 1xTMTpro [N-Term]	6.629e-05	20	5.338e-05	1732.94	0.07	0	1.0945e+07	9.65934e+06	1.11206e+07	1.09434e+07	1.11758e+07	1.1159e+07	3.86516e+06	4.60603e+06	4.3402e+06	4738523	3.52536e+06	3.50253e+06
[K].ITVNEVELLVMK.[A]	4	Q9UNM6	1xOxidation [M11]; 1xTMTpro [K12]; 1xTMTpro [N-Term]	6.187e-05	42	5.338e-05	2012.2	0.21	0	1.41473e+06	1.40575e+06	1.40031e+06	1.2721e+06	1.44904e+06	1.49621e+06	1.38746e+06	1.38444e+06	1.2297e+06	1.24892e+06	1.06013e+06	825554
[R].ECQQPHYYGSEVTTK.[M]	1	P00749	1xCarbamidomethyl [C2]; 1xTMTpro [K15]; 1xTMTpro [N-Term]	1.954e-05	16	5.338e-05	2435.22	-7.72	0	948708	855594	966675	742587	860448	755213	818034	988131	752374	729720	920831	566906
[R].ECREPELGLEELLR.[H]	2	Q9NZL4	1xCarbamidomethyl [C2]; 1xTMTpro [N-Term]	2.003e-05	43	5.338e-05	2047.08	0.4	1	727252	688801	686121	514997	648421	743747	593623	749466	406450	455175	485163	435198
[K].ECSIYLIGGSIPEEDAGK.[L]	2	Q9NQR4	1xCarbamidomethyl [C2]; 1xTMTpro [K18]; 1xTMTpro [N-Term]	4.791e-06	49	5.338e-05	2546.33	0.42	0	1.36879e+06	1.3154e+06	1.50626e+06	1.09268e+06	1.2478e+06	1.58594e+06	1.31039e+06	1.33554e+06	1.35477e+06	1.40405e+06	1.25793e+06	883067
[K].LTVIDTPGFGDHINNENCWQPIMK.[F]	1	Q9UHD8	1xCarbamidomethyl [C18]; 1xTMTpro [K24]; 1xTMTpro [N-Term]	5.153e-05	29	5.338e-05	3407.74	0.08	0	1.59761e+06	1.48805e+06	1.58804e+06	1.50013e+06	1.46529e+06	1.67029e+06	2.04307e+06	2.42844e+06	2.14543e+06	2292025	2.16254e+06	1.68922e+06
[K].LTVIAEQIQHLQEQAR.[K]	1	Q9BV19	1xTMTpro [N-Term]	4.435e-05	23	5.338e-05	2181.23	2	0	653092	663030	750067	612513	635191	757130	796442	831296	779757	784598	667888	598684
[K].LTVAENEAETK.[L]	3	P07814	1xTMTpro [K11]; 1xTMTpro [N-Term]	1.113e-05	55	5.338e-05	1813.02	-1.5	0	1.91068e+06	1.81211e+06	2.12098e+06	1.6233e+06	1.96241e+06	2.05392e+06	1.95676e+06	1.76765e+06	1.80454e+06	1.81119e+06	1.3563e+06	1.36749e+06
[K].EFPGFLENQK.[D]	4	P60903	1xTMTpro [K10]; 1xTMTpro [N-Term]	1.756e-05	29	5.338e-05	1817.01	0.16	0	3.78039e+06	3469299	3.99326e+06	3701889	3.925e+06	3.82887e+06	3.17573e+06	2.50029e+06	4.1504e+06	4.13677e+06	2.93433e+06	2.34909e+06
[R].IVETHQPIVETYYGPGR.[L]	3	Q9H9E3	1xTMTpro [N-Term]	8.331e-06	36	5.338e-05	2263.2	2.13	0	985585	957533	984088	897411	938552	1.0041e+06	884237	1.05293e+06	865702	834648	806559	617235
[K].IVFDSIDNLEAAPHDIGYVK.[Q]	1	Q9UJ70	1xTMTpro [K20]; 1xTMTpro [N-Term]	9.176e-08	84	5.338e-05	2824.54	0.2	0	2.08566e+06	2.02498e+06	2.038e+06	1.70183e+06	1.76081e+06	2.23367e+06	1.75585e+06	2.01981e+06	1.80253e+06	2.09043e+06	1.7281e+06	1.3126e+06
[R].LVPGGGATEIELAK.[Q]	5	P50990	1xTMTpro [K14]; 1xTMTpro [N-Term]	4.788e-07	53	5.338e-05	1963.17	1.73	0	3.91638e+06	3.62886e+06	4.0641e+06	3.33058e+06	3.78436e+06	4.02569e+06	3.16611e+06	3.4265e+06	3.17285e+06	3.26368e+06	2.83441e+06	2.25521e+06
[K].EANVDTVDILGCTALHR.[G]	1	Q8N8A2	1xCarbamidomethyl [C12]; 1xTMTpro [N-Term]	3.528e-05	37	5.338e-05	2188.14	-0.12	0	155993	153524	161725	128644	134382	166770	139912	163137	137776	138070	95194.3	124181
[R].LVPFDHAESTYGLYR.[T]	8	O95336	1xTMTpro [N-Term]	1.859e-05	62	5.338e-05	2072.08	-1.01	0	5.01269e+06	4.95286e+06	5.12548e+06	4.34923e+06	4.59113e+06	5.19036e+06	4.44872e+06	5.29942e+06	3.99806e+06	4.61767e+06	3.30769e+06	3.81165e+06
[K].EAPAEGEAAEPGSPTAAEGEAASAASSTSSPK.[A]	1	P29966	1xTMTpro [K32]; 1xTMTpro [N-Term]	1.974e-07	73	5.338e-05	3523.72	3.24	0	198330	204147	234495	172712	170828	268672	197244	173652	263483	234251	168606	124019
[K].IVPEGEWGQFMDALR.[E]	2	Q08J23	1xTMTpro [N-Term]	3.973e-05	72	5.338e-05	2052.05	-0.27	0	539303	483088	502654	471095	567156	531103	459932	403672	478316	587179	361592	350263
[K].EAPAPVAHPAPGGPEEQWQR.[A]	1	Q96KM6	1xTMTpro [N-Term]	4.612e-05	35	5.338e-05	2428.23	-0.62	0	84829	98744.5	117451	83476.4	102844	111295	133443	139526	143952	119647	105638	109290
[K].LVNQQLLADPLVPPQLTIK.[D]	1	P28331	1xTMTpro [K19]; 1xTMTpro [N-Term]	9.049e-06	51	5.338e-05	2708.66	1.77	0	1444431	1.29211e+06	1.46618e+06	1.27579e+06	1530143	1.45494e+06	1.85514e+06	2.00693e+06	1.70592e+06	1.85664e+06	1.76707e+06	1298808
[R].EAPATQASSTTQLTDTQVLAAENK.[S]	4	Q9UNF1	1xTMTpro [K24]; 1xTMTpro [N-Term]	4.852e-05	59	5.338e-05	3083.64	1.55	0	222870	259661	238728	196903	202055	275972	319867	294452	316216	318700	230161	246185
[K].EAPCVLIYIPDGHTK.[E]	3	P07814	1xCarbamidomethyl [C4]; 1xTMTpro [K15]; 1xTMTpro [N-Term]	6.082e-06	43	5.338e-05	2321.28	4.23	0	4.00547e+06	4.09683e+06	4.39659e+06	3646940	4.3816e+06	4.16267e+06	3.15993e+06	3.47656e+06	3.19037e+06	3.0573e+06	2.94e+06	2.3276e+06
[K].IVNGWQVEEADDWLR.[Y]	2	P11216	1xTMTpro [N-Term]	1.935e-05	72	5.338e-05	2134.09	-0.23	0	769428	741078	704122	578508	678748	798715	1.5886e+06	1.94874e+06	930330	1.29324e+06	1.50266e+06	1.29793e+06
[K].LVNANGEAVYCK.[F]	2	P04040	1xCarbamidomethyl [C11]; 1xTMTpro [K12]; 1xTMTpro [N-Term]	3.141e-05	38	5.338e-05	1946.07	2.27	0	575519	534595	584392	551640	642672	617636	509388	640838	429721	452764	455877	327166
[K].EAPFSEFFLDPGTSVLDTCR.[K]	2	Q9Y2Z4	1xCarbamidomethyl [C19]; 1xTMTpro [N-Term]	1.594e-06	51	5.338e-05	2592.26	-1.43	0	930160	924827	976508	790833	865143	1.02928e+06	1.12954e+06	1.1104e+06	1.05132e+06	1.17813e+06	916332	802239
[K].LVPHNESAWNYLK.[G]	1	P49354	1xTMTpro [K13]; 1xTMTpro [N-Term]	3.326e-05	27	5.338e-05	2179.22	2.47	0	2.17802e+06	1991949	2.04061e+06	1.91179e+06	2.0647e+06	2.10879e+06	1.50811e+06	2.02883e+06	1396350	1.52761e+06	1.30321e+06	1.23121e+06
[K].IVMLVNENPLLTEEAALNK.[C]	1	Q8IV38	1xTMTpro [K19]; 1xTMTpro [N-Term]	3.707e-05	58	5.338e-05	2719.56	-4.29	0	167280	180411	166955	160547	156211	189324	186017	207557	208989	200913	169026	139983
[R].LVLVNAVYFK.[G]	1	P07093	1xTMTpro [K10]; 1xTMTpro [N-Term]	3.846e-05	43	5.338e-05	1774.11	3.22	0	3239071	2.80931e+06	3275726	2.83158e+06	3281527	3.00508e+06	7339477	8.14662e+06	7207945	6.91126e+06	7.39398e+06	4987701
[K].LVLVGDGGTGK.[T]	6	P62826	1xTMTpro [K11]; 1xTMTpro [N-Term]	1.36e-05	55	5.338e-05	1623.99	-0.03	0	1.14432e+07	1.02941e+07	1.10888e+07	9.61201e+06	1.1136e+07	1.05226e+07	7922465	9.21908e+06	7.03691e+06	8.1768e+06	6.0974e+06	5.71899e+06
[R].IVITGDGDIDHDQALAQAIR.[E]	4	O43491	1xTMTpro [N-Term]	3.173e-05	41	5.338e-05	2425.3	-2.06	0	461171	484749	517913	416072	501518	531465	463063	467188	470152	472873	342703	347945
[K].LVIQSTGGGEEYLPVSHTCFNLLDLPK.[Y]	1	Q5GLZ8	1xCarbamidomethyl [C19]; 1xTMTpro [K27]; 1xTMTpro [N-Term]	1.99e-05	22	5.338e-05	3595.93	-5.31	0	741960	749699	835357	645079	674736	807683	687306	890463	745506	764507	632750	541888
[K].LVINSGNGAVEDR.[K]	9	P16070	1xTMTpro [N-Term]	3.258e-05	44	5.338e-05	1647.9	-3.13	0	8.25938e+06	7.68464e+06	7.67875e+06	6.82219e+06	6.98144e+06	7.98696e+06	6318055	8.30908e+06	5.00531e+06	5.4848e+06	4.24422e+06	5.20307e+06
[K].EAQAQGDPVASAIK.[E]	2	O60524	1xTMTpro [K14]; 1xTMTpro [N-Term]	3.748e-05	33	5.338e-05	1993.12	1	0	839565	780075	896541	814999	934450	892214	869281	952714	866869	958518	803065	660238
[K].LVINGNPITIFQERDPSK.[I]	1	P04406	1xTMTpro [K18]; 1xTMTpro [N-Term]	7.389e-06	36	5.338e-05	2649.52	4.1	1	1.79599e+06	1.43318e+06	1.72702e+06	1.40199e+06	1.48474e+06	2168459	1.45261e+06	8.91988e+06	920746	1.67303e+06	1407381	1.07757e+06
[K].EAQELSQNSAIK.[Q]	2	Q9NR30	1xTMTpro [K12]; 1xTMTpro [N-Term]	4.885e-06	71	5.338e-05	1926.08	1.9	0	824179	719297	849002	758833	827930	879972	872197	861195	831104	860358	749786	554383
[R].LVILDNYDLASEWAAK.[Y]	1	Q8TDQ7	1xTMTpro [K16]; 1xTMTpro [N-Term]	4.804e-05	41	5.338e-05	2429.36	3.2	0	2.02418e+06	1924501	1.98866e+06	1.6531e+06	1930929	2.0234e+06	2104586	1.8487e+06	1.87124e+06	1.92159e+06	1.76533e+06	1.32608e+06
[R].EAQFGTTAEIYAYR.[E]	1	Q96SW2	1xTMTpro [N-Term]	5.526e-05	29	5.338e-05	1923.98	-1.59	0	184256	156034	178784	158366	158711	166424	139310	205481	143870	146706	123750	100254
[R].EAQGNSSAGVEAAEQRPVEDGER.[G]	1	Q6NYC8	1xTMTpro [N-Term]	5.034e-05	29	5.338e-05	2690.29	-1.14	0	80028.3	96397.5	95305.8	73827.7	81219	105286	154813	118431	177250	146894	116746	92478.7
[K].IVILDEADSMTSAAQAALR.[R]	2	P35249	1xTMTpro [N-Term]	9.823e-06	42	5.338e-05	2279.22	-0.73	0	553177	567487	613259	465846	714050	655998	591261	582899	600857	604013	483989	409964
[K].LVLVSPTSEQYDSLLR.[Q]	1	O00178	1xTMTpro [N-Term]	3.671e-05	34	5.338e-05	2124.19	-0.54	0	761376	651523	747174	661707	654673	730718	965773	904420	915335	909910	1.46847e+06	707444
[R].EANSIIITPGYGLCAAK.[A]	1	Q13423	1xCarbamidomethyl [C14]; 1xTMTpro [K17]; 1xTMTpro [N-Term]	1.952e-06	66	5.338e-05	2386.33	2.68	0	239433	256120	251551	236283	215285	264634	595185	636573	514877	620012	689513	375923
[K].LVPLLDTGDIIIDGGNSEYR.[D]	4	P52209	1xTMTpro [N-Term]	1.231e-06	70	5.338e-05	2464.33	4.7	0	1.48847e+06	1.36953e+06	1.47685e+06	1.18572e+06	1.43598e+06	1.41618e+06	1.43504e+06	1.28989e+06	1.41927e+06	1.38077e+06	1.25934e+06	994177
[K].LVQAAQMLQSDPYSVPAR.[D]	2	P18206	1xTMTpro [N-Term]	4.663e-07	75	5.338e-05	2278.22	0.14	0	1.95235e+06	1.73001e+06	2.11501e+06	1.82469e+06	2.14183e+06	1.96287e+06	1.84477e+06	2.14197e+06	1.89113e+06	1.8381e+06	2.11702e+06	1.27139e+06
[K].EAIVAEIEDFHAR.[R]	2	Q13164	1xTMTpro [N-Term]	2.145e-05	88	5.338e-05	1803.96	-0.34	0	256387	220787	266216	220534	228252	241470	269778	252662	246959	298477	191767	216096
[K].EALVDTLTGILSPVQEVR.[A]	3	Q96P70	1xTMTpro [N-Term]	1.058e-06	59	5.338e-05	2244.28	0.16	0	551182	579723	603238	504905	484372	542779	615262	589029	638062	655848	463130	489140
[K].LVSELWDAGIK.[A]	2	P12081	1xTMTpro [K11]; 1xTMTpro [N-Term]	5.533e-06	67	5.338e-05	1839.09	-0.9	0	4.07201e+06	3964677	4.18767e+06	3.53256e+06	3795409	3.92459e+06	3.36522e+06	3.53293e+06	3209069	3.33074e+06	2.82011e+06	2.38311e+06
[R].LVSEFPYIEAEVK.[Y]	3	P43304	1xTMTpro [K13]; 1xTMTpro [N-Term]	3.742e-05	45	5.338e-05	2132.21	2.38	0	2.4404e+06	2.19917e+06	2.52964e+06	2.05814e+06	2.35931e+06	2.46281e+06	1.99626e+06	2.15489e+06	1.94285e+06	1.97275e+06	1.67823e+06	1.49536e+06
[K].EAIVTSEELGQDLEHVEVLQK.[K]	1	Q13813	1xTMTpro [K21]; 1xTMTpro [N-Term]	2.265e-05	34	5.338e-05	2974.62	1.92	0	104900	115256	123077	106156	88998.3	142724	111392	90326	150642	147989	79506.4	83355.6
[K].LVSDGQALPEMEIHLQTNAEK.[G]	3	Q12931	1xOxidation [M11]; 1xTMTpro [K21]; 1xTMTpro [N-Term]	2.313e-05	42	5.338e-05	2947.57	-0.76	0	440184	404783	453715	377706	400513	458021	584396	635447	515812	520453	457438	370625
[K].LVSDGQALPEMEIHLQTNAEK.[G]	1	Q12931	1xTMTpro [K21]; 1xTMTpro [N-Term]	5.479e-06	47	5.338e-05	2931.57	0.9	0	343267	329086	338070	287451	327594	358653	724801	663254	701928	684028	429839	513514
[R].EAMDPIAELLSQLSGVR.[R]	1	Q9P0J7	1xTMTpro [N-Term]	9.257e-06	52	5.338e-05	2133.15	-2.47	0	109541	126094	116940	76615.4	104450	139901	109927	152378	148640	111557	98326.8	93972.5
[R].IVSCGNAIIAELLR.[L]	1	Q12768	1xCarbamidomethyl [C4]; 1xTMTpro [N-Term]	6.088e-05	22	5.338e-05	1833.06	3.91	0	315268	280075	346468	291911	324812	329957	360789	395021	338570	349939	363924	251888
[RK].LVQTAELTK.[V]	2	P60983	1xTMTpro [K9]; 1xTMTpro [N-Term]	3.556e-05	47	5.338e-05	1611	-1.31	0	1.85054e+06	1.66571e+06	1.89843e+06	1.65794e+06	1.8888e+06	1.6573e+06	1.41207e+06	1.51269e+06	1.30658e+06	1.31332e+06	1.82907e+06	924072
[R].LVQSPNSYFMDVK.[C]	2	Q71UM5; P42677	1xOxidation [M10]; 1xTMTpro [K13]; 1xTMTpro [N-Term]	6.665e-05	59	5.338e-05	2152.16	-1	0	1.3418e+06	1.20299e+06	1.22863e+06	1.15405e+06	1.20739e+06	1.37742e+06	1.0323e+06	1.27714e+06	897761	961085	663631	676874
[R].LVQSPNSYFMDVK.[C]	3	Q71UM5; P42677	1xTMTpro [K13]; 1xTMTpro [N-Term]	1.456e-05	61	5.338e-05	2136.17	5.41	0	7.29761e+06	6.46405e+06	7334582	6.9702e+06	8.05213e+06	7.72216e+06	5.71091e+06	7.74934e+06	5.75115e+06	5.57086e+06	5.49181e+06	4.09492e+06
[R].IVQQWNLQDNDDDQLFYTK.[V]	4	O00469	1xTMTpro [K19]; 1xTMTpro [N-Term]	1.439e-05	55	5.338e-05	2991.53	-0.46	0	2.42418e+06	2.25732e+06	2.71603e+06	2.10674e+06	2.33659e+06	2.5525e+06	2.15243e+06	2.25818e+06	2.11821e+06	1.95214e+06	2.0151e+06	1.3727e+06
[R].EAMVAFFNSAVASAEEEQAR.[L]	3	Q08379	1xTMTpro [N-Term]	1.756e-06	55	5.338e-05	2461.2	2.05	0	621175	549571	585807	474737	583394	623988	629296	662813	635808	633910	574323	400964
[K].EAMVQAEEAAAEITR.[K]	3	O00567	1xTMTpro [N-Term]	3.783e-05	49	5.338e-05	1922.98	0.78	0	1.67224e+06	1.22444e+06	1.50555e+06	1.38474e+06	1.60811e+06	1.54676e+06	2.0553e+06	2.07072e+06	1.76883e+06	2.03582e+06	2.15788e+06	1.35708e+06
[K].LVQDVANNTNEEAGDGTTTATVLAR.[S]	8	P10809	1xTMTpro [N-Term]	2.306e-08	128	5.338e-05	2864.46	-0.22	0	831049	777718	979265	712771	785885	954295	841531	900710	907972	989707	910235	662022
[R].EANELQQWINEK.[E]	3	Q13813	1xTMTpro [K12]; 1xTMTpro [N-Term]	5.474e-06	56	5.338e-05	2110.14	0.9	0	3.91989e+06	3.75211e+06	4.31102e+06	3.62584e+06	3.70302e+06	4.35711e+06	3.4813e+06	3.57616e+06	3.07498e+06	3.39091e+06	2.86979e+06	2.39897e+06
[K].LVQCVDAFEEK.[A]	1	Q15746	1xCarbamidomethyl [C4]; 1xTMTpro [K11]; 1xTMTpro [N-Term]	6.756e-06	36	5.338e-05	1946.05	3.57	0	557517	497336	580472	480765	594662	598776	258934	272754	275467	271026	262999	192235
[R].EANGLPIMESNCFDPSK.[I]	1	Q9NX14	1xCarbamidomethyl [C12]; 1xTMTpro [K17]; 1xTMTpro [N-Term]	2.436e-05	35	5.338e-05	2517.26	-1.53	0	335941	328145	349447	281667	313910	334694	418566	387380	317109	330569	347450	247596
[K].EANHDGDFGITLAELR.[A]	5	P20020	1xTMTpro [N-Term]	8.085e-07	58	5.338e-05	2062.05	-0.35	0	720849	705201	790628	663525	668867	783278	929763	732463	848871	870125	746420	602128
[R].EANLAASFGK.[S]	2	P09622	1xTMTpro [K10]; 1xTMTpro [N-Term]	1.903e-05	18	5.338e-05	1615.93	0.18	0	3.30707e+06	3.39153e+06	3.76115e+06	3.45875e+06	3.65775e+06	3.36695e+06	4.12776e+06	4.43396e+06	4.30922e+06	4.80014e+06	4.57403e+06	2.94533e+06
[R].LVQAFQYTDK.[H]	5	Q13162	1xTMTpro [K10]; 1xTMTpro [N-Term]	1.598e-05	44	5.338e-05	1821.04	-2.01	0	5.88515e+06	5.2888e+06	6.2463e+06	5.22498e+06	6.03301e+06	5.5984e+06	6.33768e+06	7.89419e+06	5.71193e+06	6.08733e+06	6.20011e+06	4.1123e+06
[R].EANLQALIATGGDINAAIER.[L]	4	Q9UMX0; Q9UHD9; Q9NRR5	1xTMTpro [N-Term]	8.893e-06	60	5.338e-05	2344.28	1.01	0	7.10423e+06	6.52816e+06	7.09995e+06	5.80848e+06	6.41844e+06	5.87488e+06	5.28163e+06	5.80228e+06	5.4982e+06	5.39195e+06	4.77252e+06	3.27177e+06
[K].EANIQAVDSEVGLTK.[E]	4	Q9H2G2	1xTMTpro [K15]; 1xTMTpro [N-Term]	6.801e-05	52	5.338e-05	2182.22	-1.33	0	670962	671434	717071	593903	685815	746485	777406	773228	752672	800700	626461	561386
[R].LVQAEYWHDPIKEDVYR.[N]	5	P50897	1xTMTpro [K12]; 1xTMTpro [N-Term]	4.033e-06	18	5.338e-05	2769.49	0.86	1	3.59628e+06	3.30791e+06	3.76435e+06	3.2267e+06	3.6253e+06	3.78443e+06	3.78556e+06	4.02986e+06	3.48095e+06	3.63503e+06	3.27619e+06	2548771
[K].IVQAEGEAEAAK.[M]	4	Q99623	1xTMTpro [K12]; 1xTMTpro [N-Term]	8.335e-07	55	5.338e-05	1824.04	0.32	0	1.45194e+06	1.35859e+06	1.58207e+06	1.26689e+06	1.50642e+06	1.55188e+06	1.4781e+06	1.39576e+06	1.41776e+06	1.49736e+06	1.15032e+06	971034
[K].LVQAAQMLQSDPYSVPAR.[D]	7	P18206	1xOxidation [M7]; 1xTMTpro [N-Term]	6.823e-06	78	5.338e-05	2294.21	-1.37	0	2.50688e+06	2.37597e+06	2.62308e+06	2.34851e+06	2.54286e+06	2.67929e+06	2.41484e+06	2.43275e+06	2.29837e+06	2.40498e+06	1.89445e+06	1.7304e+06
[K].LVILDEADAMTQDAQNALR.[R]	1	P40937	1xOxidation [M10]; 1xTMTpro [N-Term]	2.942e-05	47	5.338e-05	2407.25	0.24	0	73568.5	75236.5	91131.4	75961.6	80792.5	87168.6	102641	108669	117299	106488	72422	79326.2
[K].EAQLFHPGDLQDLSNR.[V]	3	Q8WWI1	1xTMTpro [N-Term]	1.186e-05	24	5.338e-05	2144.11	0.83	0	857325	819281	940422	796861	910228	920514	875749	955240	795494	813033	724063	624893
[K].EAQLSLVEAQGWLVMEK.[S]	1	Q6ZMZ3	1xTMTpro [K17]; 1xTMTpro [N-Term]	2.939e-05	34	5.338e-05	2539.41	1.1	0	205329	241290	224125	171414	189891	225324	277192	335889	288638	267447	246720	203406
[R].EAQLVEQWVGLTEER.[N]	2	Q9H1H9	1xTMTpro [N-Term]	2.343e-05	54	5.338e-05	2091.1	1.49	0	160741	168175	166685	134072	165111	170876	191698	171158	170251	169314	123345	130577
[R].EASIYTGITLSEYFR.[D]	3	P38606	1xTMTpro [N-Term]	3.515e-05	50	5.338e-05	2054.08	2.96	0	1.07651e+06	1.01712e+06	1.13039e+06	963928	1.05869e+06	1.05412e+06	1.30878e+06	1.23697e+06	1.14917e+06	1.25115e+06	1.13144e+06	877904
[K].EASMVITESPAALQLR.[Y]	2	P27105	1xTMTpro [N-Term]	2.702e-05	31	5.338e-05	2020.11	-0.61	0	564590	562532	610585	445237	548764	626314	841274	786261	860963	783841	688399	557378
[K].EASMVITESPAALQLR.[Y]	6	P27105	1xOxidation [M4]; 1xTMTpro [N-Term]	3.322e-05	29	5.338e-05	2036.1	1.5	0	1.29248e+06	1.21107e+06	1.30066e+06	1.17467e+06	1.32382e+06	1.35014e+06	1.79846e+06	1.75294e+06	1.64242e+06	1.80684e+06	1.39292e+06	1.3177e+06
[R].IVGYFVSGCDPSIMGIGPVPAISGALK.[K]	1	P42765	1xCarbamidomethyl [C9]; 1xOxidation [M14]; 1xTMTpro [K27]; 1xTMTpro [N-Term]	4.819e-05	0	5.338e-05	3329.81	0.61	0	1.15535e+06	965275	1109406	1128340	1.13503e+06	1.21356e+06	1.25487e+06	1.77363e+06	988611	1.28878e+06	1.09997e+06	947026
[R].IVGYFVSGCDPSIMGIGPVPAISGALK.[K]	1	P42765	1xCarbamidomethyl [C9]; 1xTMTpro [K27]; 1xTMTpro [N-Term]	2.346e-06	65	5.338e-05	3313.82	-4.02	0	483847	402412	510534	395219	475450	462754	1.06744e+06	1066418	1.04627e+06	952905	973463	639771
[K].LVGSVNLFSDENVPR.[L]	2	Q9BQG0	1xTMTpro [N-Term]	3.429e-05	63	5.338e-05	1950.06	-0.31	0	1.1743e+06	1052025	1.14574e+06	952932	1.09461e+06	1.05927e+06	1.07962e+06	1.13244e+06	1.04675e+06	1.05841e+06	1.01183e+06	709526
[R].LVGSQEELASWGHEYVR.[H]	10	Q13200	1xTMTpro [N-Term]	3.415e-07	66	5.338e-05	2264.16	0.62	0	4.43689e+06	4.12546e+06	4.5671e+06	3.7665e+06	4.13649e+06	4.41248e+06	4.50003e+06	4.78749e+06	4.28494e+06	4.40826e+06	3.96347e+06	3.12488e+06
[R].LVGSGLHTVEAAGEAR.[Q]	1	Q9Y6C2	1xTMTpro [N-Term]	4.611e-05	41	5.338e-05	1871.03	-1.75	0	314392	278340	284601	294069	335397	360236	446533	580574	404996	458568	317077	314540
[K].LVGPEGFVVTEAGFGADIGMEK.[F]	2	P11586	1xOxidation [M20]; 1xTMTpro [K22]; 1xTMTpro [N-Term]	1.034e-06	71	5.338e-05	2847.51	-0.85	0	1.68072e+06	1.61379e+06	1.6905e+06	1.30909e+06	1.47636e+06	1.75914e+06	1.44001e+06	1.47814e+06	1.53075e+06	1.41865e+06	1.20753e+06	955794
[R].EATADISDVWLNLAHIYVEQK.[Q]	1	Q6PD62	1xTMTpro [K21]; 1xTMTpro [N-Term]	1.687e-05	43	5.338e-05	3023.63	-0.05	0	183715	182269	207748	166152	197517	190964	253725	254234	190455	207636	199016	158614
[K].LVGPEGFVVTEAGFGADIGMEK.[F]	3	P11586	1xTMTpro [K22]; 1xTMTpro [N-Term]	5.039e-07	91	5.338e-05	2831.51	0.15	0	879786	933920	934504	647659	735111	919141	630192	658254	617116	697945	500644	500481
[K].EATAVVDQILAQEENWK.[F]	1	Q14849	1xTMTpro [K17]; 1xTMTpro [N-Term]	4.467e-05	35	5.338e-05	2552.39	4.34	0	159313	157298	193860	132237	139629	163446	268872	226594	263499	232529	211356	178244
[K].EATDAIGHLDR.[Q]	3	Q12906	1xTMTpro [N-Term]	5.359e-05	51	5.338e-05	1501.79	-1.43	0	3.08344e+06	2.68992e+06	3.60467e+06	2.86363e+06	4.58432e+06	3.24665e+06	3.54009e+06	3.6087e+06	3.54607e+06	3.49277e+06	3.48721e+06	2.34828e+06
[K].EATDEELEK.[M]	3	Q13620	1xTMTpro [K9]; 1xTMTpro [N-Term]	4.458e-05	31	5.338e-05	1671.89	1.73	0	975574	887548	983654	714297	919105	1.0191e+06	1.32146e+06	1.19002e+06	1.1932e+06	1.25664e+06	1.07042e+06	800004
[K].EATDPRPCEVENAVESWR.[T]	4	P47755	1xCarbamidomethyl [C8]; 1xTMTpro [N-Term]	5.264e-05	16	5.338e-05	2449.17	3.28	0	959536	883051	1.06177e+06	752634	911927	990170	1.15533e+06	1.23685e+06	1.10571e+06	1.06281e+06	1.12122e+06	793031
[K].LVGEFLEVTCINPTFICDHPQIMSPLAK.[W]	1	Q15046	2xCarbamidomethyl [C10; C17]; 1xTMTpro [K28]; 1xTMTpro [N-Term]	3.063e-06	32	5.338e-05	3838.02	3.4	0	1.29047e+06	1.28951e+06	1.46049e+06	1.1102e+06	1.22425e+06	1.41285e+06	1.00186e+06	1160827	1.14871e+06	1.15797e+06	900025	948428
[K].LVGDVDFEGVR.[Q]	3	P13995	1xTMTpro [N-Term]	2.516e-05	20	5.338e-05	1509.82	1.34	0	2.10407e+06	1.9442e+06	2.04465e+06	1.86228e+06	2.15216e+06	2.06564e+06	689768	735815	870398	896273	582075	547231
[K].IVGAPMHDLLLWNNATVTTCHSK.[T]	1	P11586	1xCarbamidomethyl [C20]; 1xTMTpro [K23]; 1xTMTpro [N-Term]	3.401e-05	36	5.338e-05	3186.7	5.74	0	2.38628e+06	2.46991e+06	2489362	2.12669e+06	2.46368e+06	2.24746e+06	3.44806e+06	3.93299e+06	3.28257e+06	3.61341e+06	4.73212e+06	2462113
[K].EATIPGHLNSYTIK.[G]	5	P02751	1xTMTpro [K14]; 1xTMTpro [N-Term]	4.029e-05	32	5.338e-05	2152.23	0.81	0	3.55453e+06	3.33652e+06	3.6719e+06	4.38704e+06	4.7254e+06	4.60161e+06	2.28348e+06	3.16218e+06	2.1164e+06	2.6322e+06	2.29652e+06	2.03507e+06
[R].EATNDDPWGPSGQLMGEIAK.[A]	2	Q14677	1xTMTpro [K20]; 1xTMTpro [N-Term]	3e-06	69	5.338e-05	2724.38	1.11	0	691208	684324	695897	550163	628441	803371	789114	801159	764992	800999	636183	589564
[R].EATNDDPWGPSGQLMGEIAK.[A]	6	Q14677	1xOxidation [M15]; 1xTMTpro [K20]; 1xTMTpro [N-Term]	3.486e-05	53	5.338e-05	2740.37	0.67	0	504550	500681	551077	427567	460655	599735	578250	586797	587229	594811	418288	409158
[R].EATNPPVIQEEKPK.[K]	4	P30101	2xTMTpro [K12; K14]; 1xTMTpro [N-Term]	1.685e-05	25	5.338e-05	2492.45	0.77	0	2.24248e+06	2.04377e+06	2.39017e+06	1.82934e+06	2.01577e+06	2.37863e+06	2.81454e+06	2.72744e+06	2.81448e+06	2.88538e+06	2.84921e+06	1.79124e+06
[K].LVGAIVYYDGQHNDAR.[M]	3	P43304	1xTMTpro [N-Term]	2.051e-05	38	5.338e-05	2095.09	0.05	0	1.83503e+06	1.69807e+06	1.93456e+06	1.70496e+06	1.88151e+06	1.95414e+06	1.48081e+06	1.59237e+06	1.40345e+06	1.53181e+06	1.40457e+06	1.04499e+06
[K].LVFVHSAEGNEFWSALLEK.[A]	1	P07384	1xTMTpro [K19]; 1xTMTpro [N-Term]	2.586e-05	22	5.338e-05	2784.52	2.83	0	1.36211e+06	1396602	1.57394e+06	1.21941e+06	1.26207e+06	1.46523e+06	1.3304e+06	1.52538e+06	1.35052e+06	1.39129e+06	1.34378e+06	975579
[K].EATSILEENQALCTITSFPR.[L]	1	P48506	1xCarbamidomethyl [C13]; 1xTMTpro [N-Term]	7.446e-06	25	5.338e-05	2584.32	0.76	0	958216	888773	1.03196e+06	785997	803853	1.09569e+06	950285	1028626	753049	778473	811118	629809
[R].EATTEFSVDAR.[A]	5	P21333	1xTMTpro [N-Term]	2.693e-05	52	5.338e-05	1529.78	-0.56	0	5.80733e+06	5.00862e+06	5.82548e+06	4.76161e+06	5.73036e+06	5.63712e+06	4.85864e+06	4.93376e+06	4.53468e+06	4.36828e+06	4.05922e+06	3.1367e+06
[K].EATVIQDLK.[T]	3	Q15075	1xTMTpro [K9]; 1xTMTpro [N-Term]	3.458e-05	38	5.338e-05	1624.98	-0.03	0	1.20046e+06	1.03242e+06	1.22739e+06	1.07141e+06	1.1683e+06	1.23897e+06	1.78464e+06	1.5972e+06	1.64903e+06	1.70124e+06	1.64461e+06	1193952
[R].EASLGEASK.[L]	2	Q01082	1xTMTpro [K9]; 1xTMTpro [N-Term]	3.48e-05	37	5.338e-05	1499.86	1.81	0	1.72073e+06	1.43754e+06	1.68865e+06	1.4709e+06	1.78667e+06	1.69834e+06	1.45411e+06	1.49462e+06	1.37585e+06	1.33474e+06	1.29931e+06	861593
[K].IVETQNEEYPHTFQVSGK.[E]	1	Q96M96	1xTMTpro [K18]; 1xTMTpro [N-Term]	5.58e-05	30	5.338e-05	2714.43	-0.33	0	116959	102129	130327	111096	137149	139048	239681	243006	219567	203968	204986	170276
[K].LVHDKELAAEDEQVFLMK.[Q]	1	O43237	1xOxidation [M17]; 2xTMTpro [K5; K18]; 1xTMTpro [N-Term]	1.43e-05	19	5.338e-05	3043.7	1.78	1	454441	494281	466156	388029	408457	533304	371728	489230	287317	323177	276543	266195
[R].IVHELNTTVPTASFAGK.[I]	4	Q4VC31	1xTMTpro [K17]; 1xTMTpro [N-Term]	1.104e-05	42	5.338e-05	2393.37	-0.6	0	3.68656e+06	3.24306e+06	3.77863e+06	3.67357e+06	3.72239e+06	3.89052e+06	4.16388e+06	4.31875e+06	3943951	3.94969e+06	3.91328e+06	2.9566e+06
[K].EAQLYAAQAHLK.[L]	3	P49321	1xTMTpro [K12]; 1xTMTpro [N-Term]	3.417e-06	48	5.338e-05	1951.13	3.77	0	3.67559e+06	3.09649e+06	3.71784e+06	3.10126e+06	3.7979e+06	3.17124e+06	3.23582e+06	3.732e+06	3.21198e+06	3.16506e+06	3.29897e+06	2.05286e+06
[K].LVILDEADAMTQDAQNALR.[R]	2	P40937	1xTMTpro [N-Term]	3.252e-06	80	5.338e-05	2391.25	1.43	0	177877	154053	179276	137197	151364	187172	199799	207687	185589	199588	136950	154014
[R].EAQNDLEQVLR.[Q]	4	Q15075	1xTMTpro [N-Term]	3.408e-05	26	5.338e-05	1618.87	1.23	0	2.21079e+06	2.10902e+06	2.37942e+06	2.06347e+06	2.22332e+06	2.32331e+06	2.50335e+06	2.59379e+06	2.31037e+06	2.43449e+06	2.19992e+06	2.10264e+06
[R].EAQNLSAMEIR.[K]	2	Q9NSE4	1xTMTpro [N-Term]	9.67e-06	40	5.338e-05	1565.83	0.56	0	640310	546966	650137	505400	624319	607736	607013	660916	627253	672911	564943	435660
[K].IVIGYQSHADTATK.[S]	3	P06730	1xTMTpro [K14]; 1xTMTpro [N-Term]	1.081e-05	31	5.338e-05	2112.19	1.71	0	1.68232e+06	1.44178e+06	1.68634e+06	1.46826e+06	1.68967e+06	1.54772e+06	1.46246e+06	1.55699e+06	1.3465e+06	1.40946e+06	1.30217e+06	993608
[K].IVIGMDVAASEFYR.[D]	2	P09104	1xTMTpro [N-Term]	1.187e-05	58	5.338e-05	1875	-7.1	0	4.1861e+06	4.07958e+06	4.39817e+06	3.36614e+06	3.81882e+06	3.98084e+06	1.03151e+06	1.49966e+06	1.11725e+06	1.30264e+06	964092	961344
[K].EAQNTCAMLTTFNEIDMSNIQEMR.[A]	1	P36957	1xCarbamidomethyl [C6]; 1xTMTpro [N-Term]	1.018e-06	53	5.338e-05	3151.45	0.56	0	187356	166182	194232	127512	157837	181364	359584	297018	347265	330611	254416	258722
[K].EAQNTCAMLTTFNEIDMSNIQEMR.[A]	2	P36957	1xCarbamidomethyl [C6]; 1xOxidation [M23]; 1xTMTpro [N-Term]	3.44e-05	49	5.338e-05	3167.44	-0.11	0	274691	286531	257895	225658	240346	286502	322940	329793	356430	377901	275404	280479
[K].EAQQVYGGK.[E]	3	Q9H7Z7	1xTMTpro [K9]; 1xTMTpro [N-Term]	6.233e-05	35	5.338e-05	1587.9	-5.32	0	1.62596e+06	1.37898e+06	1.71065e+06	1.61081e+06	1.72352e+06	1.58339e+06	1.5454e+06	1.51383e+06	1.34731e+06	1.50171e+06	1.32383e+06	886217
[R].EAQQYSEALASTR.[I]	4	Q9H4G4	1xTMTpro [N-Term]	4.067e-06	51	5.338e-05	1757.9	-3.23	0	981913	945044	992447	916383	1.01536e+06	959041	807766	913581	791057	831606	691456	586938
[R].LVLEWADSEVTLQALR.[R]	1	Q9Y4C8	1xTMTpro [N-Term]	5.796e-05	11	5.338e-05	2147.2	3.91	0	164804	171554	187363	164925	179414	167335	200588	162972	191987	223794	184976	142976
[R].LVLEVAQHLGESTVR.[T]	3	P06576	1xTMTpro [N-Term]	1.817e-05	77	5.338e-05	1955.12	-6.81	0	8.22515e+06	6.57797e+06	6.50406e+06	6.72604e+06	7.10359e+06	8.59491e+06	7.37078e+06	8.17531e+06	6.86297e+06	7.28937e+06	5.26339e+06	5.50755e+06
[K].LVLEQVVTSIASVADTAEEK.[F]	4	O00410	1xTMTpro [K20]; 1xTMTpro [N-Term]	9.005e-06	75	5.338e-05	2710.54	0.32	0	1.72055e+06	1.63212e+06	1.85146e+06	1.30463e+06	1.4613e+06	1.81701e+06	778864	719660	834873	872658	649421	648292
[K].IVLEDGTLHVTEGSGR.[Y]	12	Q16555	1xTMTpro [N-Term]	1.056e-06	70	5.338e-05	1987.08	-0.75	0	4.66481e+06	4.4433e+06	4.83963e+06	4.13636e+06	4.39321e+06	4.82819e+06	4.94067e+06	5.27361e+06	4.61312e+06	5.01427e+06	3.60195e+06	3.93015e+06
[K].IVLDSDAAEYGGHQR.[L]	7	Q04446	1xTMTpro [N-Term]	5.247e-06	38	5.338e-05	1934.99	1.63	0	1.98314e+06	1.92575e+06	2.01714e+06	1.7718e+06	1.94587e+06	2.17836e+06	2.5439e+06	2.59657e+06	2.49039e+06	2.63062e+06	1.92597e+06	2.0067e+06
[K].EAQVQYPLQTFAIGMEDSPDLLAAR.[K]	1	P08243	1xTMTpro [N-Term]	7.789e-06	36	5.338e-05	3067.57	-1.11	0	89676.6	82941.3	96445	70400.6	75977.7	96306.7	113586	116708	117077	121974	88386.5	87347.8
[K].EAQVQYPLQTFAIGMEDSPDLLAAR.[K]	1	P08243	1xOxidation [M15]; 1xTMTpro [N-Term]	8.03e-07	85	5.338e-05	3083.57	-5.11	0	105819	101606	113291	99729.1	107786	131995	106530	86655.3	107886	98901.9	83949.5	67678.6
[K].EAQVYQAFK.[L]	4	Q96I99	1xTMTpro [K9]; 1xTMTpro [N-Term]	4.843e-05	41	5.338e-05	1691.96	0.15	0	5.10219e+06	4.15327e+06	4.67848e+06	4.55998e+06	5.08175e+06	4.65306e+06	3.43757e+06	3.72559e+06	3.10423e+06	3.38177e+06	3.22511e+06	2.24498e+06
[K].EASDIILTDDNFTSIVK.[A]	2	P20020; P23634	1xTMTpro [K17]; 1xTMTpro [N-Term]	3.21e-05	55	5.338e-05	2489.36	8.27	0	900599	856168	1.02765e+06	730359	918741	1.13848e+06	1.80252e+06	1.47631e+06	1.66831e+06	1697758	1.40041e+06	1.12427e+06
[R].IVLAAAGGVSHDELLDLAK.[F]	2	O75439	1xTMTpro [K19]; 1xTMTpro [N-Term]	2.439e-06	52	5.338e-05	2500.46	-2.95	0	4.05123e+06	3.78694e+06	4.19682e+06	3.3768e+06	3571501	4.15815e+06	3.41321e+06	3.37013e+06	3.5644e+06	3.5424e+06	2.89599e+06	2.36168e+06
[R].EASDTGQPIVFSQPESDEAK.[A]	1	Q8TB37	1xTMTpro [K20]; 1xTMTpro [N-Term]	4.263e-05	48	5.338e-05	2743.39	-0.28	0	62943.3	56310.3	67641.8	62733.5	66414	70319.4	65571.3	59980.2	74073.3	69027.3	57909.1	49766.8
[K].IVKPNGEKPDEFESGISQALLELEMNSDLK.[A]	1	P62081	3xTMTpro [K3; K8; K30]; 1xTMTpro [N-Term]	1.448e-05	6	5.338e-05	4547.51	-0.81	0	752988	855423	805353	640217	663374	1.00149e+06	610583	674743	504386	547120	477719	535978
[R].LVKPGNQNTQVTEAWNK.[V]	4	Q9UQ80	2xTMTpro [K3; K17]; 1xTMTpro [N-Term]	1.673e-06	52	5.338e-05	2839.62	2.53	0	6.03199e+06	5493092	6.23198e+06	5.69195e+06	6.06521e+06	6.05946e+06	4.35646e+06	5.05173e+06	3.61228e+06	4.11399e+06	3.67173e+06	3.01878e+06
[R].EASFDGISK.[F]	2	P12955	1xTMTpro [K9]; 1xTMTpro [N-Term]	4.877e-05	35	5.338e-05	1561.87	-2.5	0	1.2809e+06	1153430	1.25165e+06	1.05186e+06	1.22879e+06	1.23041e+06	1.17561e+06	1.16909e+06	1.02373e+06	1.18902e+06	926850	868604
[R].IVHSLDYYNTCEYPNEDEMPNR.[C]	3	Q9BXP5	1xCarbamidomethyl [C11]; 1xOxidation [M19]; 1xTMTpro [N-Term]	2.408e-05	21	5.338e-05	3079.37	-0.9	0	198197	181867	199883	151443	173179	194235	216876	232809	195225	237684	150384	152252
[R].IVHSLDYYNTCEYPNEDEMPNR.[C]	2	Q9BXP5	1xCarbamidomethyl [C11]; 1xTMTpro [N-Term]	3.298e-06	74	5.338e-05	3063.38	-2.84	0	101735	91222.4	100417	92610.6	92753.9	102769	110474	107658	116490	118948	111052	86883
[R].LVHQNSASDDAEASMISK.[L]	1	Q13616	1xTMTpro [K18]; 1xTMTpro [N-Term]	5.832e-05	33	5.338e-05	2511.3	0.06	0	200453	175631	181862	163087	175123	212751	158249	154474	159663	164084	126111	120465
[K].LVHDMNHPPSGEYFGQCGGCGEDVVGDGAGVVALDR.[V]	1	Q15654	2xCarbamidomethyl [C17; C20]; 1xOxidation [M5]; 1xTMTpro [N-Term]	5.54e-05	49	5.338e-05	4091.86	0.95	0	16380.7	24973.5	20570.8	18737.1	11924.4	33057.1	26451.8	27191.8	29454.1	31208.7	18282.3	20412.9
[R].MDLADLLTQNPELFR.[K]	2	O14933	1xOxidation [M1]; 1xTMTpro [N-Term]	6.429e-06	63	5.338e-05	2096.1	-0.37	0	276356	263330	254265	228434	259719	263199	313701	340810	295587	311557	271416	215988
[K].EFPGFLENQKDPLAVDK.[I]	5	P60903	2xTMTpro [K10; K17]; 1xTMTpro [N-Term]	5.933e-06	38	5.338e-05	2859.61	0.16	1	3.81838e+07	3.35442e+07	3.85114e+07	3.08207e+07	36329020	4.33803e+07	2.47998e+07	3.03509e+07	2.16747e+07	2.12421e+07	2.10683e+07	1.7053e+07
[R].IQHAVQLATEPLEK.[A]	5	P49589	1xTMTpro [K14]; 1xTMTpro [N-Term]	1.866e-05	46	5.338e-05	2185.28	-0.21	0	2.03836e+06	1.8332e+06	2.0757e+06	1.82133e+06	2.09276e+06	2.10305e+06	2.28932e+06	2.35322e+06	2.18214e+06	2.1777e+06	2.26916e+06	1.59044e+06
[R].LILYNDGDSLQYIER.[D]	2	P53350	1xTMTpro [N-Term]	5.152e-05	62	5.338e-05	2116.12	0.2	0	674287	653609	725400	585004	665377	733421	705510	667616	642920	604564	474464	508794
[K].LLLYDTVQSELEEK.[I]	2	Q5PSV4	1xTMTpro [K14]; 1xTMTpro [N-Term]	2.592e-05	48	5.338e-05	2288.29	2.3	0	355753	359924	404460	304012	365298	401370	572074	511469	525443	557012	429126	362505
[K].ELDPTNMTYITNQAAVYFEK.[G]	1	P31948	1xTMTpro [K20]; 1xTMTpro [N-Term]	3.808e-07	62	5.338e-05	2956.53	-2.23	0	2.1216e+06	2.01767e+06	2.08393e+06	1601192	1.78372e+06	2131565	1.78494e+06	2.06808e+06	1.62735e+06	1.88344e+06	1.54336e+06	1370063
[K].ELDPTNMTYITNQAAVYFEK.[G]	2	P31948	1xOxidation [M7]; 1xTMTpro [K20]; 1xTMTpro [N-Term]	1.488e-06	61	5.338e-05	2972.52	-2.13	0	1.97332e+06	1.96859e+06	2120549	1.56752e+06	1.74665e+06	2.06911e+06	1.7249e+06	1.91873e+06	1.59644e+06	1.70473e+06	1.27868e+06	1.29948e+06
[K].ELDQWIEQLNECK.[Q]	4	P67775	1xCarbamidomethyl [C12]; 1xTMTpro [K13]; 1xTMTpro [N-Term]	3.327e-05	47	5.338e-05	2313.2	0.99	0	4.86427e+06	4.52709e+06	5.23241e+06	4.03441e+06	5.0007e+06	5.19254e+06	4.60558e+06	5.00813e+06	4.32101e+06	4.85174e+06	4.07473e+06	3.4676e+06
[K].ILIVGGGVAGLASAGAAK.[S]	1	Q13423	1xTMTpro [K18]; 1xTMTpro [N-Term]	7.911e-06	42	5.338e-05	2133.33	1.32	0	2.04314e+06	1.7747e+06	2.31403e+06	1736793	2.10908e+06	2.25898e+06	2.76684e+06	2949682	2.31079e+06	2.33253e+06	2679123	1.84047e+06
[K].ELDTFCHWNELDQFINK.[F]	1	Q9ULG6	1xCarbamidomethyl [C6]; 1xTMTpro [K17]; 1xTMTpro [N-Term]	4.881e-05	31	5.338e-05	2817.42	1.69	0	104012	94521.2	112765	118237	116356	128768	253304	246414	251508	248684	202028	189995
[K].LILTSSASVIFEGVDIK.[N]	1	Q15738	1xTMTpro [K17]; 1xTMTpro [N-Term]	2.34e-05	55	5.338e-05	2400.42	4.07	0	868316	808004	916114	711612	885663	863767	875520	908203	881664	871823	857382	591275
[K].LLLTASGDGCLGIFNIK.[R]	1	Q9H6Y2	1xCarbamidomethyl [C10]; 1xTMTpro [K17]; 1xTMTpro [N-Term]	3.593e-05	21	5.338e-05	2400.38	0.81	0	827477	809972	877685	740223	829406	868767	975819	1.04666e+06	910856	1007397	1.0216e+06	629713
[R].ELDTVTLEDIK.[E]	4	O43242	1xTMTpro [K11]; 1xTMTpro [N-Term]	3.098e-05	52	5.338e-05	1884.08	-0.61	0	2.0719e+06	2.06659e+06	2.27693e+06	1.69213e+06	2.02087e+06	2.46419e+06	2.0119e+06	1.42533e+06	2.20254e+06	2.20087e+06	1.35956e+06	1.42485e+06
[R].ELDVEEAHAASTEEK.[E]	2	Q96C86	1xTMTpro [K15]; 1xTMTpro [N-Term]	3.409e-05	26	5.338e-05	2266.17	2.76	0	1.2756e+06	1.07703e+06	1.36556e+06	1.11915e+06	1342900	1.28533e+06	2110930	1.67243e+06	2.27435e+06	2.02474e+06	1.76228e+06	1.3205e+06
[K].LLLSEEEIEK.[G]	2	Q9HAB8	1xTMTpro [K10]; 1xTMTpro [N-Term]	8.729e-06	50	5.338e-05	1811.07	0.99	0	494827	481292	552248	395178	494996	496102	1.23407e+06	929112	1.22895e+06	1.32073e+06	868343	900704
[R].ILMLGLDAAGK.[T]	1	P62330	1xTMTpro [K11]; 1xTMTpro [N-Term]	5.977e-06	55	5.338e-05	1710.05	3.62	0	3525398	3155042	3.7007e+06	2.94651e+06	3803140	3359359	5.04785e+06	5.66379e+06	4357862	4643745	4.38606e+06	3.39567e+06
[K].LLLQVQHASK.[Q]	3	P12236; P05141; P12235	1xTMTpro [K10]; 1xTMTpro [N-Term]	1.194e-05	50	5.338e-05	1745.09	2.75	0	2.338e+06	1.92699e+06	2.27401e+06	2.24548e+06	2.255e+06	2420761	2.74289e+06	2.80822e+06	2466754	2.6242e+06	2.26428e+06	1.88275e+06
[R].LLLQQLEATLETGK.[R]	2	Q14CX7	1xTMTpro [K14]; 1xTMTpro [N-Term]	3.633e-05	45	5.338e-05	2165.3	0.65	0	1.07666e+06	1.06302e+06	1.13754e+06	985879	1.06367e+06	1.16151e+06	841220	860766	937506	867713	751859	632090
[K].ELEAASAPEER.[T]	1	O43432	1xTMTpro [N-Term]	2.042e-05	34	5.338e-05	1505.78	-1.71	0	456518	409043	449174	377367	403937	453812	434604	457255	481201	498595	388966	317941
[K].LLLQGEADQSLLTFIDK.[A]	4	P78527	1xTMTpro [K17]; 1xTMTpro [N-Term]	3.938e-06	75	5.338e-05	2512.45	0.22	0	668044	602677	681320	532890	605220	694784	828160	824814	786858	821347	651847	559746
[R].LILPVGPAGGNQMLEQYDK.[L]	2	P22061	1xOxidation [M13]; 1xTMTpro [K19]; 1xTMTpro [N-Term]	4.944e-05	49	5.338e-05	2667.47	-0.44	0	1.97664e+06	1.85394e+06	1913783	1.57584e+06	1.62446e+06	1.90989e+06	2.09831e+06	2.16774e+06	1.86383e+06	1.94441e+06	1.63589e+06	1.4244e+06
[R].ELEAENYHDIK.[R]	4	Q01082	1xTMTpro [K11]; 1xTMTpro [N-Term]	4.701e-05	40	5.338e-05	1969.05	0.96	0	2.7341e+06	2.60991e+06	2.90896e+06	2.44874e+06	2.81606e+06	2.97907e+06	2.50713e+06	2.21782e+06	2.34911e+06	2.52625e+06	2.00535e+06	1617809
[R].ELEAGSLVYVHR.[G]	3	Q6UVK1	1xTMTpro [N-Term]	2.646e-05	84	5.338e-05	1676.93	0.56	0	824050	737952	708561	656416	712115	813347	761519	1.00019e+06	658165	713598	535778	562656
[K].LIINELSNVMEANAAR.[Q]	2	Q96P70	1xTMTpro [N-Term]	1.471e-05	59	5.338e-05	2062.13	-0.6	0	632682	606449	595868	483960	589668	607551	621614	579683	607488	544126	419459	486480
[R].ILLLGTAVESAWGDEQSAFR.[C]	1	P17302	1xTMTpro [N-Term]	1.226e-05	19	5.338e-05	2467.32	1.49	0	198087	192349	215398	161647	176590	204472	185960	190668	193884	190602	171218	131058
[R].ILILGLDGAGK.[T]	1	P40616	1xTMTpro [K11]; 1xTMTpro [N-Term]	7.454e-06	57	5.338e-05	1678.08	1.89	0	3693456	3.27285e+06	3.40655e+06	3477473	3319797	3.48835e+06	3.27556e+06	3621417	2543340	3.1245e+06	2.47901e+06	2.14827e+06
[KR].LLIIGDSGVGK.[TS]	4	P61026; P62820; P61006; P51153; Q9H0U4; Q15286; Q92930	1xTMTpro [K11]; 1xTMTpro [N-Term]	1.797e-05	46	5.338e-05	1680.06	1.22	0	2.35504e+07	2.04237e+07	23176415	2.03983e+07	23609918	2.09527e+07	2.2814e+07	2.4029e+07	2.00394e+07	2.13728e+07	1.99188e+07	1.37742e+07
[KR].ILLLGAGESGK.[S]	4	P04899; Q5JWF2; Q03113; Q14344; P08754; P63096	1xTMTpro [K11]; 1xTMTpro [N-Term]	1.76e-05	56	5.338e-05	1666.04	2.93	0	1.0768e+07	9.40584e+06	1.12852e+07	9.89766e+06	11728243	1.06738e+07	9.59738e+06	10274036	8974135	8893224	7.96777e+06	6.09448e+06
[R].ELEDATETADAMNR.[E]	3	P35579	1xTMTpro [N-Term]	3.827e-05	28	5.338e-05	1869.88	-0.26	0	952927	893284	1051534	937745	992190	1.06234e+06	1.1875e+06	1.11029e+06	1.04211e+06	1.05351e+06	905633	719516
[K].ELDYQATLLEDQAPAHFHR.[N]	2	O94854	1xTMTpro [N-Term]	1.92e-05	48	5.338e-05	2558.3	-0.6	0	194311	188613	217440	172108	170351	208233	199882	176785	187980	179433	176653	130051
[K].LLMMAGIDDCYTSAR.[G]	2	P15880	1xCarbamidomethyl [C10]; 1xTMTpro [N-Term]	1.568e-05	103	5.338e-05	2020.98	3.59	0	1.99271e+06	2.07361e+06	2.06671e+06	1.92366e+06	2.32952e+06	2.22295e+06	1984390	2.1884e+06	2.1033e+06	2.19381e+06	1.81895e+06	1.38444e+06
[R].ELDLYDNQIK.[K]	3	Q15435	1xTMTpro [K10]; 1xTMTpro [N-Term]	6.686e-05	54	5.338e-05	1859.04	0.97	0	2.16463e+06	2.07332e+06	2.10133e+06	1.65826e+06	1.90711e+06	2.02924e+06	1.86743e+06	1.95923e+06	1.546e+06	1.91324e+06	1.45682e+06	1.40167e+06
[K].LLMMAGIDDCYTSAR.[G]	6	P15880	1xCarbamidomethyl [C10]; 1xOxidation [M]; 1xTMTpro [N-Term]	1.855e-05	52	5.338e-05	2036.98	0.01	0	5.43042e+06	5.18637e+06	5.79592e+06	4.85392e+06	5.54761e+06	5.32904e+06	6.37437e+06	7120473	6.50254e+06	6.64759e+06	6.50651e+06	4.47382e+06
[R].LLPDHTYSVVSGGDPLCIPELTWEQLK.[Q]	1	Q5JRX3	1xCarbamidomethyl [C17]; 1xTMTpro [K27]; 1xTMTpro [N-Term]	1.065e-07	48	5.338e-05	3675.96	-0.44	0	1.0844e+06	1.08384e+06	1.08397e+06	853170	999451	1.26804e+06	764706	827890	871397	825970	665201	653710
[K].ELDDISQEIAQLQR.[E]	2	Q9UBC2	1xTMTpro [N-Term]	3.314e-05	72	5.338e-05	1962.05	-2.71	0	181785	179289	181578	145579	180786	202366	216946	247689	220398	225948	163446	172458
[R].ILPDGEDFLAVQTSQGVPVR.[R]	1	O15357	1xTMTpro [N-Term]	1.098e-05	42	5.338e-05	2445.33	-1.5	0	337697	302881	345238	258488	297555	358490	409538	408683	397384	384297	290950	261394
[K].EIDDSVLGQTGPYR.[R]	6	O43615	1xTMTpro [N-Term]	3.081e-05	40	5.338e-05	1853.96	-0.3	0	842399	840144	879842	740277	794466	949060	1.37378e+06	1.44085e+06	1.3438e+06	1.38108e+06	1.09366e+06	1.0936e+06
[R].LINQVLELQHTLEDLSAR.[V]	1	Q9UIL1	1xTMTpro [N-Term]	3.02e-05	17	5.338e-05	2396.35	0.15	0	218258	231758	252915	193005	231890	239956	240762	223642	263226	242795	198726	163634
[K].ILNPEEIEK.[Y]	5	O14818	1xTMTpro [K9]; 1xTMTpro [N-Term]	3.409e-05	48	5.338e-05	1693	-0.45	0	3.42622e+06	3.10898e+06	3.32226e+06	2.76521e+06	3.20199e+06	3.41054e+06	3.12649e+06	3.09869e+06	2.78077e+06	2.99242e+06	2.31337e+06	2.09289e+06
[K].ILNNSGLPITSAIDLEDAAK.[K]	3	Q96I99	1xTMTpro [K20]; 1xTMTpro [N-Term]	2.778e-06	71	5.338e-05	2663.51	0.54	0	1.96891e+06	1.79641e+06	2.14169e+06	1.69537e+06	1.89978e+06	2.05947e+06	1.54614e+06	1.39492e+06	1.42338e+06	1.50386e+06	1.373e+06	967222
[R].LLNNAFEELVAFQR.[A]	2	P25205	1xTMTpro [N-Term]	1.171e-06	53	5.338e-05	1968.09	5	0	2.05631e+06	1.81556e+06	2.07749e+06	1.72018e+06	1.95779e+06	1.85819e+06	1.75752e+06	2.01162e+06	1.71676e+06	1.61945e+06	1.59318e+06	1.18701e+06
[K].ELDELLNCLHPQGIR.[E]	1	Q9UIG0	1xCarbamidomethyl [C8]; 1xTMTpro [N-Term]	1.6e-06	75	5.338e-05	2111.12	5.89	0	649630	562169	655561	500518	564602	595022	730342	688440	713369	757761	655777	466215
[R].LINKPGPDTFPDYGDVLR.[A]	1	Q9UER7	1xTMTpro [K4]; 1xTMTpro [N-Term]	3.805e-06	45	5.338e-05	2625.45	-0.86	0	1353390	1235800	1.35301e+06	1.11332e+06	1.33068e+06	1.43062e+06	2149716	2.02221e+06	2.01584e+06	2.02929e+06	1.79412e+06	1.30237e+06
[R].ILNHVLQHAEPGNAQSVLEAIDTYCEQK.[E]	2	P21964	1xCarbamidomethyl [C25]; 1xTMTpro [K28]; 1xTMTpro [N-Term]	2.453e-06	40	5.338e-05	3785.98	14.27	0	1.75557e+06	1.79438e+06	2.04752e+06	1.45063e+06	1.72396e+06	1.95082e+06	1.79369e+06	1.72283e+06	1.93374e+06	1.81123e+06	1.9612e+06	1.13178e+06
[K].LLNGPGDVETGTSITVPQK.[K]	1	Q9HC07	1xTMTpro [K19]; 1xTMTpro [N-Term]	3.075e-05	37	5.338e-05	2534.43	2.75	0	565067	558729	538852	452066	525189	517407	570302	568844	495108	517470	486709	371266
[R].IINEPTAAAIAYGLDR.[RT]	4	P0DMV8	1xTMTpro [N-Term]	9.453e-06	48	5.338e-05	1992.11	1.87	0	4.58444e+06	4.09179e+06	4.7281e+06	3.76211e+06	4.50657e+06	4.4326e+06	7.47606e+06	8.61026e+06	7.13528e+06	7.34761e+06	6.59949e+06	5.16949e+06
[R].IINEPTAAAIAYGLDKR.[E]	4	P11021	1xTMTpro [K16]; 1xTMTpro [N-Term]	1.152e-05	46	5.338e-05	2424.41	-0.05	1	4.33483e+07	3.00863e+07	3.72741e+07	3.86849e+07	4.11533e+07	4.53019e+07	2.2153e+07	5.18646e+07	1.03177e+07	1.3453e+07	2.10101e+07	1.41579e+07
[R].IINEPTAAAIAYGLDKK.[GV]	2	P54652; P11142	2xTMTpro [K16; K17]; 1xTMTpro [N-Term]	1.958e-08	49	5.338e-05	2700.61	2.82	1	1.52203e+07	1.21151e+07	14177052	10907516	12646590	14926890	1.23125e+07	32381654	5936052	7.48564e+06	1.0615e+07	8006420
[R].IINEPTAAAIAYGLDK.[KRG]	5	P54652; P11142; P11021	1xTMTpro [K16]; 1xTMTpro [N-Term]	1.59e-05	58	5.338e-05	2268.31	1.99	0	6.59045e+07	6.2977e+07	7.02599e+07	5.4357e+07	7.26279e+07	6.27348e+07	5.75258e+07	4.66129e+07	6.91504e+07	6.71707e+07	4.47256e+07	4.208e+07
[K].ELDGIIQDGVHNITK.[L]	2	Q8IYB8	1xTMTpro [K15]; 1xTMTpro [N-Term]	6.141e-06	49	5.338e-05	2260.28	1.08	0	1.95224e+06	1.81695e+06	2.05234e+06	1.68811e+06	1.84317e+06	2.0886e+06	1.88044e+06	1.69526e+06	1.92849e+06	1.89983e+06	1.50759e+06	1.24482e+06
[K].ELDGPVYEK.[C]	1	Q7Z6B7	1xTMTpro [K9]; 1xTMTpro [N-Term]	3.412e-05	36	5.338e-05	1657.93	-0.89	0	398935	363482	409440	335366	380235	395631	406490	442848	354724	413602	328759	276669
[K].ELDIFGLNPADESTR.[S]	2	P16234	1xTMTpro [N-Term]	7.763e-06	37	5.338e-05	1981.02	-1.14	0	312468	307320	306341	257807	299237	310791	429812	397999	410428	419882	333762	318693
[K].LLNCQEFAVDLEHHSYR.[S]	2	Q01780	1xCarbamidomethyl [C4]; 1xTMTpro [N-Term]	5.603e-05	24	5.338e-05	2435.21	0.57	0	275305	277678	283263	263024	276921	320717	365846	368690	355513	371133	298539	285049
[R].IINAFFPEGEDQVNFR.[G]	3	Q99653	1xTMTpro [N-Term]	5.318e-05	18	5.338e-05	2200.14	1	0	771293	776693	842277	741953	762467	801186	979730	979522	983263	951863	827784	652986
[K].IINADSEDPK.[Y]	3	P35998	1xTMTpro [K10]; 1xTMTpro [N-Term]	2.398e-05	56	5.338e-05	1709.96	-0.4	0	2.0485e+06	1.8505e+06	2.10116e+06	1.57798e+06	1.77736e+06	2.09756e+06	1.7159e+06	1.60847e+06	1.57327e+06	1.56729e+06	1.32217e+06	1.02405e+06
[R].ILMVGLDAAGK.[T]	1	P61204; P18085; P84085	1xTMTpro [K11]; 1xTMTpro [N-Term]	1.169e-05	65	5.338e-05	1696.03	3.59	0	8912701	8.04152e+06	8668571	8216279	8.35273e+06	8552057	7.02521e+06	8843689	6155019	6839123	6354640	5.06439e+06
[K].ELDLSDANPEVTMTMLR.[W]	2	Q9P2R3	1xTMTpro [N-Term]	1.6e-05	42	5.338e-05	2239.13	2.89	0	453166	467106	457827	365200	419774	491934	1.69324e+06	1.50824e+06	1427125	1.60845e+06	1.53621e+06	920381
[K].ELDLSDANPEVTMTMLR.[W]	2	Q9P2R3	1xOxidation [M]; 1xTMTpro [N-Term]	6.605e-05	21	5.338e-05	2255.12	2.33	0	194633	205478	204352	151269	170581	225145	213033	191520	204365	203793	159850	167606
[R].ILMNLHNNEAGR.[R]	1	P41221	1xTMTpro [N-Term]	4.773e-05	37	5.338e-05	1685.91	-0.08	0	597021	536488	602500	597958	675398	647157	626439	737590	556884	652558	606271	472587
[R].ELDLSNNCLGDAGILQLVESVR.[Q]	3	P13489	1xCarbamidomethyl [C8]; 1xTMTpro [N-Term]	3.429e-07	84	5.338e-05	2719.43	2.99	0	826170	824789	907457	768728	932312	939815	1.11021e+06	1.25677e+06	1.11028e+06	1.03103e+06	1.14413e+06	776704
[K].IIILDEADSMTDGAQQALR.[R]	2	P35250	1xTMTpro [N-Term]	8.708e-07	71	5.338e-05	2364.24	0.87	0	208790	233258	212011	194916	236535	230972	220220	212837	231357	237524	151760	184519
[K].EIDDEANSYFQR.[I]	1	A5YKK6	1xTMTpro [N-Term]	1.577e-05	23	5.338e-05	1790.85	-0.83	0	407756	382161	429421	337169	393434	447428	343589	354912	332682	328839	246955	276517
[K].LIILASGGPQALVNIMR.[T]	1	P35222	1xTMTpro [N-Term]	1.492e-05	35	5.338e-05	2070.24	3.86	0	551844	511000	614344	512843	606387	537413	696815	745833	632711	609841	634010	436562
[R].LLLHLEELQMEHDIR.[H]	1	Q9HCE1	1xTMTpro [N-Term]	4.404e-05	47	5.338e-05	2193.2	-1.24	0	404467	391577	388829	357578	394868	443316	418571	426131	374101	386000	421260	317010
[K].IIHDFPQFYPLGIVQHD.[-]	2	P35244	1xTMTpro [N-Term]	3.32e-05	46	5.338e-05	2343.25	-2.64	0	2.37283e+06	2.57177e+06	2.76068e+06	1.94734e+06	2.39242e+06	2.33303e+06	2.52164e+06	2.6037e+06	2.34242e+06	2.39948e+06	1.97978e+06	1.87532e+06
[R].LLHAQYGELIQPR.[N]	2	Q96Q15	1xTMTpro [N-Term]	2.479e-05	38	5.338e-05	1842.06	0.87	0	2.66275e+06	2.42399e+06	2.58929e+06	2.55314e+06	2.66021e+06	2.61981e+06	2.60356e+06	3.12243e+06	2.56801e+06	2.41766e+06	2.13596e+06	1.8138e+06
[R].IIGYTPDLDPETVDDAFAR.[A]	3	P08253	1xTMTpro [N-Term]	1.073e-05	60	5.338e-05	2412.23	-0.99	0	404236	430110	392602	339664	342176	446733	468299	484088	510345	504690	348815	352137
[K].IIGVHQEDELLECLSPATSR.[T]	2	Q93009	1xCarbamidomethyl [C13]; 1xTMTpro [N-Term]	1.421e-07	56	5.338e-05	2571.34	0.7	0	908621	938144	946080	785616	854556	1.03424e+06	1.06298e+06	1.01927e+06	1.1254e+06	1.10313e+06	804740	718578
[R].ILGTPDYLAPELLLGR.[A]	1	Q96GX5	1xTMTpro [N-Term]	6.468e-05	17	5.338e-05	2045.2	-0.04	0	207560	209906	237786	178810	217394	213422	239315	250373	259597	272933	228223	179095
[R].IIGTLQNSAEFSEAFHCR.[K]	2	P08473	1xCarbamidomethyl [C17]; 1xTMTpro [N-Term]	5.586e-07	60	5.338e-05	2384.2	-3.19	0	1.53991e+06	1.43036e+06	1.65038e+06	1.19869e+06	1.59298e+06	1.53903e+06	3.59616e+06	3.56718e+06	3.41464e+06	3.50297e+06	3.35707e+06	2.52064e+06
[K].ILGTAGTEEGQK.[I]	1	Q08257	1xTMTpro [K12]; 1xTMTpro [N-Term]	4.795e-05	59	5.338e-05	1812.04	1.66	0	701565	578169	689085	549018	582739	601769	137919	198320	148285	158521	72078.8	136862
[K].ILGSGISSSSVLHGMVFK.[K]	1	P50990	1xOxidation [M15]; 1xTMTpro [K18]; 1xTMTpro [N-Term]	2.438e-05	23	5.338e-05	2443.39	3.27	0	2.26241e+06	2305741	2.47263e+06	2.13649e+06	2.37463e+06	2309963	2.17808e+06	2.36909e+06	2.18477e+06	2299833	1.92258e+06	1502865
[K].ILGSGISSSSVLHGMVFK.[K]	1	P50990	1xTMTpro [K18]; 1xTMTpro [N-Term]	4.331e-06	44	5.338e-05	2427.39	-0.44	0	4.01287e+06	3.8372e+06	4134806	3.79024e+06	4042849	4.3044e+06	3.03983e+06	5142883	2.53345e+06	2.96658e+06	1.90542e+06	2.1813e+06
[K].LLGQFTLIGIPPAPR.[G]	2	P38646	1xTMTpro [N-Term]	4.946e-05	35	5.338e-05	1897.16	3.75	0	1.22863e+06	988246	1.22674e+06	919690	1225214	1.21971e+06	1.30784e+06	1.50259e+06	1.26242e+06	1.21193e+06	1.48777e+06	901878
[K].ILGQEGDASYLASEISTWDGVIVTPSEK.[A]	1	Q12905	1xTMTpro [K28]; 1xTMTpro [N-Term]	1.573e-06	59	5.338e-05	3573.88	2.6	0	686831	730802	760715	651877	747146	761635	954897	895032	966812	953691	958504	648601
[R].LLGPSAAADILQLSSSLPLQSR.[G]	1	Q7Z6Z7	1xTMTpro [N-Term]	3.737e-05	42	5.338e-05	2541.46	1.76	0	559213	472677	609600	525022	630275	579634	784560	751062	696913	640606	615431	413364
[K].IIHEAGYSEEECK.[Q]	1	P63096	1xCarbamidomethyl [C12]; 1xTMTpro [K13]; 1xTMTpro [N-Term]	5.589e-05	39	5.338e-05	2173.11	1.66	0	304661	269269	306791	205415	247818	299423	330991	292059	298901	317272	245886	247460
[R].EIELLCQEHGQENDDLVQR.[L]	1	Q15555	1xCarbamidomethyl [C6]; 1xTMTpro [N-Term]	1.613e-07	66	5.338e-05	2629.28	-0.03	0	364473	341875	428193	319643	370563	469146	586071	552175	547194	603770	513795	385807
[R].LIGPNCPGVINPGECK.[I]	5	P53597	2xCarbamidomethyl [C6; C15]; 1xTMTpro [K16]; 1xTMTpro [N-Term]	3.219e-05	57	5.338e-05	2333.26	0.75	0	3.24541e+06	2.81864e+06	3.5358e+06	2.98802e+06	3.44063e+06	3.30832e+06	3.10966e+06	3.50113e+06	2.97975e+06	3180024	2.95088e+06	2.11395e+06
[K].LLGPGVNYSGCQITWAK.[F]	1	P40763	1xCarbamidomethyl [C11]; 1xTMTpro [K17]; 1xTMTpro [N-Term]	3.224e-05	30	5.338e-05	2472.36	0	0	2.3768e+06	2.19277e+06	2.58462e+06	2.2592e+06	2.49294e+06	2271358	2.30991e+06	2.55638e+06	2.3515e+06	2.15111e+06	2.61001e+06	1.55977e+06
[K].ELELQILTEAIR.[N]	1	Q14155	1xTMTpro [N-Term]	5.711e-05	32	5.338e-05	1732.02	-2.01	0	431355	412244	447509	316302	414257	447437	264742	259779	249056	242984	187101	192480
[K].LLGMGDIEGLIDK.[V]	2	P61011	1xTMTpro [K13]; 1xTMTpro [N-Term]	2.785e-06	69	5.338e-05	1982.15	2.44	0	892438	892784	1.03035e+06	749395	914982	958484	1.0789e+06	823530	1.21206e+06	1.16132e+06	1.06074e+06	770033
[K].LLGLPEDYLYGQTTTYLTYNDFINK.[E]	1	P11388	1xTMTpro [K25]; 1xTMTpro [N-Term]	3.141e-05	49	5.338e-05	3563.88	2.28	0	122948	109787	123203	100355	130753	121926	199525	192349	205003	195721	203106	112703
[K].EIEMASEERPPAQALEIMMGLK.[T]	1	P27816	1xTMTpro [K22]; 1xTMTpro [N-Term]	7.155e-06	21	5.338e-05	3081.63	-2.43	0	687125	676898	741943	583879	711874	857331	606258	751990	933342	759098	570177	600116
[R].IIGLDQVAGMSETALPGAFK.[T]	2	P35579	1xOxidation [M10]; 1xTMTpro [K20]; 1xTMTpro [N-Term]	2.746e-06	62	5.338e-05	2642.47	3.53	0	7286348	6.42484e+06	7542147	6.1566e+06	6.20612e+06	7.05137e+06	4.73385e+06	4.26806e+06	4.00657e+06	3506371	3.56981e+06	2.4211e+06
[R].IIGLDQVAGMSETALPGAFK.[T]	1	P35579	1xTMTpro [K20]; 1xTMTpro [N-Term]	2.747e-06	63	5.338e-05	2626.48	2.97	0	3.66949e+06	3.52225e+06	4.29217e+06	3.47519e+06	3.99074e+06	3.89226e+06	2.49792e+06	2.9293e+06	2.72272e+06	2.43044e+06	2426818	1.81125e+06
[R].ILGLAIESQDAGIK.[T]	2	O00161	1xTMTpro [K14]; 1xTMTpro [N-Term]	6.233e-05	27	5.338e-05	2036.22	1.34	0	2.31479e+06	2.05653e+06	2.48652e+06	1.85578e+06	2.16705e+06	2.14943e+06	2.73911e+06	2.4325e+06	2444027	2.50389e+06	2.56836e+06	1.71873e+06
[R].LLGHWEEAAHDLALACK.[FL]	4	P50502	1xCarbamidomethyl [C16]; 1xTMTpro [K17]; 1xTMTpro [N-Term]	4.841e-06	47	5.338e-05	2542.37	0.96	0	1.94884e+07	1.65616e+07	1.9259e+07	1.64757e+07	1.7345e+07	1.94557e+07	1.25501e+07	1.49263e+07	1.29041e+07	1.37832e+07	1.18363e+07	9.38118e+06
[K].LLGGVTIAQGGVLPNIQAVLLPK.[K]	1	Q8IUE6; P16104	1xTMTpro [K23]; 1xTMTpro [N-Term]	9.931e-06	32	5.338e-05	2879.79	-1.97	0	2.80245e+06	2.5364e+06	3.27624e+06	1.74741e+06	2.94017e+06	2822431	3.12555e+06	4631088	4.13855e+06	3.38877e+06	4.29964e+06	2.20792e+06
[R].ILGGVISAISEAAAQYNPEPPPPR.[T]	1	P04632	1xTMTpro [N-Term]	7.386e-06	59	5.338e-05	2751.5	-2.27	0	804251	565823	612936	422250	557820	666929	500998	706868	405050	595086	767645	421454
[K].EIELIGSGGFGQVFK.[A]	1	P19525	1xTMTpro [K15]; 1xTMTpro [N-Term]	3.258e-05	48	5.338e-05	2189.25	-1.86	0	2.49061e+06	2.49888e+06	2.61998e+06	2103955	2.48892e+06	2699436	1703904	2.06529e+06	1.75012e+06	1775677	1.75133e+06	1.41731e+06
[K].IIHEDGYSEEECR.[Q]	6	P04899	1xCarbamidomethyl [C12]; 1xTMTpro [N-Term]	1.047e-05	46	5.338e-05	1940.9	0.13	0	3.38266e+06	3.42177e+06	2.99783e+06	2.79955e+06	3.07946e+06	3.51006e+06	3.78202e+06	3.51176e+06	3.82952e+06	4.07494e+06	5.73041e+06	3.10341e+06
[R].LLHEMILVCDAYR.[K]	2	P53618	1xCarbamidomethyl [C9]; 1xTMTpro [N-Term]	3.821e-05	51	5.338e-05	1937.03	-1.04	0	3.23294e+06	2.7519e+06	2.38819e+06	2.45232e+06	3.01582e+06	3.04692e+06	3.33263e+06	4427302	2.87522e+06	3.39769e+06	3.02999e+06	2.47258e+06
[R].LIHEPSAALLAYGIGQDSPTGK.[S]	1	Q0VDF9	1xTMTpro [K22]; 1xTMTpro [N-Term]	1.23e-05	26	5.338e-05	2846.59	-3.48	0	779252	1.3496e+06	727341	739618	739147	570543	487271	815132	558762	628853	730710	473567
[R].IILGDINFAEIEEANR.[V]	1	Q13563	1xTMTpro [N-Term]	3.494e-05	36	5.338e-05	2121.15	1.35	0	277098	278109	304680	249771	251126	332014	477838	400658	447303	448439	326241	330492
[R].LLLFSDGNSQGATPAAIEK.[A]	1	P12109	1xTMTpro [K19]; 1xTMTpro [N-Term]	2.292e-07	77	5.338e-05	2540.42	0.92	0	6.39846e+06	5224117	5.67304e+06	5.05679e+06	5346440	5.92358e+06	3.42534e+06	5.16694e+06	3.69739e+06	3.70128e+06	3.30359e+06	2529038
[R].LLLEYTDSSYEEK.[K]	3	Q03013; P09488; P28161	1xTMTpro [K13]; 1xTMTpro [N-Term]	6.761e-05	49	5.338e-05	2198.17	0.39	0	7.30408e+06	6.93353e+06	7.72739e+06	6.02618e+06	6.55581e+06	8.44741e+06	9.95103e+06	1.11789e+07	9.87925e+06	1.07765e+07	7.19132e+06	7.70784e+06
[R].LLLENYEEYAAR.[A]	2	Q16763	1xTMTpro [N-Term]	2.947e-05	35	5.338e-05	1787.95	2.8	0	1.74355e+06	1.86402e+06	1.59723e+06	2.15389e+06	2.32568e+06	2.40236e+06	3.30788e+06	3.42986e+06	2.94557e+06	3.08758e+06	2.39025e+06	2.2476e+06
[K].ILLENLGEASSQPSPTQSVQETVR.[V]	1	Q709C8	1xTMTpro [N-Term]	1.439e-08	90	5.338e-05	2887.53	0.92	0	508480	490596	514213	358129	417221	521163	528702	503467	521435	569248	400946	357770
[R].LLLEAQAATGFLLDPVKGER.[L]	1	Q15149	1xTMTpro [K17]; 1xTMTpro [N-Term]	5.723e-08	73	5.338e-05	2749.61	3.79	1	1.96655e+06	1.61221e+06	1.76849e+06	1.57554e+06	1.60801e+06	2.07452e+06	2.33724e+06	4.73801e+06	1.45297e+06	1.74901e+06	2.00218e+06	1.58975e+06
[R].ELEEAMAGER.[D]	2	Q03252	1xTMTpro [N-Term]	3.971e-05	25	5.338e-05	1438.72	-0.42	0	1.27292e+06	1.18121e+06	1.34108e+06	1.0992e+06	1.17664e+06	1.31616e+06	1.29793e+06	1.05651e+06	1.31698e+06	1.45663e+06	1.04041e+06	916671
[R].LLLEAQAATGFLLDPVK.[G]	1	Q15149	1xTMTpro [K17]; 1xTMTpro [N-Term]	3.59e-05	48	5.338e-05	2407.45	-1.6	0	1.2598e+06	1.27974e+06	1.37075e+06	976403	1.23321e+06	1362172	2.07149e+06	1.53343e+06	2147279	2253373	1499703	1.30242e+06
[R].LILDVFCGSQMHFVR.[S]	1	P11413	1xCarbamidomethyl [C7]; 1xTMTpro [N-Term]	8.14e-06	44	5.338e-05	2126.12	2.18	0	4.20813e+06	4.06799e+06	4388299	3.9315e+06	4.21586e+06	4.32384e+06	3.14297e+06	4310850	3645112	3.75706e+06	4.16975e+06	2.26685e+06
[R].ILIDTGEPAIPEYISCLK.[Q]	1	Q53H82	1xCarbamidomethyl [C16]; 1xTMTpro [K18]; 1xTMTpro [N-Term]	2.98e-06	62	5.338e-05	2640.48	-0.15	0	906084	851539	873235	698077	751114	866430	329270	434128	328850	325312	336017	230662
[R].LLIDEAILK.[C]	4	P49591	1xTMTpro [K9]; 1xTMTpro [N-Term]	3.492e-05	58	5.338e-05	1636.05	0.19	0	5.06703e+06	4.69686e+06	4.69684e+06	4.68946e+06	5.60923e+06	5.54156e+06	2.85194e+06	3.29065e+06	2.85988e+06	3.09284e+06	2.30861e+06	2.41841e+06
[K].ILLDDTGLAYICQTYER.[F]	1	Q92600	1xCarbamidomethyl [C12]; 1xTMTpro [N-Term]	1.712e-05	41	5.338e-05	2348.21	-1.68	0	181019	183332	194836	163334	196095	209176	177527	206024	181431	195146	136968	139156
[R].LLLAGYDDFNCNVWDTLK.[G]	2	Q9HAV0	1xCarbamidomethyl [C11]; 1xTMTpro [K18]; 1xTMTpro [N-Term]	3.505e-05	62	5.338e-05	2765.45	-0.91	0	975509	826091	946359	878242	909437	929030	1.27334e+06	1.03428e+06	1.24496e+06	1.22032e+06	1.01533e+06	837390
[K].EIEELQSQAQALSQEGK.[S]	2	Q01082	1xTMTpro [K17]; 1xTMTpro [N-Term]	3.143e-06	61	5.338e-05	2496.34	0.12	0	2.14591e+06	2184240	2.24743e+06	1.67199e+06	1.97542e+06	2.55267e+06	1.95257e+06	1.562e+06	1.95689e+06	1.80952e+06	1.44445e+06	1.17685e+06
[R].LLLAGYDDFNCNIWDAMK.[G]	2	P62879	1xCarbamidomethyl [C11]; 1xOxidation [M17]; 1xTMTpro [K18]; 1xTMTpro [N-Term]	3.466e-06	67	5.338e-05	2783.4	-1.17	0	4.47181e+06	3.75707e+06	4.36022e+06	3.62008e+06	3.61459e+06	4.23725e+06	2.69138e+06	2.85546e+06	2.23399e+06	2.75841e+06	1.9888e+06	1.82996e+06
[R].LLLAGYDDFNCNIWDAMK.[G]	4	P62879	1xCarbamidomethyl [C11]; 1xTMTpro [K18]; 1xTMTpro [N-Term]	1.726e-05	46	5.338e-05	2767.41	1.04	0	4.19586e+06	3.61601e+06	4.39148e+06	3.56972e+06	4.04306e+06	3.93431e+06	3.25384e+06	3.23158e+06	3.0551e+06	3.2475e+06	2.9113e+06	2.49286e+06
[K].IIKPVLTQESATYIAEEYSR.[L]	1	P25205	1xTMTpro [K3]; 1xTMTpro [N-Term]	6.778e-08	59	5.338e-05	2919.63	2.49	0	2.2851e+06	2.30499e+06	2.51029e+06	1.9471e+06	2.07803e+06	2.41068e+06	2.02688e+06	2223834	2.1068e+06	2.04754e+06	1.68965e+06	1.42058e+06
[K].ILHVDNHIGISIAGLTADAR.[L]	2	P25786	1xTMTpro [N-Term]	2.309e-06	44	5.338e-05	2390.35	0.43	0	2.23829e+06	1.76637e+06	2.13623e+06	1.70483e+06	1.79371e+06	2.04733e+06	1.75281e+06	2.52299e+06	1.54529e+06	1.67695e+06	1.49964e+06	1.45923e+06
[R].IIHTDIKPENILLSVNEQYIR.[R]	1	Q96SB4	1xTMTpro [K7]; 1xTMTpro [N-Term]	4.495e-05	21	5.338e-05	3116.8	-2.52	0	1.86009e+06	1.56498e+06	1.94094e+06	1.42296e+06	1718574	1863588	2.49331e+06	2367374	2170827	2.1785e+06	2.23716e+06	1.67141e+06
[R].LLHTADTCQLEVALIGASPR.[G]	1	Q8WWB7	1xCarbamidomethyl [C8]; 1xTMTpro [N-Term]	2.775e-06	34	5.338e-05	2469.35	-1.91	0	1.36086e+06	1.23625e+06	1348279	1.08066e+06	1.1274e+06	1265728	1.05171e+06	1.20408e+06	1.14005e+06	1.1897e+06	1.00916e+06	790379
[K].ELEFLGWYTTGGPPDPSDIHVHK.[Q]	1	Q7L5N1	1xTMTpro [K23]; 1xTMTpro [N-Term]	4.978e-06	32	5.338e-05	3203.67	2.04	0	1320006	1.33068e+06	1.32961e+06	1.03928e+06	1.16976e+06	1415350	1.15954e+06	1209903	1.09348e+06	1.20513e+06	1.23165e+06	923614
[K].EIEGEEIEIVLAKPPDK.[K]	2	O43390	2xTMTpro [K13; K17]; 1xTMTpro [N-Term]	1.928e-06	19	5.338e-05	2821.64	-1.25	0	828238	795635	1.02025e+06	770949	817756	968877	1.09392e+06	1.14373e+06	1.26812e+06	1199511	1.00125e+06	733189
[K].EIEGEEIEIVLAKPPDKK.[R]	1	O43390	3xTMTpro [K13; K17; K18]; 1xTMTpro [N-Term]	2.946e-06	51	5.338e-05	3253.94	3.85	1	1.15943e+06	1.11654e+06	1.23366e+06	823417	965536	1.2754e+06	1.35256e+06	1162540	1.55726e+06	1.43819e+06	1023380	890627
[K].ELEGLAGQLQAQVQDNEGLSR.[L]	1	Q08379	1xTMTpro [N-Term]	3.324e-05	9	5.338e-05	2559.33	0.08	0	110756	112415	135609	107387	129127	142240	301026	250992	300441	317969	292270	203540
[K].IIHGSESMDSGISLDNSYK.[M]	1	P42574	1xOxidation [M8]; 1xTMTpro [K19]; 1xTMTpro [N-Term]	4.893e-05	36	5.338e-05	2677.36	0.17	0	156937	164409	144577	126107	146451	177089	171170	185951	146987	182535	135301	123670
[K].LIHFSGVALGEACTIVLR.[G]	1	P78371	1xCarbamidomethyl [C13]; 1xTMTpro [N-Term]	1.42e-06	59	5.338e-05	2260.28	7.51	0	2036541	1.99192e+06	2.07639e+06	1771766	2.07342e+06	2.02389e+06	1.67065e+06	1.822e+06	1.74581e+06	1.76849e+06	1355306	1.37823e+06
[R].LLHEVQELTTEVEK.[I]	4	Q13561	1xTMTpro [K14]; 1xTMTpro [N-Term]	6.24e-06	53	5.338e-05	2276.3	-0.29	0	2.02749e+06	2.10265e+06	2.18078e+06	1.63299e+06	1.83547e+06	2.38818e+06	2.73157e+06	2.67155e+06	2.49778e+06	2.61258e+06	1.84574e+06	1.97735e+06
[K].EIEDFDSLEALR.[L]	4	P46060	1xTMTpro [N-Term]	3.599e-06	34	5.338e-05	1740.9	0.91	0	3.88661e+06	3.8137e+06	4.04038e+06	2.97235e+06	3.39495e+06	4.04749e+06	3.67159e+06	3.13571e+06	3.60093e+06	3.68387e+06	3.01712e+06	2.4585e+06
[K].LLPDIYGWPVATENWEQK.[Y]	4	P08473	1xTMTpro [K18]; 1xTMTpro [N-Term]	1.869e-05	53	5.338e-05	2767.5	-1.27	0	1.97922e+06	2.0022e+06	2.19703e+06	1.6112e+06	1.80083e+06	1.67399e+06	9.15042e+06	7.55224e+06	8.53018e+06	9.07139e+06	7.10624e+06	6.12592e+06
[R].LLPPAQDGFEVLGAAELEAVR.[E]	1	Q8WZA9	1xTMTpro [N-Term]	8.045e-06	65	5.338e-05	2499.38	2.75	0	120970	136631	124889	101351	111872	118432	154121	145550	157880	165396	165683	117390
[R].ELDALDANDELTPLGR.[I]	2	Q08211	1xTMTpro [N-Term]	4.863e-06	49	5.338e-05	2046.07	1.49	0	591161	527984	617427	497445	598042	602616	669085	707197	658510	622119	599428	438378
[R].LLSSAFDEVYPALPSDVQTAIK.[S]	2	O00410	1xTMTpro [K22]; 1xTMTpro [N-Term]	3.02e-07	80	5.338e-05	2972.65	0.52	0	1.68e+06	1.64301e+06	1.79776e+06	1.35014e+06	1.51448e+06	1.79692e+06	914982	1.01484e+06	1.01244e+06	984625	767249	650032
[R].LLSRPQDALEGVVLSPSLEAR.[V]	2	Q9NVI7	1xTMTpro [N-Term]	1.235e-06	40	5.338e-05	2554.45	-0.36	0	3.62486e+06	3.39029e+06	4.12053e+06	3.01331e+06	3.42691e+06	3645217	4.11623e+06	3879356	4.25705e+06	4.066e+06	4.25561e+06	2.40791e+06
[K].IISNASCTTNCLAPLAK.[V]	6	P04406	2xCarbamidomethyl [C7; C11]; 1xTMTpro [K17]; 1xTMTpro [N-Term]	4.741e-07	79	5.338e-05	2442.33	3.12	0	1.35785e+07	1.16371e+07	1.41936e+07	1.11846e+07	12866197	1.28445e+07	1.12745e+07	2.01212e+07	9.63601e+06	9.40567e+06	1.24522e+07	7537594
[R].LISLTDENALSGNEELTVK.[I]	3	P14625	1xTMTpro [K19]; 1xTMTpro [N-Term]	7.495e-06	71	5.338e-05	2654.47	3.68	0	7.28558e+06	6.5802e+06	8.17805e+06	5.11821e+06	5.71403e+06	7.17465e+06	7.34359e+06	6.68673e+06	7.39417e+06	6.62058e+06	5.95353e+06	4.38635e+06
[R].EIADGLCLEVEGK.[M]	5	P13693	1xCarbamidomethyl [C7]; 1xTMTpro [K13]; 1xTMTpro [N-Term]	3.16e-07	62	5.338e-05	2041.11	-2.82	0	2.95111e+06	2.92132e+06	3.05327e+06	2.51164e+06	2.70117e+06	3.55955e+06	1.78198e+06	1.87231e+06	1.80595e+06	1.9856e+06	1.48595e+06	1.40208e+06
[R].EIADLGEALATAVIPQWQK.[D]	3	P49588	1xTMTpro [K19]; 1xTMTpro [N-Term]	1.35e-05	47	5.338e-05	2661.51	-1.13	0	934043	965357	1.00155e+06	774172	884378	1.08451e+06	598985	709611	647573	729499	576437	499089
[R].ILSISADIETIGEILK.[K]	2	P61978	1xTMTpro [K16]; 1xTMTpro [N-Term]	3.006e-05	26	5.338e-05	2323.4	-0.08	0	242551	246323	273361	237256	259324	272829	487208	431110	525763	485690	447772	308476
[K].IISIFSGTEK.[G]	1	Q13177	1xTMTpro [K10]; 1xTMTpro [N-Term]	4.005e-05	36	5.338e-05	1703.02	5.51	0	3.01658e+06	3.05622e+06	3.04578e+06	2.7325e+06	2842173	2.78952e+06	2.87043e+06	3.74982e+06	2.94869e+06	3.06052e+06	2847977	2.2291e+06
[K].LISKPVASDSTYFAWCPDGEHILTATCAPR.[L]	1	Q9BY44	2xCarbamidomethyl [C16; C27]; 1xTMTpro [K4]; 1xTMTpro [N-Term]	7.402e-08	60	5.338e-05	3972.03	2.34	0	1.11418e+06	956629	1.20141e+06	951902	1.04335e+06	1.13802e+06	1151624	1.39146e+06	1.3037e+06	1.13364e+06	1.26755e+06	858348
[R].ELAEAMAAQHTAESECEQLVK.[E]	2	Q14980	1xCarbamidomethyl [C16]; 1xTMTpro [K21]; 1xTMTpro [N-Term]	3.508e-05	49	5.338e-05	2953.49	0.85	0	264776	251997	265296	215598	249570	273429	301605	297843	296434	337570	246506	220131
[K].EIAEAYLGGK.[V]	1	P54652	1xTMTpro [K10]; 1xTMTpro [N-Term]	2.916e-05	45	5.338e-05	1658.96	0.79	0	534420	490029	530445	478129	445814	493659	252447	298754	273465	289972	238921	197047
[K].EIAEAYLGK.[T]	10	P11142	1xTMTpro [K9]; 1xTMTpro [N-Term]	1.931e-05	37	5.338e-05	1601.94	0.58	0	3.86005e+07	3.60628e+07	3.82594e+07	3.15906e+07	3.48387e+07	3.47604e+07	4.14527e+07	3.60354e+07	4.20333e+07	4.32278e+07	2.98439e+07	2.76541e+07
[R].LISVCYFESENDWWVSK.[H]	2	Q92747	1xCarbamidomethyl [C5]; 1xTMTpro [K17]; 1xTMTpro [N-Term]	5.31e-06	42	5.338e-05	2770.4	0.46	0	1.48143e+06	1.42563e+06	1.59899e+06	1.30904e+06	1.41058e+06	1.46996e+06	1.0756e+06	1.19679e+06	984880	977768	860424	784873
[K].EIAEAYLGYPVTNAVITVPAYFNDSQR.[Q]	2	P0DMV8	1xTMTpro [N-Term]	9.116e-08	72	5.338e-05	3305.7	-1.83	0	338079	330067	401076	323564	355181	387261	315213	306888	232628	242581	231375	186080
[R].ELAEDGYSGVEVR.[V]	9	P23396	1xTMTpro [N-Term]	4.384e-06	60	5.338e-05	1727.88	-0.42	0	4.21366e+06	3.88899e+06	4.35575e+06	3.72851e+06	4.18402e+06	4.46405e+06	3.5982e+06	3.8785e+06	3.6293e+06	3.74759e+06	3.17515e+06	2.62663e+06
[K].LLSESAQPLK.[K]	4	Q9H3N1	1xTMTpro [K10]; 1xTMTpro [N-Term]	5.248e-05	29	5.338e-05	1694.03	-1.61	0	5.48538e+06	5.29918e+06	5.96419e+06	5.31696e+06	6.2768e+06	5.15238e+06	6.85687e+06	7264609	6.1564e+06	6.36566e+06	6.62403e+06	4.21003e+06
[R].EIAEEYGGVMVSFPR.[S]	2	Q00341	1xTMTpro [N-Term]	3.873e-07	54	5.338e-05	1988.01	-1.26	0	1.09064e+06	1.08951e+06	1.07671e+06	897136	1.00965e+06	1.11594e+06	1038786	1.15003e+06	1.04975e+06	1.07798e+06	856281	785543
[R].EIAEEYGGVMVSFPR.[S]	2	Q00341	1xOxidation [M10]; 1xTMTpro [N-Term]	2.251e-05	42	5.338e-05	2004.01	1.1	0	395180	434911	431509	328765	367216	484992	426151	434684	359464	412787	248956	350251
[R].LISEILSESVVPDVR.[S]	2	Q969G3	1xTMTpro [N-Term]	3.272e-05	64	5.338e-05	1960.13	-1	0	128881	129809	134037	105588	113128	149162	146995	146379	149050	157827	127756	101695
[K].LLSELDQQSTEMPR.[T]	2	O95793	1xTMTpro [N-Term]	4.066e-05	61	5.338e-05	1951.01	-2.82	0	368780	351782	379031	326064	371622	439243	507234	443669	513128	516818	361307	337804
[K].LLSEEVFDFSSGQITQVK.[S]	2	O14980	1xTMTpro [K18]; 1xTMTpro [N-Term]	3.439e-05	56	5.338e-05	2635.45	3.46	0	4.27358e+06	3.98346e+06	4.76569e+06	3.19727e+06	4199082	4.51972e+06	4.8742e+06	4.69765e+06	4.86026e+06	4.82239e+06	4.00584e+06	3.207e+06
[R].EIAEPLFDLK.[V]	1	Q9Y613	1xTMTpro [K10]; 1xTMTpro [N-Term]	2.632e-05	34	5.338e-05	1783.05	-1.15	0	1.45105e+06	1.35966e+06	1.4161e+06	1.02539e+06	1.18582e+06	1.30409e+06	756804	867129	771826	813500	733035	634603
[R].ELAEQELEK.[Q]	6	Q15149	1xTMTpro [K9]; 1xTMTpro [N-Term]	6.459e-05	27	5.338e-05	1696.96	-4.06	0	5.36477e+06	5.1009e+06	5.20141e+06	4.63686e+06	5.30461e+06	5.79259e+06	6.44537e+06	6.15265e+06	6.04297e+06	6.05923e+06	5.33314e+06	4.54961e+06
[R].LLSDSLPPSTGTFQEAQSR.[L]	4	Q9Y490	1xTMTpro [N-Term]	1.633e-05	43	5.338e-05	2338.22	-0.96	0	2.54869e+06	2337246	2.80736e+06	2.3415e+06	2.57767e+06	2568702	2.33502e+06	2.44729e+06	2.2768e+06	2.29809e+06	2.4898e+06	1.46603e+06
[R].ELAEQTLNNIK.[Q]	4	Q92499	1xTMTpro [K11]; 1xTMTpro [N-Term]	8.291e-07	67	5.338e-05	1881.09	-0.66	0	3.65775e+06	3.46929e+06	4.01502e+06	3.37068e+06	3.8445e+06	3.64278e+06	3.08079e+06	3.3489e+06	2.98349e+06	2.72989e+06	2.84113e+06	2.00902e+06
[R].ELAESDFASTFR.[L]	3	Q9UBW8	1xTMTpro [N-Term]	6.012e-06	46	5.338e-05	1676.85	0.04	0	962171	938751	933142	822782	928636	1.00816e+06	966066	1.04458e+06	854685	882783	702164	719690
[K].LISGEYIGALAMSEPNAGSDVVSMK.[L]	1	P26440	1xTMTpro [K25]; 1xTMTpro [N-Term]	1.315e-06	62	5.338e-05	3147.66	3.05	0	162559	160318	181058	133779	151284	177074	197493	212468	217309	225225	199988	152608
[R].ELAAGAFGTK.[K]	2	Q14527	1xTMTpro [K10]; 1xTMTpro [N-Term]	4.034e-05	42	5.338e-05	1572.92	0.93	0	997345	952677	1.02062e+06	895372	969065	1.00742e+06	983309	1.12639e+06	960412	929205	897685	673645
[K].ELAAEDEQVFLMK.[Q]	2	O43237	1xOxidation [M12]; 1xTMTpro [K13]; 1xTMTpro [N-Term]	3.69e-05	44	5.338e-05	2147.15	2.37	0	976670	1.01067e+06	1.00117e+06	809157	914299	1.17944e+06	946930	828628	1.05387e+06	1.0767e+06	654091	628135
[K].ELAAEDEQVFLMK.[Q]	3	O43237	1xTMTpro [K13]; 1xTMTpro [N-Term]	4.303e-05	52	5.338e-05	2131.16	1.23	0	1.75695e+06	1.81087e+06	1.73183e+06	1.38753e+06	1.46506e+06	1.8108e+06	1.35643e+06	1.27005e+06	1.5047e+06	1.57398e+06	1.04601e+06	1.14572e+06
[R].ILTLESNVDTTANSSCQINR.[V]	1	O43815	1xCarbamidomethyl [C16]; 1xTMTpro [N-Term]	7.371e-06	38	5.338e-05	2540.29	1.99	0	441409	435118	487450	382325	452336	506730	430536	436032	459762	443339	359234	300804
[R].EKLNIGYIEDLK.[A]	2	P05120	2xTMTpro [K2; K12]; 1xTMTpro [N-Term]	1.512e-05	26	5.338e-05	2347.41	-4.21	1	1.81587e+06	1.56289e+06	1.77878e+06	1.72983e+06	2.19728e+06	2.9259e+06	1.51575e+07	3.1944e+07	7018262	8.75573e+06	1.11102e+07	10701445
[K].EKLPGELEPVQATQNK.[T]	3	O75821	2xTMTpro [K2; K16]; 1xTMTpro [N-Term]	2.504e-05	31	5.338e-05	2693.57	0.64	1	2.17083e+06	2.08993e+06	2.22e+06	1.83064e+06	2.07278e+06	2.31391e+06	2.29363e+06	2.55396e+06	2.14804e+06	2.29483e+06	1.9376e+06	1.60851e+06
[R].LITIEINPDCAAITQR.[M]	3	P21964	1xCarbamidomethyl [C10]; 1xTMTpro [N-Term]	3.957e-05	67	5.338e-05	2132.17	7.32	0	1.60898e+06	1.34966e+06	1.55734e+06	1.36313e+06	1.35142e+06	1.56779e+06	1.42706e+06	1.62322e+06	1.43862e+06	1.52032e+06	1.22421e+06	983393
[K].IITLEEGDIILTGTPK.[G]	2	Q6P587	1xTMTpro [K16]; 1xTMTpro [N-Term]	1.846e-05	55	5.338e-05	2321.38	-3.15	0	899662	857655	924445	792605	846625	999717	1.66736e+06	1.43998e+06	1.5156e+06	1.69671e+06	1.21023e+06	1.12548e+06
[R].EKLQEEMLQREEAENTLQSFR.[Q]	3	P08670	1xTMTpro [K2]; 1xTMTpro [N-Term]	8.544e-06	33	5.338e-05	3216.68	0.1	2	5.13968e+06	2.95256e+06	3.58757e+06	4.55062e+06	4.5024e+06	3.89331e+06	1.66148e+06	1.02002e+07	0	839447	1.46598e+06	978293
[R].LITHGLGGEGYLNFMGNEFGHPEWLDFPR.[K]	2	Q04446	1xOxidation [M15]; 1xTMTpro [N-Term]	3.614e-07	47	5.338e-05	3623.77	1.91	0	671933	645533	754141	631460	724778	766541	754938	771293	703162	780817	624708	512339
[R].EKPAQDPLYDVPNASGGQAGGPQRPGR.[V]	1	Q13671	1xTMTpro [K2]; 1xTMTpro [N-Term]	2.802e-06	13	5.338e-05	3370.77	-3.61	0	396082	406904	435484	363981	365818	409999	370402	385857	450100	395506	278003	249552
[R].EKPDDPLNYFLGGCAGGLTLGAR.[T]	3	Q86Y39	1xCarbamidomethyl [C14]; 1xTMTpro [K2]; 1xTMTpro [N-Term]	1.889e-06	50	5.338e-05	3029.6	-1.34	0	3.04988e+06	2.78168e+06	3.26199e+06	2.60893e+06	2.84938e+06	2.99471e+06	3.71733e+06	3.99241e+06	4.06012e+06	3.88107e+06	3.47856e+06	2.45307e+06
[K].LLTEYGVSVLVLEAR.[D]	1	P21397	1xTMTpro [N-Term]	5.631e-06	55	5.338e-05	1966.15	1.89	0	459609	449054	493758	349874	412025	465769	319855	354018	303721	360443	246396	261081
[R].EKPLALYMFSSNDK.[V]	1	P30838	2xTMTpro [K2; K14]; 1xTMTpro [N-Term]	1.049e-05	30	5.338e-05	2555.44	1.74	0	1.62599e+06	1550767	1.83444e+06	1.53362e+06	1787755	1.96659e+06	5.12273e+06	8781724	4.61994e+06	5708054	4.77574e+06	4.43171e+06
[R].LLTEYCIETGAPDGSFLVR.[E]	1	P19174	1xCarbamidomethyl [C6]; 1xTMTpro [N-Term]	7.435e-06	28	5.338e-05	2445.27	-2.25	0	427066	391993	437644	350081	363251	420321	425901	446479	458108	463988	351384	323517
[R].LLTEIHGGAGGPSGR.[A]	4	Q16763	1xTMTpro [N-Term]	6.772e-05	34	5.338e-05	1725.96	-3.82	0	1.99424e+06	1.8109e+06	2.1934e+06	2.04188e+06	2.28948e+06	2.2038e+06	2.0786e+06	2.173e+06	1.90743e+06	2.04233e+06	1.99624e+06	1.37485e+06
[K].EKPSFELSGALLEDTNTFR.[G]	1	Q8TAD8	1xTMTpro [K2]; 1xTMTpro [N-Term]	1.304e-06	41	5.338e-05	2762.49	1.33	0	862419	679220	832241	705162	658628	877310	805799	856735	833237	842268	625027	586515
[K].EKPSYDTETDPSEGLMNVLK.[K]	2	Q9HB71	2xTMTpro [K2; K20]; 1xTMTpro [N-Term]	7.928e-08	36	5.338e-05	3165.68	0.18	0	1.72006e+06	1.78078e+06	1.88479e+06	1.27085e+06	1.35784e+06	1.81652e+06	1.17043e+06	1165981	1.36043e+06	1.35104e+06	1.03986e+06	896520
[R].IITEGFEAAK.[E]	7	P40227	1xTMTpro [K10]; 1xTMTpro [N-Term]	2.301e-05	52	5.338e-05	1686.99	3.5	0	1.12177e+07	1.05743e+07	1.22819e+07	1.12579e+07	1.12114e+07	1.12685e+07	9.78789e+06	1.0046e+07	8.81911e+06	8.82145e+06	8.69206e+06	6.17018e+06
[K].EKPVCGTTYK.[V]	5	Q14444	1xCarbamidomethyl [C5]; 2xTMTpro [K2; K10]; 1xTMTpro [N-Term]	4.122e-05	7	5.338e-05	2095.2	1.19	0	8.01092e+06	7.04895e+06	8.05539e+06	7.64702e+06	8.52135e+06	7.70515e+06	6.52719e+06	7.3768e+06	6.21329e+06	6685760	6191563	4.09271e+06
[K].EKPYFPIPEEYTFIQNVPLEDR.[V]	9	Q00839	1xTMTpro [K2]; 1xTMTpro [N-Term]	4.025e-05	54	5.338e-05	3332.77	3.02	0	1.13709e+07	1.07725e+07	1.20695e+07	9.53226e+06	1.0205e+07	1.1995e+07	1.10153e+07	1.02441e+07	1.22863e+07	1.04265e+07	9.41362e+06	7.5062e+06
[K].EKQEFLEGGVGHVEMLFR.[C]	1	Q5MNZ6	1xTMTpro [K2]; 1xTMTpro [N-Term]	4.909e-05	11	5.338e-05	2713.46	-2.95	1	3499159	3.18436e+06	3.66677e+06	3032269	3.62628e+06	3385279	3.66805e+06	3861505	3700636	3817998	3643783	2.72823e+06
[R].ILTEAEIDAHLVALAERD.[-]	4	P60900	1xTMTpro [N-Term]	6.238e-08	102	5.338e-05	2283.25	0.89	1	1.08324e+06	1.13764e+06	1.11181e+06	835197	979631	1.16806e+06	1.00568e+06	987344	974127	984189	675508	755029
[R].ILTDYGFEGHPFR.[K]	11	O75489	1xTMTpro [N-Term]	4.241e-06	63	5.338e-05	1855.97	-0.02	0	5.74586e+06	4.6459e+06	5.53808e+06	4.89976e+06	5.40938e+06	5.48391e+06	5.49508e+06	7.61575e+06	4.6842e+06	5.11101e+06	4.81401e+06	3.57861e+06
[R].LLTAHELPLDAHVLEPDEDLQR.[L]	1	Q8WUQ7	1xTMTpro [N-Term]	1.988e-05	15	5.338e-05	2828.51	2.86	0	156509	145850	152155	108164	122324	170757	130357	144654	148746	167495	79253.3	121604
[K].LLSYNLPLELENLR.[S]	1	P35790	1xTMTpro [N-Term]	6.377e-05	41	5.338e-05	1991.15	-1.29	0	248822	242059	273330	229326	239355	250271	262365	313898	241610	297387	270629	184397
[K].LLSYASYCIEHGDLELAAK.[F]	2	Q16891	1xCarbamidomethyl [C8]; 1xTMTpro [K19]; 1xTMTpro [N-Term]	2.271e-07	63	5.338e-05	2761.47	13.35	0	1.06323e+07	8697766	1.09351e+07	8.44585e+06	1.01138e+07	1.01339e+07	9.52193e+06	1.04912e+07	9.31129e+06	8.67456e+06	1.08414e+07	5.93229e+06
[K].EKYPSHSFIGEESVAAGEK.[S]	1	P29218	2xTMTpro [K2; K19]; 1xTMTpro [N-Term]	4.207e-05	7	5.338e-05	2977.61	-0.8	1	1.33901e+06	1.4147e+06	1.48801e+06	1.42537e+06	1651717	1.76513e+06	2.2512e+06	2.19489e+06	1.98502e+06	1.97956e+06	2.03729e+06	1.44845e+06
[K].EKYQEEFEHFQQELDK.[K]	1	P49257	2xTMTpro [K2; K16]; 1xTMTpro [N-Term]	4.383e-05	32	5.338e-05	3039.59	1.54	1	2.59419e+06	2.36256e+06	2.80945e+06	1.95505e+06	2.42196e+06	2.93339e+06	5055562	6.0469e+06	4412381	4.38388e+06	4.20005e+06	3.38936e+06
[K].LISWYDNEFGYSNR.[V]	13	P04406	1xTMTpro [N-Term]	2.217e-05	42	5.338e-05	2068.01	-0.09	0	3.56297e+07	3.45181e+07	3.48655e+07	3.06723e+07	3.51833e+07	3.55242e+07	3.16256e+07	3.5632e+07	2.86755e+07	3.2165e+07	2.47238e+07	2.40765e+07
[K].IISDNLTYCK.[C]	2	Q9Y2X3	1xCarbamidomethyl [C9]; 1xTMTpro [K10]; 1xTMTpro [N-Term]	3.711e-06	55	5.338e-05	1835.02	0.28	0	1.67504e+06	1.38842e+06	1.52429e+06	1.48561e+06	1.61072e+06	1.53608e+06	1.93849e+06	2.19754e+06	1.95872e+06	2.08112e+06	1.93935e+06	1.24157e+06
[K].LLSDFLDSEVSELR.[T]	3	Q9BPX3	1xTMTpro [N-Term]	6.468e-05	55	5.338e-05	1927.03	0.85	0	249367	229142	228450	200179	208040	252772	202857	229514	211482	222161	185803	158078
[K].ILSAICIVGEENILDK.[L]	2	O60879	1xCarbamidomethyl [C6]; 1xTMTpro [K16]; 1xTMTpro [N-Term]	2.044e-05	40	5.338e-05	2395.38	1.83	0	447056	448070	400888	361509	410881	473201	495111	628040	399985	400504	435952	373672
[K].IISAASEGGANVFTVSYFK.[N]	1	P14868	1xTMTpro [K19]; 1xTMTpro [N-Term]	2.818e-09	80	5.338e-05	2569.42	0.88	0	1.88425e+06	1.76571e+06	2.11307e+06	1757098	1.89856e+06	1878572	1484023	1.78958e+06	1368192	1.3674e+06	1.32427e+06	937797
[K].ILQEYITQEGHK.[L]	3	Q9BXS5	1xTMTpro [K12]; 1xTMTpro [N-Term]	3.481e-05	30	5.338e-05	2067.17	0.26	0	1.09014e+06	1.073e+06	1.12671e+06	1.0163e+06	1199800	1.19014e+06	1382708	1.51795e+06	1.29303e+06	1.34039e+06	1.29859e+06	1.09921e+06
[R].LIQEQEQELVGALAADLHK.[N]	2	P30838	1xTMTpro [K19]; 1xTMTpro [N-Term]	3.194e-07	61	5.338e-05	2713.54	0.43	0	348422	332406	325576	220328	359866	462949	3.21855e+06	4.24607e+06	3.54491e+06	3.84284e+06	2.70484e+06	3.0033e+06
[K].IIQEQDAGLDALSSIISR.[Q]	2	Q9UNK0	1xTMTpro [N-Term]	1.455e-06	43	5.338e-05	2233.24	0.92	0	428701	484700	417951	374545	388677	501120	517283	560391	554712	563173	422094	403657
[K].ELASQPDVDGFLVGGASLKPEFVDIINAK.[Q]	7	P60174	2xTMTpro [K19; K29]; 1xTMTpro [N-Term]	8.957e-06	26	5.338e-05	3942.2	-0.85	0	6.57749e+06	6.74542e+06	7.20586e+06	4.89338e+06	5.62969e+06	7.00851e+06	4.50939e+06	5.03685e+06	5.49846e+06	4.97644e+06	3.64561e+06	3.43018e+06
[K].ELASSEQNK.[N]	1	Q92878	1xTMTpro [K9]; 1xTMTpro [N-Term]	4.541e-05	46	5.338e-05	1613.9	-2	0	410938	361348	403709	352925	409036	403330	553285	554751	506024	559257	432200	376849
[R].ELATNLNVGTSSSAASSLK.[K]	1	Q8NFD5; O14497	1xTMTpro [K19]; 1xTMTpro [N-Term]	6.576e-06	53	5.338e-05	2458.36	-1.26	0	237432	212190	262109	207335	239634	233302	253113	228644	245630	264874	262194	170246
[K].ELATVLSDQPGLLGPK.[A]	2	Q9Y2A7	1xTMTpro [K16]; 1xTMTpro [N-Term]	3.109e-05	54	5.338e-05	2246.33	-0.86	0	1.46025e+06	1306266	1.50149e+06	1.22258e+06	1.37002e+06	1.43406e+06	1.58106e+06	1.6421e+06	1.38046e+06	1.45901e+06	1.23119e+06	902271
[R].ILQEHEQIK.[K]	3	Q14152	1xTMTpro [K9]; 1xTMTpro [N-Term]	6.581e-05	45	5.338e-05	1746.04	1.63	0	1.39655e+06	1.25626e+06	1.33719e+06	1.20344e+06	1.38506e+06	1.34627e+06	1.55432e+06	1.78192e+06	1.43767e+06	1.55044e+06	949841	1.23079e+06
[R].ILQEAQNLMALTNVDTPLK.[G]	1	Q99459	1xTMTpro [K19]; 1xTMTpro [N-Term]	1.333e-05	50	5.338e-05	2720.55	4.5	0	457684	409283	507203	383689	422947	462241	576249	536462	610794	521671	495445	332596
[R].LLQDYSELEEENISLQK.[Q]	2	Q8TD16	1xTMTpro [K17]; 1xTMTpro [N-Term]	1.1e-06	80	5.338e-05	2659.43	-0.68	0	406832	439219	462590	345624	366122	510853	503943	486809	431724	491185	308662	364733
[R].LLQDYPITDVCQILQK.[A]	1	Q9NVG8	1xCarbamidomethyl [C11]; 1xTMTpro [K16]; 1xTMTpro [N-Term]	2.422e-05	48	5.338e-05	2555.44	-0.29	0	629340	661499	660725	548218	640470	622230	673431	665464	571009	638872	600797	382740
[R].LLQDSVDFSLADAINTEFK.[N]	21	P08670	1xTMTpro [K19]; 1xTMTpro [N-Term]	1.048e-06	71	5.338e-05	2734.48	-0.81	0	1.79508e+07	1.63342e+07	1.8781e+07	1.50195e+07	1.67977e+07	1.94373e+07	1.26013e+07	1.29823e+07	1.32039e+07	1.2776e+07	1.12377e+07	8.16074e+06
[R].LLQDHPWLLSQNLVVKPDQLIK.[R]	1	P53396	2xTMTpro [K16; K22]; 1xTMTpro [N-Term]	3.527e-06	35	5.338e-05	3510.1	1.56	0	16610841	16883724	17590272	14189608	15876351	16875620	9.22502e+06	11234716	8.8632e+06	9.53704e+06	8.90919e+06	6.77514e+06
[K].EICDHQAEQLSR.[T]	1	Q5M775	1xCarbamidomethyl [C3]; 1xTMTpro [N-Term]	6.711e-05	24	5.338e-05	1789.88	-2.61	0	535998	482078	493249	494188	524933	575506	331809	364559	266150	323695	338101	207494
[K].EICELTGIDQSVLER.[A]	1	O43795	1xCarbamidomethyl [C3]; 1xTMTpro [N-Term]	5.261e-05	66	5.338e-05	2066.08	0.69	0	164665	153328	169528	129584	138900	171674	105487	107852	94613.5	102112	81320.9	84668.8
[R].LLQAMEPVHVAR.[N]	1	Q16401	1xTMTpro [N-Term]	1.595e-05	41	5.338e-05	1667.96	-0.23	0	431949	438372	455945	426435	438329	418111	369894	426498	376258	389458	447271	290258
[K].LLQAGEENQVLELLIHR.[D]	3	Q9NPJ6	1xTMTpro [N-Term]	4.674e-07	89	5.338e-05	2279.3	-0.11	0	458869	469410	467143	402849	455459	483723	626940	587767	575940	598312	530670	404110
[R].LLQAETASNSAR.[A]	1	Q14980	1xTMTpro [N-Term]	3.137e-05	37	5.338e-05	1564.86	-0.09	0	433767	450935	393076	367616	437277	393464	594760	649218	559692	555138	578269	382937
[R].ELCQGLGQPGSVLR.[V]	6	P13489	1xCarbamidomethyl [C3]; 1xTMTpro [N-Term]	1.186e-05	44	5.338e-05	1817.99	-1.74	0	4.07742e+06	3.73879e+06	4.36709e+06	3.82465e+06	4.38585e+06	4.14054e+06	4.73202e+06	5.0768e+06	5.10091e+06	5.12194e+06	4.46739e+06	3.34045e+06
[R].ELCQQIHAECK.[R]	3	Q86XP3	2xCarbamidomethyl [C3; C10]; 1xTMTpro [K11]; 1xTMTpro [N-Term]	2.32e-05	29	5.338e-05	2024.05	0.13	0	3.09764e+06	2.76245e+06	3.21268e+06	2.77557e+06	3.05728e+06	3.41198e+06	2.85351e+06	2.9964e+06	3.11509e+06	3.1081e+06	2.78048e+06	2.1208e+06
[R].EICSLFGEAPQNLSQTQR.[S]	1	Q93008	1xCarbamidomethyl [C3]; 1xTMTpro [N-Term]	9.847e-06	46	5.338e-05	2382.2	-10.28	0	524598	473726	561004	466293	470013	554387	576690	602757	583438	576454	579569	392707
[R].IIPVLLEHGLER.[L]	1	P18858	1xTMTpro [N-Term]	4.737e-05	48	5.338e-05	1693.03	0.59	0	894012	808594	999085	735193	832424	808422	1.08868e+06	1.10152e+06	1051195	1.07e+06	904597	778081
[K].ILPVFDEPPNPTNVEESLKR.[T]	1	Q9NYL9	1xTMTpro [K19]; 1xTMTpro [N-Term]	8.26e-06	46	5.338e-05	2902.62	4.98	1	538031	499630	557906	436305	529282	636779	465894	631490	364299	355865	370625	283015
[K].ILPVFDEPPNPTNVEESLK.[R]	2	Q9NYL9	1xTMTpro [K19]; 1xTMTpro [N-Term]	3.751e-06	41	5.338e-05	2746.52	-0.92	0	1.34406e+06	1323459	1.45956e+06	1.22605e+06	1.34256e+06	1.53144e+06	1.35341e+06	1.34221e+06	1.66176e+06	1.47192e+06	1.30235e+06	967848
[R].LLPSFVSSENAFYLSPDIR.[K]	1	P12111	1xTMTpro [N-Term]	9.248e-06	70	5.338e-05	2459.31	9.79	0	923718	950874	960301	870056	995176	1.01482e+06	912118	1.11933e+06	838166	915391	729551	596526
[R].IIPPGSGIIHQVNLEYLAR.[V]	1	P21399	1xTMTpro [N-Term]	1.387e-05	54	5.338e-05	2394.38	2.76	0	1.48602e+06	1.31323e+06	1713006	1.42676e+06	1.54423e+06	1.72336e+06	2.29811e+06	3015794	2.33548e+06	2.57952e+06	1.92178e+06	1.86393e+06
[R].ILPPGLLAYLESSDLVPEKDADR.[M]	2	O75165	1xTMTpro [K19]; 1xTMTpro [N-Term]	4.027e-05	39	5.338e-05	3119.75	-2.23	1	267072	265081	289336	217996	229486	286194	259188	271215	249912	211911	224914	174438
[R].ELAQQVQQVADDYGK.[C]	3	Q92841	1xTMTpro [K15]; 1xTMTpro [N-Term]	1.55e-05	71	5.338e-05	2300.24	2.59	0	5.35102e+06	4.99882e+06	5.59218e+06	4.02225e+06	4.58101e+06	5.20832e+06	4.64975e+06	5.13777e+06	4.92157e+06	5.21322e+06	4.17665e+06	3.23947e+06
[KR].LLGGQIGLEDFIFAHVK.[G]	2	O14908	1xTMTpro [K17]; 1xTMTpro [N-Term]	8.704e-07	61	5.338e-05	2465.44	3.99	0	1.04708e+06	922285	1.11586e+06	1.04722e+06	1.16104e+06	1.09099e+06	1.14758e+06	1.06618e+06	1.04964e+06	1.00359e+06	910408	686291
[K].ILQEYVEHQVDDAMMANAAQK.[F]	2	P08243	1xTMTpro [K21]; 1xTMTpro [N-Term]	3.176e-07	61	5.338e-05	3012.54	0.66	0	1.2025e+06	1.21829e+06	1.32166e+06	1.1487e+06	1.28583e+06	1.58227e+06	562448	619465	742715	681590	495056	488951
[K].ILQEYVEHQVDDAMMANAAQK.[F]	3	P08243	1xOxidation [M]; 1xTMTpro [K21]; 1xTMTpro [N-Term]	1.798e-05	42	5.338e-05	3028.54	0.62	0	1.69775e+06	1.7168e+06	1.82665e+06	1.71228e+06	1.85764e+06	2.28728e+06	1.1484e+06	1.18805e+06	1.22128e+06	1.21176e+06	935468	897471
[R].LLREELQLLQEQGSYVGEVVR.[A]	1	P62195	1xTMTpro [N-Term]	1.137e-07	57	5.338e-05	2762.54	-1.88	1	717879	631708	749270	571455	629121	777915	682805	947020	546379	566429	578225	418417
[R].ELAGHTGYLSCCR.[F]	4	P62873	2xCarbamidomethyl [C11; C12]; 1xTMTpro [N-Term]	1.93e-05	43	5.338e-05	1827.88	-0.17	0	4.60744e+06	4.05685e+06	4.76714e+06	4.65303e+06	4.74802e+06	4.34758e+06	4.71542e+06	5.31254e+06	4.70829e+06	4.89175e+06	4.68626e+06	3.47019e+06
[R].LLQYSDALEHLLTTGQGVVLER.[S]	1	O95299	1xTMTpro [N-Term]	1.015e-06	49	5.338e-05	2759.53	-0.46	0	1.58108e+06	1.25531e+06	1.84335e+06	1.22264e+06	1.50014e+06	1.60363e+06	2.13115e+06	1.99805e+06	1.99069e+06	1.78192e+06	1.64227e+06	1.19457e+06
[K].LLQYNCPTEHADLQGR.[T]	1	Q9BZF9	1xCarbamidomethyl [C6]; 1xTMTpro [N-Term]	1.132e-05	33	5.338e-05	2219.12	-3.56	0	522267	505821	559851	549384	557702	617931	461429	521090	429399	437505	380936	335882
[R].LLQTSNITK.[LS]	1	Q13153; Q13177	1xTMTpro [K9]; 1xTMTpro [N-Term]	5.002e-05	28	5.338e-05	1626.01	-1.62	0	1017123	887973	1108584	953770	1.08743e+06	966404	1.22037e+06	1.44478e+06	1.1912e+06	1.20468e+06	1.28178e+06	839541
[K].LLQTDDEEEAGLLELLK.[S]	4	P55060	1xTMTpro [K17]; 1xTMTpro [N-Term]	6.841e-06	73	5.338e-05	2537.42	2.98	0	363117	444482	426216	334914	335873	440174	340439	370657	352016	336087	256609	254532
[R].LLQSNPVLEAFGNAK.[T]	1	O00159	1xTMTpro [K15]; 1xTMTpro [N-Term]	3.334e-05	54	5.338e-05	2209.28	6.92	0	2.72758e+06	2395941	2820915	2.41834e+06	2.99046e+06	2.60667e+06	3485020	3306803	3.14762e+06	2.94945e+06	3449631	2.14416e+06
[R].ELAILLGMLDPAEKDEK.[G]	4	P30041	2xTMTpro [K14; K17]; 1xTMTpro [N-Term]	1.102e-06	53	5.338e-05	2797.62	-0.14	1	4.8378e+06	5.18725e+06	5.45907e+06	3.58942e+06	4.06426e+06	5.15347e+06	3.66969e+06	4.47636e+06	3.93878e+06	3.96271e+06	3.30764e+06	2.92377e+06
[K].LLQSIGQAPESISEK.[E]	2	Q13564	1xTMTpro [K15]; 1xTMTpro [N-Term]	4.944e-05	53	5.338e-05	2208.27	0.77	0	2.15018e+06	1.99462e+06	2.23698e+06	2.00022e+06	2.15285e+06	2.24027e+06	2.90025e+06	2.86591e+06	3.01652e+06	2.79062e+06	2.6845e+06	1.86654e+06
[R].LIQSHPESAEDLQEK.[C]	3	Q13813	1xTMTpro [K15]; 1xTMTpro [N-Term]	5.562e-06	47	5.338e-05	2332.26	-0.65	0	1.62121e+06	1.56652e+06	1.66641e+06	1.23977e+06	1.47062e+06	1.81205e+06	1.70913e+06	1.59186e+06	1.53571e+06	1.53802e+06	1.28086e+06	1.15579e+06
[R].LLQQQNLPQTGEQELESLVLK.[L]	1	O15357	1xTMTpro [K21]; 1xTMTpro [N-Term]	3.816e-05	42	5.338e-05	3016.72	1.42	0	95773.4	95981.9	114856	91083.6	91298.6	101226	175259	161825	178600	187219	141576	132765
[K].LLQNQIQQQTWTDEGTPSMR.[E]	1	Q9UIQ6	1xTMTpro [N-Term]	4.652e-05	17	5.338e-05	2678.35	-1.72	0	511109	411096	568782	455763	529418	447854	498648	414066	484070	471063	880566	264843
[K].LIQNNHYAMEDVATR.[R]	4	Q13813	1xOxidation [M9]; 1xTMTpro [N-Term]	4.108e-05	59	5.338e-05	2095.06	-1.67	0	1.72265e+06	1.55312e+06	1.83448e+06	1.62359e+06	1.86159e+06	1.83862e+06	1.96468e+06	1.88438e+06	1.89466e+06	1884964	1.95617e+06	1.34097e+06
[K].LIQNNHYAMEDVATR.[R]	2	Q13813	1xTMTpro [N-Term]	1.613e-05	40	5.338e-05	2079.06	-3.05	0	2.15894e+06	1.94886e+06	2.21291e+06	1845173	2.14008e+06	2.11267e+06	1.95391e+06	2.21395e+06	1.87965e+06	1.95844e+06	1.81206e+06	1.44945e+06
[R].LIQNMDATTEPCTDFFK.[Y]	2	P08473	1xCarbamidomethyl [C12]; 1xTMTpro [K17]; 1xTMTpro [N-Term]	1.731e-05	71	5.338e-05	2639.33	0.6	0	643557	526302	642180	391801	503818	597408	2.977e+06	2.3811e+06	3.14787e+06	3.25366e+06	2.4118e+06	2.07332e+06
[K].LIQNLDANHDGR.[I]	8	Q96FQ6	1xTMTpro [N-Term]	1.146e-05	37	5.338e-05	1669.89	2.55	0	5.2898e+06	4.73236e+06	5.25953e+06	4.74796e+06	5.52919e+06	5.48639e+06	4.6464e+06	5.52472e+06	4.36545e+06	4.52258e+06	4.38778e+06	3.37733e+06
[K].LLQMQPAQHGEIIK.[H]	1	O00203	1xTMTpro [K14]; 1xTMTpro [N-Term]	4.967e-05	30	5.338e-05	2214.29	-6.46	0	1.76354e+06	1639327	1838449	1.57362e+06	1.84048e+06	1638839	1.59874e+06	1.83331e+06	1.57524e+06	1.64251e+06	1.85608e+06	1044797
[K].ELAPAVSVLQLFCSSPK.[A]	1	Q9Y678	1xCarbamidomethyl [C13]; 1xTMTpro [K17]; 1xTMTpro [N-Term]	5.781e-05	58	5.338e-05	2454.39	4.62	0	1.53515e+06	1.44751e+06	1.48496e+06	1.33684e+06	1.50868e+06	1.61781e+06	1.71295e+06	2848195	1.64093e+06	1633174	1.66586e+06	1.29548e+06
[K].ELAPAWEDTSPEQDNR.[Y]	1	P78559	1xTMTpro [N-Term]	6.581e-05	37	5.338e-05	2162.03	-4.93	0	510601	432834	491730	452878	520443	499720	471487	550485	446727	448080	410421	311661
[K].IIQLLDDYPK.[C]	6	P05388	1xTMTpro [K10]; 1xTMTpro [N-Term]	2.768e-05	48	5.338e-05	1826.09	0.5	0	1.11079e+07	1.01005e+07	1.12174e+07	1.05244e+07	1.13922e+07	1.12241e+07	8.38563e+06	9.89635e+06	8.27541e+06	8.22163e+06	7.58663e+06	5.88855e+06
[R].IIQHCSNYSTQELLR.[F]	3	O00429	1xCarbamidomethyl [C5]; 1xTMTpro [N-Term]	3.396e-06	47	5.338e-05	2166.13	0.32	0	2.03062e+06	1.81877e+06	2042461	1.97209e+06	2.12522e+06	2.2051e+06	1.66483e+06	2.08745e+06	1.53397e+06	1.62901e+06	1.65769e+06	1.21228e+06
[R].ELAPLQELIEK.[L]	2	Q7L9L4	1xTMTpro [K11]; 1xTMTpro [N-Term]	1.199e-05	34	5.338e-05	1891.14	1.48	0	1.53011e+06	1.52359e+06	1.45525e+06	1.18862e+06	1.2856e+06	1.68233e+06	1.516e+06	1.67332e+06	1.39522e+06	1.59714e+06	1.1901e+06	1.19843e+06
[K].LIQHAQIPPEDSEIITNMAHLGVPIVTDSTLR.[R]	1	P61764	1xTMTpro [N-Term]	8.102e-07	33	5.338e-05	3813.05	1.12	0	278845	303740	335758	254299	276125	343876	392752	376936	442033	422727	343553	288758
[K].LLQGYHPNDIEK.[E]	3	Q03001	1xTMTpro [K12]; 1xTMTpro [N-Term]	2.703e-05	44	5.338e-05	2035.15	-0.38	0	1.62581e+06	1.52861e+06	1.85874e+06	1.63255e+06	1.84408e+06	1.83247e+06	1.81026e+06	1.67344e+06	1.71124e+06	1.78723e+06	1.66158e+06	1.14704e+06
[K].IIQGQGVDEPLSETGFK.[Q]	2	Q9NQ88	1xTMTpro [K17]; 1xTMTpro [N-Term]	3.17e-06	92	5.338e-05	2426.34	-1.13	0	1.45168e+06	1.45073e+06	1.60362e+06	1.22721e+06	1.38607e+06	1.639e+06	2.24506e+06	2.24088e+06	2.11207e+06	2.20481e+06	1.74742e+06	1.56829e+06
[K].LIQFCAIDELGTNYPK.[D]	1	Q9UHR5	1xCarbamidomethyl [C5]; 1xTMTpro [K16]; 1xTMTpro [N-Term]	2.223e-05	43	5.338e-05	2490.36	3.14	0	1.09882e+06	1056506	1129378	906250	1.00632e+06	1.13325e+06	1.042e+06	1.10691e+06	939425	1.00234e+06	717294	679475
[K].ILQEYVEHQVDDAMMANAAQK.[F]	3	P08243	2xOxidation [M14; M15]; 1xTMTpro [K21]; 1xTMTpro [N-Term]	1.953e-05	39	5.338e-05	3044.53	-0.2	0	1.1081e+06	1.09126e+06	1.05601e+06	1.05341e+06	1.09497e+06	1.45573e+06	964052	965218	965256	1.0494e+06	628897	794912
[R].ELAQQIQK.[V]	10	P60842; Q14240	1xTMTpro [K8]; 1xTMTpro [N-Term]	6.772e-05	34	5.338e-05	1565.95	0.74	0	4.47014e+07	3.72203e+07	4.59673e+07	4.15495e+07	4.58878e+07	4.27902e+07	4.49632e+07	4.95497e+07	3.86021e+07	4.39245e+07	4.26432e+07	2.8646e+07
[R].IITITGTQDQIQNAQYLLQNSVK.[Q]	1	P61978	1xTMTpro [K23]; 1xTMTpro [N-Term]	1.131e-05	81	5.338e-05	3197.8	8.2	0	5259774	4724082	5197666	4529064	4879193	5.62592e+06	5.21511e+06	5.54891e+06	4.64971e+06	4.34553e+06	4062475	3246708
[R].EIENYPHFFLDFENAQPTEGER.[E]	1	Q9H0Q0	1xTMTpro [N-Term]	3.342e-05	13	5.338e-05	2986.42	-1.07	0	118748	127778	140304	107107	116375	150693	133160	116768	128203	122181	106927	100590
[K].LLGELLQDNAK.[L]	3	P37837	1xTMTpro [K11]; 1xTMTpro [N-Term]	4.007e-06	64	5.338e-05	1822.09	-2.23	0	8.39535e+06	7.17271e+06	8.47756e+06	7.89012e+06	8.07264e+06	8.38571e+06	7.87795e+06	9.42886e+06	7.51511e+06	7.07822e+06	6.89112e+06	5.9305e+06
[K].ELHVGENQIEMLEAEHLK.[H]	1	Q9H9A6	1xTMTpro [K18]; 1xTMTpro [N-Term]	1.029e-05	35	5.338e-05	2727.46	-0.03	0	181619	190376	209962	154873	159979	236921	220289	220096	204838	196293	162502	156816
[R].ILDIVPPTFSALCPANPTCIYK.[Y]	1	Q09161	2xCarbamidomethyl [C13; C19]; 1xTMTpro [K22]; 1xTMTpro [N-Term]	3.174e-05	33	5.338e-05	3098.69	-1.35	0	674156	565040	744068	595629	653404	672280	861560	903731	882385	851918	866450	610176
[K].ILDLSSTFLMGTNFPNK.[I]	2	Q99797	1xTMTpro [K17]; 1xTMTpro [N-Term]	6.594e-05	35	5.338e-05	2506.39	5.36	0	755164	742876	861084	701526	783614	756097	943908	869390	951173	912842	854005	643668
[K].LLDLSSNQLIDENQLYLIAHLPR.[L]	1	Q15813	1xTMTpro [N-Term]	7.426e-06	49	5.338e-05	2982.66	3.11	0	316910	321731	302545	267073	246820	345111	306314	285105	289512	278276	245762	196733
[K].IIDINYYPVPEACLSNK.[R]	1	P23921	1xCarbamidomethyl [C13]; 1xTMTpro [K17]; 1xTMTpro [N-Term]	2.569e-05	54	5.338e-05	2617.42	2.83	0	1737476	1.56936e+06	2.04926e+06	1.32484e+06	1.39764e+06	1.54338e+06	1.24416e+06	1.42727e+06	1054782	1.24817e+06	1.0528e+06	885041
[R].LIDLNNGEGQIFTIDGPLCLK.[N]	1	Q96SY0	1xCarbamidomethyl [C19]; 1xTMTpro [K21]; 1xTMTpro [N-Term]	3.445e-05	42	5.338e-05	2938.62	1.72	0	230981	194415	236353	176701	215633	224891	276564	273371	271473	242782	264551	210546
[R].LIDLHSPSEIVK.[Q]	9	P60866	1xTMTpro [K12]; 1xTMTpro [N-Term]	2.165e-05	55	5.338e-05	1959.18	0.32	0	6.17723e+06	5.5402e+06	6.52231e+06	5.68594e+06	6.46127e+06	6.49123e+06	5.87452e+06	6.24974e+06	5.15819e+06	5.38328e+06	5.02593e+06	3.77058e+06
[R].ILDLGITGPEGHVLSRPEEVEAEAVNR.[A]	3	Q16555	1xTMTpro [N-Term]	4.519e-07	46	5.338e-05	3204.72	0.39	0	2.2987e+06	2.2153e+06	2.22095e+06	1.78906e+06	2.0474e+06	2.74305e+06	2.76847e+06	3.01983e+06	3.04128e+06	3.01968e+06	2.16274e+06	2.42835e+06
[K].LLDIACWIHHK.[Y]	1	P07339	1xCarbamidomethyl [C6]; 1xTMTpro [K11]; 1xTMTpro [N-Term]	6.154e-05	37	5.338e-05	2014.16	2.72	0	7240729	5760296	7268418	7000377	7.99479e+06	7606325	8838433	10925328	8.97407e+06	8308492	7306176	5.8486e+06
[K].IIDKEGDDYEVIPNSNFYVSR.[T]	1	Q9NTJ3	1xTMTpro [K4]; 1xTMTpro [N-Term]	3.231e-07	47	5.338e-05	3081.6	-0.73	1	1.71093e+06	1.74098e+06	1.80789e+06	1358694	1.41376e+06	1.8778e+06	1.3914e+06	1.51321e+06	1.12483e+06	1276808	965059	957391
[K].ILDHQQQMTVLDQTK.[T]	2	Q9Y4G6	1xTMTpro [K15]; 1xTMTpro [N-Term]	5.671e-05	26	5.338e-05	2406.33	-0.68	0	354208	315257	374526	318999	340570	376612	494042	577260	471323	512681	365396	355908
[K].LLDFGSLSNLQVTQPTVGMNFK.[T]	1	P08708	1xOxidation [M19]; 1xTMTpro [K22]; 1xTMTpro [N-Term]	2.146e-05	28	5.338e-05	3033.66	3.11	0	3.39303e+06	3.05709e+06	3696653	3.30083e+06	3435606	3.79616e+06	3.01872e+06	3.21798e+06	2840606	3078525	2.65299e+06	1.9658e+06
[R].LLDMGETDLMLAALR.[T]	1	Q9H3U1	1xTMTpro [N-Term]	1.089e-05	88	5.338e-05	1966.07	-1.83	0	107393	120271	95986.3	93823.4	86164	121162	103112	110612	103921	116660	91366.3	105626
[K].LLDFGSLSNLQVTQPTVGMNFK.[T]	1	P08708	1xTMTpro [K22]; 1xTMTpro [N-Term]	8.496e-07	73	5.338e-05	3017.66	4.11	0	9.53982e+06	8.22037e+06	10070910	8537750	9064384	9.14692e+06	6980052	8.36011e+06	7.58943e+06	7433947	5544077	5829856
[K].ELLAVACEQFLGK.[N]	1	Q14254	1xCarbamidomethyl [C7]; 1xTMTpro [K13]; 1xTMTpro [N-Term]	2.865e-05	17	5.338e-05	2086.19	-0.65	0	1488019	1245424	1.46393e+06	1.18035e+06	1.36442e+06	1.29252e+06	1.01537e+06	1.24192e+06	1.10593e+06	1072526	1.09314e+06	760018
[R].LLDELTLEGVAR.[Y]	2	Q8IXJ6	1xTMTpro [N-Term]	4.358e-05	38	5.338e-05	1632.95	-0.08	0	480050	425753	437908	348813	370347	421178	491841	517701	487518	501593	379430	369539
[K].IIDELNVKPEGTR.[I]	1	P12111	1xTMTpro [K8]; 1xTMTpro [N-Term]	4.771e-05	22	5.338e-05	2092.23	1.44	0	2777655	2372564	2.82833e+06	2.49828e+06	2.79463e+06	2947800	1.74954e+06	2.67951e+06	1.81437e+06	1.89647e+06	1.98948e+06	1.252e+06
[R].ILDEIEEHNIK.[I]	5	Q15019	1xTMTpro [K11]; 1xTMTpro [N-Term]	1.713e-05	59	5.338e-05	1961.12	0.63	0	3.20787e+06	3.0226e+06	3.06288e+06	2.5111e+06	2.7593e+06	3.49464e+06	4.21442e+06	4.04796e+06	4.20249e+06	4.18383e+06	3.38233e+06	2.77576e+06
[R].LLDEEEATDNDLR.[A]	1	Q8WUM4	1xTMTpro [N-Term]	6.054e-06	66	5.338e-05	1836.91	0.59	0	519201	523036	532751	381199	501325	627751	484349	446649	444406	476194	372049	339183
[K].ILDDWGETCK.[G]	2	P55145	1xCarbamidomethyl [C9]; 1xTMTpro [K10]; 1xTMTpro [N-Term]	3.72e-05	41	5.338e-05	1844.97	1.82	0	827778	750148	806925	570141	698709	712338	1.13328e+06	1.04015e+06	1.23818e+06	1.30245e+06	991770	764236
[R].LLDDVSFHPCIR.[F]	2	Q9Y2T2	1xCarbamidomethyl [C10]; 1xTMTpro [N-Term]	2.411e-05	67	5.338e-05	1775.94	-1.11	0	613051	587624	590912	538851	584267	616676	684429	716165	597273	643366	534129	453301
[R].IIDDSEITKEDDALWPPPDR.[V]	1	P61326	1xTMTpro [K9]; 1xTMTpro [N-Term]	1.469e-06	41	5.338e-05	2933.54	3.23	1	1.00214e+06	1.01709e+06	1.05263e+06	742613	850032	1.18609e+06	1.04946e+06	939778	961009	965413	709023	641323
[K].LLDDNGNIAEELSILK.[W]	1	O60613	1xTMTpro [K16]; 1xTMTpro [N-Term]	3.779e-06	60	5.338e-05	2365.35	0.8	0	303196	299695	332156	269602	329388	406283	650119	629350	505274	538238	427853	436088
[R].LIDDMVAQAMK.[S]	2	O75874	1xTMTpro [K11]; 1xTMTpro [N-Term]	2.612e-06	61	5.338e-05	1843.03	-1.85	0	4.25731e+06	3.99995e+06	4.15532e+06	3.95248e+06	4.18572e+06	4.52352e+06	2.53755e+06	3.28491e+06	2.6709e+06	2.95499e+06	2.35119e+06	2.4575e+06
[R].ILDDDTIITTLENLKR.[E]	4	Q14204	1xTMTpro [K15]; 1xTMTpro [N-Term]	1.694e-05	37	5.338e-05	2481.44	0.15	1	3.78475e+06	3.236e+06	3.68147e+06	2.66358e+06	2.92851e+06	4.11853e+06	3.27286e+06	7189047	1.70806e+06	2.06683e+06	2.37483e+06	2.24586e+06
[K].LLDCLQESHSFSK.[A]	1	Q9Y6D5	1xCarbamidomethyl [C4]; 1xTMTpro [K13]; 1xTMTpro [N-Term]	5.146e-05	29	5.338e-05	2172.16	0.43	0	538994	500601	533763	422792	500981	499480	557748	619382	542023	520801	565151	407576
[K].LLDEVFFSEK.[I]	5	P25789	1xTMTpro [K10]; 1xTMTpro [N-Term]	1.172e-05	56	5.338e-05	1835.04	0.92	0	5.62922e+06	5.27778e+06	5.41854e+06	4.72855e+06	5.02069e+06	5.8551e+06	4.12221e+06	4.59017e+06	3.72445e+06	4.17976e+06	3.34886e+06	3.03586e+06
[K].ELHSEFSEVMNEIWASDQIR.[S]	2	P40939	1xOxidation [M10]; 1xTMTpro [N-Term]	4.283e-07	55	5.338e-05	2740.32	1.39	0	324727	316530	313318	261944	275492	331327	397144	384500	349312	398715	251605	283234
[K].ELHSEFSEVMNEIWASDQIR.[S]	2	P40939	1xTMTpro [N-Term]	7.721e-08	53	5.338e-05	2724.33	-0.65	0	489638	503593	466147	391861	416802	580973	510400	519934	555821	565365	449053	440181
[R].ILDPAYPDITLPLNSDVPK.[V]	2	O95155	1xTMTpro [K19]; 1xTMTpro [N-Term]	5.64e-05	29	5.338e-05	2689.53	1.14	0	361649	372870	395812	309038	370283	435207	406453	419641	412246	421914	359767	298970
[R].LIDWGLAEFYHPGQEYNVR.[V]	4	P68400	1xTMTpro [N-Term]	4.843e-08	68	5.338e-05	2611.33	1.52	0	1.91115e+06	1.71817e+06	1.81945e+06	1.65363e+06	1.81375e+06	2.03164e+06	2.41201e+06	2.53363e+06	2.19512e+06	2.47967e+06	1.90188e+06	1.77577e+06
[R].LIDWGLAEFYHPAQEYNVR.[V]	2	P19784	1xTMTpro [N-Term]	6.012e-07	64	5.338e-05	2625.34	0.04	0	1.47866e+06	1.32444e+06	1.35655e+06	1.22914e+06	1.26611e+06	1.49301e+06	1.53496e+06	1.61629e+06	1.52884e+06	1.60724e+06	1.10538e+06	1.14394e+06
[R].IIDVVYNASNNELVR.[T]	4	P62241	1xTMTpro [N-Term]	4.514e-05	56	5.338e-05	2023.11	-0.35	0	3.96356e+06	3.36577e+06	4.17963e+06	3.58147e+06	4.03649e+06	3.94791e+06	4.32407e+06	4.84542e+06	3.561e+06	3.64685e+06	3.66251e+06	2.65525e+06
[R].LIDVPDPVPALDLGQQLQLK.[V]	1	Q13948	1xTMTpro [K20]; 1xTMTpro [N-Term]	4.052e-05	43	5.338e-05	2780.64	-2.34	0	175126	141641	166678	124511	154508	162757	158451	163234	167010	151951	154127	115610
[K].EIGWTDVGGWTGQGGSILGTK.[R]	2	Q01813	1xTMTpro [K21]; 1xTMTpro [N-Term]	4.078e-07	79	5.338e-05	2727.46	4.77	0	1.09948e+07	1.13901e+07	1.24359e+07	1.08038e+07	1.12491e+07	11564501	6.1443e+06	7.18878e+06	5.45374e+06	6875702	6.10052e+06	4.65871e+06
[K].LIDVNHYAK.[D]	4	Q13813	1xTMTpro [K9]; 1xTMTpro [N-Term]	2.264e-05	44	5.338e-05	1680.99	-0.59	0	8.30317e+06	7.93535e+06	9.36135e+06	9.82545e+06	9.22391e+06	9.45796e+06	7.11077e+06	7.63537e+06	6.18463e+06	6.50564e+06	5.8873e+06	5.06505e+06
[R].ELGYSLEQR.[T]	2	Q9NWY4	1xTMTpro [N-Term]	5.288e-05	29	5.338e-05	1398.75	0.26	0	1.10722e+06	1.02363e+06	1.12227e+06	940189	1.02266e+06	1.0736e+06	950581	1.02344e+06	966933	910096	734782	705371
[K].ELGYVTLMCGDGTNDVGALK.[H]	2	Q9HD20	1xCarbamidomethyl [C9]; 1xTMTpro [K20]; 1xTMTpro [N-Term]	5.265e-05	38	5.338e-05	2721.41	-2.56	0	604078	535674	619798	490408	564257	675876	534583	598684	619073	548299	532358	402074
[R].ILDVAQDLK.[A]	1	A5YKK6	1xTMTpro [K9]; 1xTMTpro [N-Term]	6.121e-05	52	5.338e-05	1623	-0.78	0	1.66952e+06	1462459	1.7239e+06	1.47894e+06	1.69704e+06	1.59702e+06	1.38622e+06	1385394	1.24403e+06	1.26729e+06	1.11004e+06	938388
[K].LLDTVDDMLANDIAR.[L]	1	Q9H4M9	1xOxidation [M8]; 1xTMTpro [N-Term]	2.864e-05	70	5.338e-05	1995.04	0.1	0	113219	110816	86621.6	93476.1	79398.8	113877	111508	124846	96389.9	111971	64852.7	81039.7
[K].ELHDSEGQQLALNK.[E]	2	Q5VT25	1xTMTpro [K14]; 1xTMTpro [N-Term]	5.581e-05	42	5.338e-05	2190.2	0.76	0	556694	517514	517017	441466	467226	575292	424639	476541	437026	439490	320627	354611
[K].LLDTVDDMLANDIAR.[L]	2	Q9H4M9	1xTMTpro [N-Term]	1.905e-05	77	5.338e-05	1979.04	0.62	0	120586	128145	119250	115868	113360	145649	134343	152594	123320	141983	105928	108692
[K].LLDSWFTSTQEK.[K]	1	Q8N5M9	1xTMTpro [K12]; 1xTMTpro [N-Term]	3.407e-06	62	5.338e-05	2063.13	3.05	0	2.97132e+06	2.62251e+06	3.15812e+06	2.67986e+06	2.93217e+06	2.94183e+06	3.64664e+06	3661337	3.21112e+06	3.45795e+06	3.18817e+06	2.18699e+06
[K].ILDSVGIEADDDRLNK.[V]	5	P05387	1xTMTpro [K16]; 1xTMTpro [N-Term]	1.699e-05	27	5.338e-05	2381.32	0.24	1	5.19565e+06	4.99179e+06	5.50735e+06	4.47995e+06	4.70604e+06	6.18656e+06	4.75459e+06	5743680	3.28928e+06	3.5835e+06	3.59254e+06	3.07296e+06
[K].ILDSVGIEADDDR.[L]	5	P05387	1xTMTpro [N-Term]	8.161e-06	53	5.338e-05	1721.89	-5.14	0	3.04803e+06	2.83553e+06	3.2237e+06	2.67639e+06	3.20341e+06	3.17544e+06	3.3197e+06	2.66436e+06	3.89357e+06	3.78932e+06	3.02549e+06	2.16359e+06
[R].LLDSVEQDFHLEIAK.[K]	2	Q6IBS0	1xTMTpro [K15]; 1xTMTpro [N-Term]	1.091e-05	46	5.338e-05	2365.33	-0.33	0	4.71147e+06	4.38198e+06	4898920	4165752	4.28167e+06	5195222	4.07692e+06	5.03428e+06	3.6849e+06	4.21074e+06	3.42849e+06	2885405
[K].ELHINLIPNK.[Q]	10	P07900	1xTMTpro [K10]; 1xTMTpro [N-Term]	5.995e-05	49	5.338e-05	1799.1	0.59	0	1.88741e+07	1.71702e+07	1.83696e+07	1.69104e+07	1.80217e+07	1.77475e+07	1.27995e+07	14296007	1.27199e+07	1.30076e+07	1.23365e+07	8.82307e+06
[R].ILDSSCSLLITTDAFYR.[G]	1	Q9NR19	1xCarbamidomethyl [C6]; 1xTMTpro [N-Term]	3.573e-06	45	5.338e-05	2279.19	-1.47	0	334532	298980	318163	251003	305574	325194	354406	462416	330237	331266	277734	267912
[R].LLDSMEQDPGALLLGAVR.[C]	1	Q7L1V2	1xTMTpro [N-Term]	2.477e-05	49	5.338e-05	2202.21	0.36	0	99803.9	96571	91532.4	82631.4	92531.1	97155.5	114311	131433	118553	116117	113050	70818.6
[R].LLDSLEPPGEPGPSTNIPENDTVDGR.[E]	2	Q92734	1xTMTpro [N-Term]	6.122e-05	45	5.338e-05	3023.51	-2.65	0	53609.3	66335.9	56213.5	43964.8	48448.9	67532.5	71128.8	66812.5	97643.9	92680.7	52622.5	52901.5
[K].IIDSGPQLSGSLDYNVVHSLYNK.[G]	1	Q658Y4	1xTMTpro [K23]; 1xTMTpro [N-Term]	2.193e-06	77	5.338e-05	3127.69	1.03	0	722929	649114	735329	664341	722545	794422	667234	699958	725503	704598	600692	494436
[K].ILDSFAAAPVPTTTLVLK.[S]	1	P18583	1xTMTpro [K18]; 1xTMTpro [N-Term]	4.644e-05	38	5.338e-05	2465.49	7.79	0	1.00801e+06	871922	1.02239e+06	899441	946222	980814	1.0826e+06	1.07792e+06	1.03835e+06	1.05483e+06	1.00985e+06	653678
[K].ILDQSEAEK.[A]	3	Q14764	1xTMTpro [K9]; 1xTMTpro [N-Term]	5.251e-05	45	5.338e-05	1640.94	2.55	0	2.03856e+06	1.91712e+06	1.84567e+06	1.54343e+06	1.97021e+06	2.02962e+06	2.73017e+06	2.63657e+06	2.40668e+06	2.58395e+06	2.02614e+06	1.78584e+06
[K].ILDQGEDFPASEMTR.[I]	7	P30040	1xTMTpro [N-Term]	1.277e-05	47	5.338e-05	2012.99	-0.04	0	705960	707586	714284	529224	610556	779199	858340	725882	838689	901286	536252	651854
[R].LLDPQTNTEIANYPIYK.[I]	1	Q9Y3P9	1xTMTpro [K17]; 1xTMTpro [N-Term]	3.462e-06	68	5.338e-05	2601.44	0.22	0	1.14968e+06	1.11746e+06	1.26952e+06	1.01234e+06	1.13806e+06	1.18972e+06	1.17022e+06	1.4388e+06	1.16265e+06	1.34978e+06	1.05698e+06	895625
[R].ILDPEGLALGAVIASSK.[K]	2	Q8IY81	1xTMTpro [K17]; 1xTMTpro [N-Term]	5.98e-06	51	5.338e-05	2262.36	3.33	0	854975	825279	880136	725983	850459	842709	990397	1.00111e+06	984871	995010	956094	616732
[R].LLDPEDVDVPQPDEK.[S]	5	Q15149	1xTMTpro [K15]; 1xTMTpro [N-Term]	4.314e-05	38	5.338e-05	2317.24	-0.43	0	899110	835809	892435	664691	746525	1.01108e+06	1.15429e+06	992125	1.13064e+06	1.15889e+06	796057	780907
[R].LLDAQLSTGGIVDPSK.[S]	3	Q15149	1xTMTpro [K16]; 1xTMTpro [N-Term]	3.035e-06	73	5.338e-05	2222.29	-4.03	0	6.11041e+06	5.40278e+06	6.07169e+06	4.60231e+06	5.51161e+06	6.08312e+06	8.25038e+06	7955833	7.99586e+06	7.62315e+06	7.51642e+06	5.48652e+06
[R].LLEAAAQSTK.[G]	4	Q15149	1xTMTpro [K10]; 1xTMTpro [N-Term]	1.924e-05	46	5.338e-05	1639.99	-1.99	0	4.00441e+06	3.42896e+06	4.20378e+06	3.47284e+06	4.49641e+06	3724744	5.98573e+06	5.28583e+06	5.32736e+06	5.07308e+06	4.98227e+06	3.08349e+06
[K].LIDAETTAAAWPNVAAVSITGR.[K]	1	Q3LXA3	1xTMTpro [N-Term]	1.751e-05	22	5.338e-05	2531.38	0.8	0	397216	400200	509606	360150	427341	434200	467361	540220	502148	513654	399855	363369
[K].LLCQCLGFGSGHFR.[C]	3	P02751	2xCarbamidomethyl [C3; C5]; 1xTMTpro [N-Term]	1.284e-05	35	5.338e-05	1955.99	1.38	0	3.94627e+06	3390037	4.51277e+06	4.2839e+06	4681470	4.02933e+06	3.79532e+06	4093294	3.77191e+06	3.39986e+06	4.28975e+06	2.25466e+06
[K].IIALGHSGFEMDK.[L]	3	P21589	1xOxidation [M11]; 1xTMTpro [K13]; 1xTMTpro [N-Term]	6.45e-05	38	5.338e-05	2042.12	0.27	0	3.88472e+06	3.18388e+06	3891001	3.23857e+06	3.44083e+06	3.50214e+06	5.51482e+06	5.98279e+06	4.59257e+06	4.90083e+06	4.89881e+06	3.25269e+06
[K].ELLFLSNANPSLLER.[H]	2	P51398	1xTMTpro [N-Term]	1.881e-05	55	5.338e-05	2020.14	-1	0	1.11297e+06	1.05282e+06	1.15261e+06	1.0975e+06	984007	1.18197e+06	1.14631e+06	1.32036e+06	1.02149e+06	1218947	952457	1.07972e+06
[R].EIIFTSGATESNNIAIK.[G]	1	Q9Y697	1xTMTpro [K17]; 1xTMTpro [N-Term]	4.856e-06	48	5.338e-05	2416.36	-0.01	0	428396	396688	421103	395021	402066	447287	576462	570147	503826	555049	472195	392190
[R].LLALEEATLSTDLQQGYALK.[S]	1	Q5T4S7	1xTMTpro [K20]; 1xTMTpro [N-Term]	5.622e-05	27	5.338e-05	2785.58	-1.41	0	167771	161512	187293	150041	143601	187664	166741	166515	165063	151588	129619	114316
[R].ILALCMGNHELYMR.[R]	2	P35241; P26038	1xCarbamidomethyl [C5]; 1xTMTpro [N-Term]	2.399e-05	30	5.338e-05	2025.04	-0.48	0	8.92219e+06	7.53867e+06	9510278	7.80301e+06	9.57814e+06	9.09398e+06	1.04074e+07	1.07755e+07	9.71277e+06	9.86099e+06	9.47493e+06	6483084
[R].IIAHAQLLEQHR.[G]	2	P27708	1xTMTpro [N-Term]	5.29e-05	23	5.338e-05	1733.01	0.2	0	1.23914e+06	1.02714e+06	1.24316e+06	1.14218e+06	1.30926e+06	1.27668e+06	1.15614e+06	1.34682e+06	1044285	1.0796e+06	848659	862740
[R].LLAGEGPDVLVYSLDFGGHLR.[M]	1	Q9NNW5	1xTMTpro [N-Term]	6.087e-06	44	5.338e-05	2532.38	-0.24	0	441741	396012	436393	344875	401525	435656	522310	485335	471535	526318	410286	348321
[R].ILAGDVETHAEMVHSAFQAQR.[A]	2	P40123	1xTMTpro [N-Term]	5.128e-06	28	5.338e-05	2614.34	1.73	0	362641	338491	364151	316644	377086	362799	517280	514165	493741	551707	494990	365777
[K].EILGTAQSVGCNVDGR.[H]	10	P30050	1xCarbamidomethyl [C11]; 1xTMTpro [N-Term]	1.653e-05	59	5.338e-05	1980.01	0.34	0	3.73543e+06	3.55311e+06	3.84286e+06	3.57647e+06	3.86853e+06	4.03492e+06	3.62742e+06	3.7945e+06	3.40984e+06	3.61608e+06	2.73663e+06	2.71313e+06
[R].LLAETHYQLGLAYGYNSQYDEAVAQFSK.[S]	2	P49321	1xTMTpro [K28]; 1xTMTpro [N-Term]	4.782e-08	60	5.338e-05	3787.95	1.71	0	2.61729e+06	2.60247e+06	2.80615e+06	2.2944e+06	2.41275e+06	2.67014e+06	2.31628e+06	2.84579e+06	2.45904e+06	2.32391e+06	1.93135e+06	1.564e+06
[K].LLAESVTEVEIFGK.[A]	2	Q14204	1xTMTpro [K14]; 1xTMTpro [N-Term]	2.277e-05	42	5.338e-05	2143.25	-0.6	0	1.29329e+06	1.25206e+06	1.3408e+06	1.05035e+06	1.20403e+06	1.42916e+06	1.60451e+06	1.52087e+06	1.06191e+06	1.33092e+06	1.10927e+06	990747
[R].EILHHVNQAVR.[D]	2	Q92888	1xTMTpro [N-Term]	3.585e-05	21	5.338e-05	1619.93	0.64	0	723669	712888	680329	638641	659411	651530	631817	689937	569233	618709	519814	486688
[R].ILAIGLINEALDEGDAQK.[T]	5	P46940	1xTMTpro [K18]; 1xTMTpro [N-Term]	8.878e-06	67	5.338e-05	2491.43	3.54	0	2.0173e+06	1.94098e+06	2.27449e+06	1.70357e+06	1.94947e+06	2.24835e+06	2.45711e+06	2.21171e+06	2.56126e+06	2.50934e+06	2.18246e+06	1.51205e+06
[R].LIAEQPPHLTPGIR.[E]	1	P78330	1xTMTpro [N-Term]	4.176e-05	36	5.338e-05	1846.09	1.24	0	660816	664019	692961	680884	764703	741352	599897	689693	598611	604455	552483	485642
[K].EILLEMIHSIQNSQDMR.[Q]	1	O95816	1xTMTpro [N-Term]	5.507e-05	26	5.338e-05	2361.22	3.13	0	694873	738620	816582	638983	779222	817898	811291	796112	894601	839317	837295	597548
[K].ILAEGGGAK.[F]	4	P49411	1xTMTpro [K9]; 1xTMTpro [N-Term]	3.386e-05	35	5.338e-05	1423.88	-0.72	0	4.10614e+06	3.50295e+06	4.11286e+06	3.60463e+06	4.04946e+06	3.91736e+06	4.72151e+06	4.9356e+06	4.57584e+06	4.75924e+06	3.91864e+06	3.17102e+06
[K].IIAEGANGPTTPEADKIFLER.[N]	2	P00367	1xTMTpro [K16]; 1xTMTpro [N-Term]	6.428e-06	32	5.338e-05	2850.59	4.19	1	1132078	868787	1.01496e+06	787836	939100	1.17372e+06	910259	2.03495e+06	504300	671346	608550	650782
[R].LLADPTGAFGK.[E]	1	P30044	1xTMTpro [K11]; 1xTMTpro [N-Term]	8.154e-06	43	5.338e-05	1698.01	4.05	0	1.62541e+06	1.45213e+06	1.71918e+06	1.6254e+06	1.62768e+06	1.71449e+06	1.72699e+06	1.93598e+06	1.70369e+06	1.7519e+06	1.64385e+06	1.24717e+06
[R].LIADLGSTSITNLGFR.[D]	1	Q92520	1xTMTpro [N-Term]	6.084e-05	48	5.338e-05	1982.12	2.97	0	894872	983825	915772	840049	1.14541e+06	1.03663e+06	1.31446e+06	1.43121e+06	1.38789e+06	1378395	1.60475e+06	981728
[K].LIAALSTPSQQVQESVASCLPPLVPAIK.[E]	1	Q92616	1xCarbamidomethyl [C19]; 1xTMTpro [K28]; 1xTMTpro [N-Term]	5.429e-05	23	5.338e-05	3526.02	2.19	0	587991	534484	728517	456497	512632	612861	624767	584069	706408	726198	611010	429317
[R].ELLLPNWQGSGSHGLTIAQR.[D]	2	Q09666	1xTMTpro [N-Term]	2.05e-05	37	5.338e-05	2481.35	-3.52	0	3.00809e+06	2.79137e+06	3.39936e+06	2.83714e+06	3.2083e+06	3.07958e+06	4.41426e+06	4.38446e+06	3.8247e+06	3.89478e+06	4121067	2695488
[K].LLAALLEDEGGSGRPLLQAAK.[G]	1	Q9Y490	1xTMTpro [K21]; 1xTMTpro [N-Term]	2.351e-06	31	5.338e-05	2730.6	2.95	0	9.66837e+06	8.24327e+06	9845325	7405357	8770077	9.73799e+06	4.08699e+06	5093837	3.88496e+06	3.84211e+06	4106794	2.57362e+06
[K].LKTEDSLMPEEEFLR.[R]	2	Q15459	1xTMTpro [K2]; 1xTMTpro [N-Term]	2.485e-05	21	5.338e-05	2445.32	0.02	1	1.46337e+06	1.37751e+06	1.49745e+06	1.142e+06	1.28328e+06	1.70703e+06	1.86803e+06	1.97123e+06	1.83411e+06	1.83673e+06	1.50283e+06	1319936
[R].LKTDNAGDQHGGGGGGGGGAGAAGGGGGGENYDDPHK.[T]	2	P14866	2xTMTpro [K2; K37]; 1xTMTpro [N-Term]	1.011e-06	38	5.338e-05	4135	2.26	1	512643	533593	580873	492628	539166	557500	711740	741414	704065	632756	691525	507852
[R].LKSEDGVEGDLGETQSR.[T]	6	Q09666	1xTMTpro [K2]; 1xTMTpro [N-Term]	1.649e-05	54	5.338e-05	2428.28	1.07	1	2.46901e+06	2.14554e+06	2.61076e+06	1.81564e+06	2.22853e+06	2.66573e+06	3.18456e+06	3.42157e+06	2.80982e+06	2.66728e+06	2.33077e+06	1.84045e+06
[R].LKQEYFVVAATLQDIIR.[R]	1	P11216; P06737; P11217	1xTMTpro [K2]; 1xTMTpro [N-Term]	3.515e-06	58	5.338e-05	2615.54	-0.48	1	2.58462e+06	2.11872e+06	2.63251e+06	2106442	2858534	2.46501e+06	6460672	8654682	6.15572e+06	5900225	6.28188e+06	4.4932e+06
[K].LLAEMDSQFDSTTGFLGK.[T]	3	O15155	1xOxidation [M5]; 1xTMTpro [K18]; 1xTMTpro [N-Term]	1.92e-06	64	5.338e-05	2584.35	1.05	0	827415	700470	745579	614381	660549	755473	784833	837925	778561	768283	572648	564946
[K].LIALSIDSVEDHLAWSK.[D]	4	P30041	1xTMTpro [K17]; 1xTMTpro [N-Term]	1.754e-06	57	5.338e-05	2505.42	2.81	0	8.62429e+06	9.42324e+06	7.6363e+06	6.55924e+06	6.86163e+06	8.61312e+06	5.21798e+06	7.76784e+06	6.2188e+06	6.08221e+06	4.55993e+06	5.96162e+06
[R].IIANALSSEPACLAEIEEDK.[A]	1	P78527	1xCarbamidomethyl [C12]; 1xTMTpro [K20]; 1xTMTpro [N-Term]	5.121e-06	55	5.338e-05	2781.48	0.32	0	107083	95823.6	120708	79602.9	88457.2	109003	110517	104722	117153	131473	84316.5	82605.1
[R].IIANALSSEPACLAEIEEDKAR.[R]	2	P78527	1xCarbamidomethyl [C12]; 1xTMTpro [K20]; 1xTMTpro [N-Term]	2.432e-07	46	5.338e-05	3008.62	1.72	1	1.2439e+06	1.1984e+06	1.31439e+06	981858	1.06664e+06	1.33004e+06	1.21839e+06	1.37599e+06	1.11701e+06	1.04976e+06	1.14471e+06	800594
[K].ILCPFDADGHYFIDR.[D]	1	Q8WVF5	1xCarbamidomethyl [C3]; 1xTMTpro [N-Term]	5.885e-06	69	5.338e-05	2143.06	-0.78	0	759361	667786	757057	645790	705311	763740	319793	463916	340291	313731	322532	267220
[K].LICCDILDVLDKHLIPAANTGESK.[V]	1	P62258	2xCarbamidomethyl [C3; C4]; 2xTMTpro [K12; K24]; 1xTMTpro [N-Term]	6.372e-05	21	5.338e-05	3608	-2.28	1	292323	227359	257438	237772	242333	295553	276525	717089	266189	315946	302240	211657
[K].LICCDILDVLDK.[H]	8	P62258	2xCarbamidomethyl [C3; C4]; 1xTMTpro [K12]; 1xTMTpro [N-Term]	5.689e-05	50	5.338e-05	2085.16	-0.42	0	2.68172e+07	2.48833e+07	2.62887e+07	1.8155e+07	2.34433e+07	2.48331e+07	1.78418e+07	2.19471e+07	1.86855e+07	1.98435e+07	1.52579e+07	1.44263e+07
[K].LIAYGHITGNAPDSGAPGK.[R]	1	Q9Y6D5	1xTMTpro [K19]; 1xTMTpro [N-Term]	3.579e-05	23	5.338e-05	2447.35	3.5	0	278111	261527	276842	277670	269370	313524	405803	398798	410698	398694	387060	288628
[R].LLAVTDTGALYLYDVEVK.[C]	2	Q9NNW5	1xTMTpro [K18]; 1xTMTpro [N-Term]	3.342e-05	32	5.338e-05	2591.48	3.79	0	360070	360540	357260	305558	324458	377038	554610	585013	518413	571942	488451	423408
[K].LLAVIEEQHK.[E]	2	Q9HBR0	1xTMTpro [K10]; 1xTMTpro [N-Term]	3.708e-05	53	5.338e-05	1788.09	3.89	0	735734	638139	741996	676958	815694	787792	1.04382e+06	1.10465e+06	1.05118e+06	1.08199e+06	985469	693158
[K].LLAVAATAPPDAPNREEVFDER.[A]	5	P18206	1xTMTpro [N-Term]	1.336e-05	25	5.338e-05	2685.42	0.89	1	1.9747e+06	2.00916e+06	2.299e+06	1.55945e+06	1.78804e+06	2.343e+06	1.96057e+06	1.91883e+06	2.02652e+06	2.06654e+06	1.60758e+06	1.39398e+06
[K].ILATPPQEDAPSVDIANIR.[M]	4	P29401	1xTMTpro [N-Term]	6.841e-06	70	5.338e-05	2324.28	2.48	0	4.01843e+06	4.02491e+06	4.55348e+06	3434886	3.89514e+06	4.40717e+06	5.06569e+06	5.9269e+06	5.90132e+06	6.27477e+06	4.54514e+06	4.01604e+06
[K].ILATGANVILTTGGIDDMCLK.[Y]	1	P17987	1xCarbamidomethyl [C19]; 1xOxidation [M18]; 1xTMTpro [K21]; 1xTMTpro [N-Term]	1.422e-06	76	5.338e-05	2800.54	-3.9	0	947220	855082	1.07235e+06	807261	877733	932782	887031	946463	823115	792820	688699	559109
[K].ILATGANVILTTGGIDDMCLK.[Y]	1	P17987	1xCarbamidomethyl [C19]; 1xTMTpro [K21]; 1xTMTpro [N-Term]	8.82e-07	67	5.338e-05	2784.55	2.75	0	1.62273e+06	1.47338e+06	1.76916e+06	1.40401e+06	1.62702e+06	1535161	1409576	1.55829e+06	1.29021e+06	1.36542e+06	1.32928e+06	907082
[K].LLATEQEDAAVAK.[S]	3	Q9P2E9	1xTMTpro [K13]; 1xTMTpro [N-Term]	9.417e-06	56	5.338e-05	1967.13	-0.22	0	478806	464700	479199	402520	451289	549979	704580	654282	624988	680899	491126	491848
[K].ELLELEALSMAVESTGTAK.[A]	4	Q14764	1xTMTpro [K19]; 1xTMTpro [N-Term]	1.111e-05	48	5.338e-05	2600.43	3.9	0	1.51998e+06	1.4878e+06	1.55872e+06	1.1306e+06	1.41025e+06	1.64976e+06	1.70338e+06	1.76769e+06	1.77775e+06	1.79402e+06	1.50546e+06	1.30529e+06
[K].ELLELEALSMAVESTGTAK.[A]	3	Q14764	1xOxidation [M10]; 1xTMTpro [K19]; 1xTMTpro [N-Term]	1.188e-05	58	5.338e-05	2616.43	1.39	0	2.33207e+06	2.37013e+06	2.26683e+06	1.97446e+06	2.20965e+06	2.75432e+06	2.38539e+06	3.16498e+06	2.05385e+06	2.25893e+06	1.6835e+06	1.87593e+06
[R].LLASSDPLAQIAEDKPYAELWMGTHPR.[G]	1	P34949	1xTMTpro [K15]; 1xTMTpro [N-Term]	3.047e-05	41	5.338e-05	3617.93	-0.21	0	779803	713405	813958	676914	687620	815241	883740	943582	828869	885112	665482	633901
[K].ELIELTEASLVSVR.[K]	1	Q8N5A5	1xTMTpro [N-Term]	2.006e-05	49	5.338e-05	1863.08	3.03	0	123614	96882.1	120457	101933	108884	125614	210922	217442	202265	217533	203022	151180
[K].LLASANLEEVTMK.[Q]	1	P35659	1xOxidation [M12]; 1xTMTpro [K13]; 1xTMTpro [N-Term]	3.745e-05	55	5.338e-05	2043.17	-0.99	0	889470	638402	760152	569107	868574	811252	1.20512e+06	1.00642e+06	1147717	1.16488e+06	914772	692029
[R].ELLENPVQPINDMSYFGCLDSVMENSK.[V]	1	Q9Y490	1xCarbamidomethyl [C18]; 1xTMTpro [K27]; 1xTMTpro [N-Term]	4.545e-06	53	5.338e-05	3737.84	0.18	0	175397	188688	221801	137051	173050	210964	99990.4	121778	116695	120969	97291.8	88078.9
[R].ELLENPVQPINDMSYFGCLDSVMENSK.[V]	2	Q9Y490	1xCarbamidomethyl [C18]; 1xOxidation [M]; 1xTMTpro [K27]; 1xTMTpro [N-Term]	9.778e-06	32	5.338e-05	3753.83	2.45	0	471003	502428	513011	433577	416255	524579	509954	481335	456830	488196	401984	350187
[K].LLASANLEEVTMK.[Q]	2	P35659	1xTMTpro [K13]; 1xTMTpro [N-Term]	2.471e-05	56	5.338e-05	2027.17	0.68	0	1.55164e+06	1.4455e+06	1.57412e+06	1.33268e+06	1.43716e+06	1.58053e+06	2.03489e+06	2166207	2.19834e+06	2.18994e+06	1.80503e+06	1.35079e+06
[K].ELIEPVLTCFNDADSR.[L]	2	Q08AM6	1xCarbamidomethyl [C9]; 1xTMTpro [N-Term]	2.101e-05	63	5.338e-05	2183.1	-2.14	0	443213	466238	412051	347118	348950	452262	402957	422089	404174	379694	325910	320994
[K].LLAQLLGTSEEDSMVGTLYDK.[M]	2	Q9HB07	1xTMTpro [K21]; 1xTMTpro [N-Term]	1.003e-05	27	5.338e-05	2891.56	-0.4	0	733795	727716	799483	575725	661631	781608	825073	909291	858936	838178	739185	590302
[R].LLAQDQGQGAPLLEPAP.[-]	3	Q15102	1xTMTpro [N-Term]	2.166e-05	66	5.338e-05	2022.12	-0.04	0	554298	514930	553125	437055	472464	541484	617753	643957	644572	657810	511945	451545
[K].LIAPVAEEEATVPNNK.[I]	7	P07195	1xTMTpro [K16]; 1xTMTpro [N-Term]	1.716e-05	50	5.338e-05	2303.31	0.95	0	2.22097e+06	2.19273e+06	2.30442e+06	1.74225e+06	2.00147e+06	2.30013e+06	1.90931e+06	1.97944e+06	2.04458e+06	2.07946e+06	1.52745e+06	1.52913e+06
[K].LLANMVYQYK.[G]	1	P28074	1xTMTpro [K10]; 1xTMTpro [N-Term]	5.333e-06	58	5.338e-05	1851.07	1.77	0	4.1618e+06	3798201	4271350	3.82524e+06	4117935	3.82359e+06	2.81815e+06	3589359	2.64768e+06	2.94034e+06	2.74754e+06	1.90469e+06
[R].ELLESNFTLVGDDGTNK.[E]	3	Q96A33	1xTMTpro [K17]; 1xTMTpro [N-Term]	3.085e-06	57	5.338e-05	2460.31	-0.93	0	1.78192e+06	1.76222e+06	1.9032e+06	1.37472e+06	1.72113e+06	2.02934e+06	2.61665e+06	2.11922e+06	2.60212e+06	2.62316e+06	1.93542e+06	1.81521e+06
[K].LIANMPESGPSYEFHLTR.[Q]	3	Q96HE7	1xOxidation [M5]; 1xTMTpro [N-Term]	2.774e-05	35	5.338e-05	2382.21	1.02	0	2.35464e+06	2.07211e+06	2.36057e+06	2.37349e+06	2.38318e+06	2.38332e+06	2.27104e+06	2.8133e+06	2227534	2.23247e+06	2.15203e+06	1.65295e+06
[K].LIANMPESGPSYEFHLTR.[Q]	2	Q96HE7	1xTMTpro [N-Term]	1.098e-05	57	5.338e-05	2366.21	-1.64	0	1.253e+06	1.1011e+06	1.2299e+06	1.04873e+06	1.10197e+06	1.21549e+06	1.18954e+06	1.33425e+06	1.1016e+06	1.1504e+06	1.01478e+06	809295
[K].EIIDTNGAGDAFVGGFLSQLVSDKPLTECIR.[A]	2	P55263	1xCarbamidomethyl [C29]; 1xTMTpro [K24]; 1xTMTpro [N-Term]	3.237e-08	49	5.338e-05	3931.08	5.13	0	833544	915191	871607	652343	718342	852369	595165	687634	478028	450564	496476	470233
[K].LIEAEDNMNCQMSNITVTYR.[D]	2	P62318	1xCarbamidomethyl [C10]; 1xOxidation [M]; 1xTMTpro [N-Term]	4.663e-06	81	5.338e-05	2722.28	-3.14	0	349940	312030	313378	295451	313277	356398	331631	324879	339215	358107	248122	236091
[K].LIEAEDNMNCQMSNITVTYR.[D]	2	P62318	1xCarbamidomethyl [C10]; 2xOxidation [M8; M12]; 1xTMTpro [N-Term]	4.526e-06	89	5.338e-05	2738.28	-4.36	0	175897	157691	188029	153236	175179	191805	228999	215678	246674	232317	190616	151901
[K].ILEAFAANDSVFVENCR.[R]	1	Q8TCU6	1xCarbamidomethyl [C16]; 1xTMTpro [N-Term]	1.926e-05	46	5.338e-05	2259.14	-2.2	0	217043	194282	214826	176638	210634	262160	244206	289115	274707	280497	184477	243447
[K].LLEVNGVALQGAEHHEAVEALR.[G]	2	Q14160	1xTMTpro [N-Term]	6.742e-05	20	5.338e-05	2659.45	-0.94	0	424732	425322	487362	388672	435159	479980	509280	454103	469656	458944	422575	362807
[K].LLEVEHPAAK.[V]	4	P17987	1xTMTpro [K10]; 1xTMTpro [N-Term]	1.253e-05	39	5.338e-05	1715.03	2.56	0	1.13267e+07	1.00105e+07	1.14515e+07	1.08489e+07	1.17443e+07	10410965	8.97391e+06	8.97292e+06	7.80486e+06	8.63208e+06	8.00009e+06	6.25353e+06
[K].ELFDVVANPLVNDLIHGK.[N]	2	Q02241	1xTMTpro [K18]; 1xTMTpro [N-Term]	5.692e-06	39	5.338e-05	2601.49	1.06	0	944260	860390	878577	754437	898904	1.04914e+06	1.28166e+06	1.20176e+06	987249	978660	987897	844623
[K].LIEVANLACSISNNEEGVK.[L]	1	P35221	1xCarbamidomethyl [C9]; 1xTMTpro [K19]; 1xTMTpro [N-Term]	1.105e-05	64	5.338e-05	2668.45	-2.98	0	420776	426855	436470	335695	400673	461788	471512	517615	457270	470956	394046	330194
[K].LLETIDQLYLEYAK.[R]	2	P12814	1xTMTpro [K14]; 1xTMTpro [N-Term]	3.471e-05	44	5.338e-05	2320.33	0.29	0	315433	309817	330815	327006	302305	361681	263053	273155	228689	240403	220666	172115
[K].LLETHIHNQGLAAIEK.[C]	1	Q13616	1xTMTpro [K16]; 1xTMTpro [N-Term]	8.321e-06	42	5.338e-05	2395.4	-1.48	0	441659	451038	458340	440220	434894	462793	435460	461908	439317	399988	408351	336404
[K].LLETGLVNMHR.[I]	2	Q7Z3U7	1xTMTpro [N-Term]	6.745e-05	43	5.338e-05	1586.9	1.02	0	564910	560407	630545	588962	611161	632125	686739	692990	654100	678876	598940	453821
[R].LLETCSIALVGK.[Y]	1	P17812	1xCarbamidomethyl [C5]; 1xTMTpro [K12]; 1xTMTpro [N-Term]	4.165e-05	40	5.338e-05	1912.14	2.33	0	2302207	2.13989e+06	2.42581e+06	2.04172e+06	2.30305e+06	2.23786e+06	1.57778e+06	1.66678e+06	1.3463e+06	1.46567e+06	1597474	973294
[R].LLESSLSSSEGEEPVEYK.[S]	4	P08648	1xTMTpro [K18]; 1xTMTpro [N-Term]	1.589e-06	47	5.338e-05	2591.36	2.41	0	1.28765e+06	1.17263e+06	1.44556e+06	991172	1.18001e+06	1.45934e+06	1.37567e+06	1.17114e+06	1.46759e+06	1.40838e+06	1.11165e+06	857431
[K].LLESGDLSMSSIK.[V]	2	O14617	1xTMTpro [K13]; 1xTMTpro [N-Term]	5.385e-05	49	5.338e-05	1988.12	-0.21	0	1.39499e+06	1.33626e+06	1.48999e+06	1.23035e+06	1.36594e+06	1.3468e+06	1.52974e+06	1.64061e+06	1.4648e+06	1.45078e+06	1306436	1.09251e+06
[K].ILESASSNSHLADYVLYK.[N]	1	Q16706	1xTMTpro [K18]; 1xTMTpro [N-Term]	3.039e-06	38	5.338e-05	2618.43	0.22	0	783293	712299	790690	700170	724288	783278	611256	681432	623317	612493	435507	478564
[R].ELFEQYGAVYEINVLR.[D]	2	Q92879	1xTMTpro [N-Term]	5.197e-07	52	5.338e-05	2247.2	0.32	0	802090	718383	788823	680249	730616	815064	743076	756290	745582	764690	642573	506507
[R].EIFDIAFPDEQAEALAVER.[-]	2	P36776	1xTMTpro [N-Term]	1.344e-06	77	5.338e-05	2467.27	1.27	0	165136	160638	183949	145869	158215	197702	150830	139156	135208	147338	102514	111435
[R].LLEQWEKDDDIEEGDLPEHK.[R]	2	Q14696	2xTMTpro [K7; K20]; 1xTMTpro [N-Term]	6.149e-05	24	5.338e-05	3350.76	1.31	1	1.1353e+06	1.09712e+06	1.2065e+06	736177	878686	1.24947e+06	1.78893e+06	1.35624e+06	2.23188e+06	2135696	1.34793e+06	1.20568e+06
[R].LIEQEEYLNVQVK.[E]	1	Q9NTJ3	1xTMTpro [K13]; 1xTMTpro [N-Term]	1.845e-05	53	5.338e-05	2213.27	-1.13	0	1.47715e+06	1.41751e+06	1.37828e+06	1.07506e+06	1.23602e+06	1.46053e+06	1.23509e+06	1.09652e+06	1.19842e+06	1.08747e+06	990846	859222
[K].EIFFNILVPGAEEAQK.[E]	1	Q13438	1xTMTpro [K16]; 1xTMTpro [N-Term]	4.144e-05	33	5.338e-05	2413.36	3.49	0	2.82669e+06	2.41037e+06	2.85151e+06	1.92777e+06	2063827	2.20337e+06	1.37413e+06	1.3591e+06	1.28694e+06	1.26808e+06	969712	800280
[K].LLEQALVIEEQLR.[R]	2	Q12873; Q14839	1xTMTpro [N-Term]	4.242e-05	72	5.338e-05	1858.1	0.24	0	591274	463757	570919	468492	390940	404954	667526	584551	717087	708960	419339	477140
[R].ILENPQSLSDPNNYHEFCR.[L]	3	Q9UIA9	1xCarbamidomethyl [C18]; 1xTMTpro [N-Term]	2.012e-05	40	5.338e-05	2637.27	1.5	0	900703	844363	932121	788987	867896	966955	1.1328e+06	1.12708e+06	1.11523e+06	1.14198e+06	993860	814305
[K].IIENELEGFGIR.[L]	2	Q9Y295	1xTMTpro [N-Term]	1.868e-05	35	5.338e-05	1693.94	2.94	0	747906	733518	723375	641894	665922	810967	734705	843912	720321	750288	581658	559011
[R].ILENEKDLEEAEEYK.[E]	5	O75347	2xTMTpro [K6; K15]; 1xTMTpro [N-Term]	6.153e-05	38	5.338e-05	2764.51	-1.71	1	1.81914e+06	1.9189e+06	1.97394e+06	1.25658e+06	1.58584e+06	2.1051e+06	1.51141e+06	967159	1.86909e+06	1.65199e+06	1.00073e+06	1.03138e+06
[K].IIENAENEYQTAISENYQTMSDTTFK.[A]	2	P52907	1xOxidation [M20]; 1xTMTpro [K26]; 1xTMTpro [N-Term]	5.89e-05	34	5.338e-05	3664.78	-10.09	0	1.61537e+06	1.59878e+06	1.78143e+06	1.24768e+06	1.43463e+06	1.73623e+06	1126041	1.26671e+06	1.17703e+06	1.20955e+06	766521	822286
[K].IIENAENEYQTAISENYQTMSDTTFK.[A]	2	P52907	1xTMTpro [K26]; 1xTMTpro [N-Term]	3.534e-06	58	5.338e-05	3648.79	0.51	0	900584	975781	1.11247e+06	720876	889731	1.12715e+06	845995	849699	879479	890149	595767	588963
[R].LLEMNLMHAPQVADAILGNQMFTHYDR.[A]	3	Q00610	2xOxidation [M21; M]; 1xTMTpro [N-Term]	4.376e-06	57	5.338e-05	3464.71	1.61	0	2.32739e+06	2.08691e+06	2.49653e+06	2.09056e+06	2.36974e+06	2.37073e+06	2.88158e+06	3.0529e+06	2.61775e+06	2.70022e+06	2.9215e+06	1.66238e+06
[R].LLEMNLMHAPQVADAILGNQMFTHYDR.[A]	2	Q00610	1xOxidation [M7]; 1xTMTpro [N-Term]	2.032e-06	79	5.338e-05	3448.71	-7	0	3.05179e+06	2.82867e+06	3.2269e+06	2.85092e+06	3.14861e+06	3.11784e+06	3.64005e+06	4.20919e+06	3.43376e+06	3.48321e+06	3044018	2.44446e+06
[R].LLEMNLMHAPQVADAILGNQMFTHYDR.[A]	1	Q00610	1xTMTpro [N-Term]	3.214e-06	70	5.338e-05	3432.72	2.86	0	678756	649487	769419	597649	660379	755331	738311	933348	788177	804705	732289	490263
[K].LLELTSSYSPDVSDYK.[E]	1	P38432	1xTMTpro [K16]; 1xTMTpro [N-Term]	5.342e-06	56	5.338e-05	2425.3	-0.8	0	513715	468696	556002	407506	497051	554406	559588	499299	546645	516036	424578	357935
[K].ILEQENEHLNQTVSSLR.[Q]	3	Q3V6T2	1xTMTpro [N-Term]	6.785e-06	43	5.338e-05	2314.23	-3.53	0	562324	577220	620606	497899	563224	601886	636862	673351	597715	608500	528027	467421
[R].ELFDDPSYVNVQNLDK.[A]	3	P29353	1xTMTpro [K16]; 1xTMTpro [N-Term]	7.899e-06	51	5.338e-05	2504.32	0.66	0	2.44115e+06	2.64102e+06	2.49254e+06	1.94804e+06	2.28843e+06	2.73501e+06	1.72021e+06	1996615	1.47932e+06	1.74647e+06	1.35377e+06	1.22285e+06
[R].LLEVPVMLTEQYPQGLGPTVPELGTEGLRPLAK.[T]	1	Q96AB3	1xTMTpro [K33]; 1xTMTpro [N-Term]	1.882e-07	35	5.338e-05	4154.34	-2.97	0	222127	225521	252971	204554	219460	272553	215571	253771	275506	240851	194806	160881
[K].LLEVSDDPQVLAVAAHDVGEYVR.[H]	2	Q9UI12	1xTMTpro [N-Term]	2.443e-08	84	5.338e-05	2799.48	-0.44	0	367746	391013	399963	303061	324588	353001	622888	562324	670241	631112	449669	437529
[R].LLGDASVSFTENCVVGIQANTER.[I]	1	P07954	1xCarbamidomethyl [C13]; 1xTMTpro [N-Term]	6.658e-07	42	5.338e-05	2784.42	4.37	0	1.12871e+06	1.10008e+06	1.31328e+06	1.14173e+06	1.27704e+06	1200254	1.32301e+06	1.31068e+06	1.25802e+06	1.23645e+06	1019172	829968
[K].IIGAVDQIQLTQAQLEER.[Q]	4	Q6NZI2	1xTMTpro [N-Term]	1.844e-05	61	5.338e-05	2329.3	4.38	0	5.07547e+06	5.06834e+06	6.38529e+06	5.07935e+06	6.74466e+06	6.88803e+06	5114528	5.81446e+06	5.4948e+06	5.25311e+06	4.4249e+06	3.49813e+06
[R].ELEQTLQASEEQLQQSK.[G]	1	Q92805	1xTMTpro [K17]; 1xTMTpro [N-Term]	1.796e-06	52	5.338e-05	2597.39	-0.8	0	299249	280332	332654	228726	256044	325246	319062	267212	317547	287715	226961	229475
[K].ELEQVCNPIISGLYQGAGGPGPGGFGAQGPK.[G]	1	P0DMV8	1xCarbamidomethyl [C6]; 1xTMTpro [K31]; 1xTMTpro [N-Term]	4.506e-07	48	5.338e-05	3663.91	2.03	0	5416442	4390605	5221001	4.1994e+06	4.3552e+06	4942902	7.55158e+06	7584696	6929148	7.74334e+06	7.03593e+06	4.32223e+06
[R].IIGATDSSGELMFLMK.[W]	3	Q13185; P83916	1xOxidation [M]; 1xTMTpro [K16]; 1xTMTpro [N-Term]	4.843e-06	72	5.338e-05	2337.27	-3.29	0	2.68829e+06	2.36485e+06	2.97422e+06	2.15024e+06	2.45446e+06	2.67473e+06	3.2878e+06	3.49832e+06	2898841	2.84547e+06	2182343	1.93742e+06
[R].IIGATDSSGELMFLMK.[W]	5	Q13185; P83916	1xTMTpro [K16]; 1xTMTpro [N-Term]	9.131e-06	73	5.338e-05	2321.27	1.93	0	6.05338e+06	5.40501e+06	6.42313e+06	4.6471e+06	5.82514e+06	5.53928e+06	6.80306e+06	7.37944e+06	7.09517e+06	6.6781e+06	6.23421e+06	4.98885e+06
[R].ELESQISELQEDLESER.[A]	3	P35579	1xTMTpro [N-Term]	2.387e-06	82	5.338e-05	2338.16	-2.03	0	2.19595e+06	2.38187e+06	2.56592e+06	1.57646e+06	1.97337e+06	2.80049e+06	1.73568e+06	1631264	2.16225e+06	1.97286e+06	1.43379e+06	1.29915e+06
[K].IIGATDSCGDLMFLMK.[W]	1	P45973	1xCarbamidomethyl [C8]; 1xOxidation [M15]; 1xTMTpro [K16]; 1xTMTpro [N-Term]	8.564e-06	55	5.338e-05	2396.25	-1.35	0	1270098	1.2177e+06	1.34943e+06	1.15672e+06	1.28165e+06	1.3138e+06	1.48343e+06	1.82367e+06	1.31211e+06	1.27951e+06	1.38213e+06	942944
[R].ELESVCVVEAGPGTCTFDHR.[H]	2	Q6L8Q7	2xCarbamidomethyl [C6; C15]; 1xTMTpro [N-Term]	1.363e-05	29	5.338e-05	2567.22	4.46	0	122282	142183	137212	112160	127025	145450	170518	153153	163735	182636	109979	122397
[R].ILGADNIDVSHPIIYR.[G]	2	Q9UK73	1xTMTpro [N-Term]	5.033e-05	44	5.338e-05	2100.18	0.33	0	441901	400636	405646	380102	396887	469508	440973	552416	419800	450913	418397	330525
[K].IIFVVGGPGSGK.[G]	1	P00568	1xTMTpro [K12]; 1xTMTpro [N-Term]	4.821e-05	49	5.338e-05	1739.07	3.36	0	3.42497e+06	3.22386e+06	3452941	3.09502e+06	3.37916e+06	3.40143e+06	3.34772e+06	4239592	3412981	3642506	4.29002e+06	2.63618e+06
[K].ELETQLLEQCTVDTSVAK.[E]	1	Q9NZ32	1xCarbamidomethyl [C10]; 1xTMTpro [K18]; 1xTMTpro [N-Term]	4.678e-06	59	5.338e-05	2672.43	-2.1	0	374807	367419	383888	280184	342073	424364	425347	379388	427393	409876	290013	286191
[K].LLFSEDQQGGSLEQLLQR.[F]	1	O94901	1xTMTpro [N-Term]	4.64e-06	97	5.338e-05	2365.27	1.12	0	108388	100643	109146	91080.2	95954.1	103667	223899	236082	200811	242786	210217	154348
[R].ELETVAAHQFPEVR.[F]	4	Q969V3	1xTMTpro [N-Term]	4.346e-06	51	5.338e-05	1930.04	0.62	0	761996	757422	773376	641590	757097	869045	874853	851082	885725	828566	576523	670763
[K].ELETVCNDVLSLLDK.[F]	2	Q04917	1xCarbamidomethyl [C6]; 1xTMTpro [K15]; 1xTMTpro [N-Term]	1.269e-06	67	5.338e-05	2356.29	3.11	0	872929	887011	945301	689605	734833	967730	969555	1.01511e+06	900810	1.01806e+06	766101	724273
[K].EIETYHNLLEGGQEDFESSGAGK.[I]	4	P35527	1xTMTpro [K23]; 1xTMTpro [N-Term]	5.802e-06	45	5.338e-05	3118.55	0.84	0	300239	493774	311322	223829	285097	341694	252373	293579	437026	312121	160821	172750
[K].LIFPYVELDLHSYDLGIENR.[D]	2	O75874	1xTMTpro [N-Term]	3.42e-07	90	5.338e-05	2710.44	0.43	0	1.53203e+06	1.47519e+06	1.48661e+06	1.1418e+06	1.52722e+06	1.5913e+06	1.10212e+06	1.05752e+06	1.22331e+06	1.0661e+06	699613	855640
[R].LLFNDVQTLK.[D]	1	Q15149	1xTMTpro [K10]; 1xTMTpro [N-Term]	1.646e-05	61	5.338e-05	1799.09	5.61	0	10972005	9.24923e+06	11892357	10089278	12766809	10948930	16193264	17131194	14786399	15028364	14392804	10592518
[K].ILFIFIDSDHTDNQR.[I]	2	P07237	1xTMTpro [N-Term]	1.279e-05	66	5.338e-05	2138.12	-0.42	0	2.00767e+06	2.19519e+06	1.94301e+06	1.47694e+06	1.62101e+06	2.18675e+06	2.12303e+06	2.11138e+06	1.62198e+06	1.7453e+06	1.18204e+06	1.39088e+06
[K].ELEVHTEALAAEASK.[D]	2	Q5VT25	1xTMTpro [K15]; 1xTMTpro [N-Term]	5.983e-05	15	5.338e-05	2206.22	1.92	0	617884	605668	608576	507152	573002	749777	559882	620305	583994	626868	338425	522953
[K].ELEVLLMCNK.[S]	2	P62910	1xCarbamidomethyl [C8]; 1xTMTpro [K10]; 1xTMTpro [N-Term]	7.174e-06	72	5.338e-05	1857.05	-2.38	0	6.6657e+06	6.25444e+06	6.93501e+06	6.09686e+06	7.24414e+06	6.86301e+06	5.48843e+06	6.31029e+06	4979794	5.46111e+06	4.87662e+06	3.748e+06
[R].LIFGDALLMEPLEK.[Y]	1	Q9NQ66	1xTMTpro [K14]; 1xTMTpro [N-Term]	5.771e-05	41	5.338e-05	2197.28	-0.12	0	355555	270105	362662	269133	337985	342489	480460	468434	501802	487601	462596	346534
[R].ELEVLSEQYSQK.[C]	1	Q6WCQ1	1xTMTpro [K12]; 1xTMTpro [N-Term]	3.971e-05	62	5.338e-05	2061.14	0.21	0	354879	369331	400182	299127	403827	438140	289783	288708	317400	290610	235496	209480
[R].LLEVYDQLFK.[S]	3	O75694	1xTMTpro [K10]; 1xTMTpro [N-Term]	1.437e-05	55	5.338e-05	1876.11	2.43	0	2.55557e+06	2.29895e+06	2.7513e+06	2.37315e+06	2.65295e+06	2.43658e+06	2.72158e+06	2.88335e+06	2.53474e+06	2.79846e+06	2.36613e+06	1.94138e+06
[R].IIEVVEANYPETLGR.[L]	1	Q92503	1xTMTpro [N-Term]	3.314e-05	24	5.338e-05	2007.11	-0.17	0	154094	180334	182589	142983	166819	194513	186327	192761	235997	214035	185493	153454
[R].IIEVVDAIMTTAQSHQR.[T]	2	Q01813	1xOxidation [M9]; 1xTMTpro [N-Term]	1.377e-05	51	5.338e-05	2232.2	-3.04	0	1.36167e+06	1.35992e+06	1.50195e+06	1114067	1.27384e+06	1.44828e+06	1.521e+06	1.66936e+06	1.55825e+06	1.61835e+06	1.0328e+06	1.11896e+06
[R].IIEVVDAIMTTAQSHQR.[T]	1	Q01813	1xTMTpro [N-Term]	3.061e-05	20	5.338e-05	2216.2	-2.19	0	309166	311443	367075	281997	350068	336984	431071	450143	368773	409649	433479	279250
[R].ELFQEMNIELVPPYMIASK.[E]	1	O96019	1xTMTpro [K19]; 1xTMTpro [N-Term]	5.068e-07	63	5.338e-05	2860.55	1.11	0	528618	496492	537841	398412	456978	531537	550661	537207	608686	574878	494675	414058
[R].ELFQEMNIELVPPYMIASK.[E]	1	O96019	1xOxidation [M6]; 1xTMTpro [K19]; 1xTMTpro [N-Term]	1.616e-05	45	5.338e-05	2876.54	7.94	0	327231	320753	319593	275169	295518	311907	385240	334747	360782	339285	351696	230622
[R].LLEIPAVSHVCADLLDR.[Q]	1	O95365	1xCarbamidomethyl [C11]; 1xTMTpro [N-Term]	1.335e-05	44	5.338e-05	2225.23	0.69	0	467232	485083	513494	459164	482267	560491	411523	469044	467973	431696	344950	303517
[R].ILELLPALTTLTNHNR.[Y]	1	P35555	1xTMTpro [N-Term]	3.221e-05	53	5.338e-05	2123.25	3.86	0	351474	327889	377112	333552	367057	394504	399975	443712	374079	415387	433750	300685
[R].ILEDQEENPLPAALVQPHTGK.[L]	3	O95336	1xTMTpro [K21]; 1xTMTpro [N-Term]	9.233e-07	71	5.338e-05	2907.61	5.04	0	965526	918350	956101	770467	826746	1.0911e+06	954308	1.05994e+06	995581	1.07257e+06	733849	759107
[K].IIEDPAQSSGFHPSGSVVAVGTLTGR.[W]	2	O00423	1xTMTpro [N-Term]	2.478e-08	74	5.338e-05	2886.53	1.97	0	289984	299263	315882	269525	289155	367559	512030	616132	504263	574117	266569	448780
[R].LLEDFGDGGAFPEIHVAQYPLDMGR.[K]	2	Q13573	1xOxidation [M23]; 1xTMTpro [N-Term]	5.262e-07	62	5.338e-05	3067.52	1.94	0	573099	535215	560797	456910	496938	652359	606087	530153	617071	641696	417255	410480
[R].LLEDFGDGGAFPEIHVAQYPLDMGR.[K]	1	Q13573	1xTMTpro [N-Term]	4.669e-07	68	5.338e-05	3051.52	1.39	0	153194	149541	158943	123194	129528	172059	163215	128257	177590	154513	122684	104595
[K].EIGLLADEIEIYGK.[S]	1	Q6UB35	1xTMTpro [K14]; 1xTMTpro [N-Term]	1.377e-05	51	5.338e-05	2171.25	2.39	0	702701	622876	789234	634418	748048	863778	528683	529809	474413	535707	417326	353355
[K].LLECLDYLTAPNPPTIR.[E]	1	O15344	1xCarbamidomethyl [C4]; 1xTMTpro [N-Term]	2.201e-05	44	5.338e-05	2290.24	-1.76	0	316933	298140	310695	281610	283812	337518	382356	384974	382982	349643	363052	244099
[R].LIEAYVIQCQAEAQEVTIAR.[A]	1	Q5VW32	1xCarbamidomethyl [C9]; 1xTMTpro [N-Term]	1.647e-06	69	5.338e-05	2609.39	1.12	0	251680	262269	263473	219592	222226	265298	263976	255015	287899	295093	209523	202852
[R].LIEAVETAVMPQWQR.[R]	2	Q5JTZ9	1xTMTpro [N-Term]	3.014e-05	38	5.338e-05	2075.13	1.84	0	579784	687697	634895	562022	603369	644033	568231	665080	584474	635784	536904	385121
[R].LLEAQIATGGVIDPVHSHR.[V]	10	Q15149	1xTMTpro [N-Term]	3.839e-06	67	5.338e-05	2317.29	-0.07	0	6.5087e+06	5.85475e+06	6.79442e+06	6.00134e+06	6.47207e+06	6.36827e+06	6.55025e+06	7.25563e+06	6.41182e+06	6.76118e+06	6.22726e+06	4.58592e+06
[R].LLEAQIATGGIIDPVHSHR.[V]	7	Q15149	1xTMTpro [N-Term]	1.2e-05	69	5.338e-05	2331.31	-0.61	0	1.55848e+06	1.2635e+06	1.50326e+06	1.43926e+06	1.56476e+06	1.51868e+06	2.14304e+06	2.24158e+06	2.15149e+06	2.17909e+06	2.21663e+06	1.47976e+06
[K].ELGITALHIK.[L]	3	P62263	1xTMTpro [K10]; 1xTMTpro [N-Term]	1.579e-05	36	5.338e-05	1703.07	-0.44	0	2.80379e+06	2.48926e+06	2.89911e+06	2.46162e+06	2.96424e+06	2.68575e+06	2.33761e+06	2.50842e+06	2.15024e+06	2.2536e+06	2.11885e+06	1.62686e+06
[K].ELGLVDGQELAVADVTTPQTVLFK.[L]	1	Q8TBC4	1xTMTpro [K24]; 1xTMTpro [N-Term]	3.232e-08	109	5.338e-05	3151.77	1.06	0	146784	145582	172781	120075	157863	176304	188203	170231	213319	186246	138413	128625
[K].ELGIWEPLAVK.[L]	3	P49368	1xTMTpro [K11]; 1xTMTpro [N-Term]	8.814e-06	44	5.338e-05	1863.12	-0.31	0	5.75276e+06	5.19042e+06	6.46442e+06	4.70431e+06	5.30525e+06	5.04767e+06	4.8498e+06	5.98063e+06	4258998	4.41457e+06	3.95859e+06	3.04311e+06
[R].LLEAQIATGGIIDPEESHR.[L]	6	Q15149	1xTMTpro [N-Term]	6.611e-07	78	5.338e-05	2353.27	0.97	0	2.60263e+06	2.36006e+06	2.62774e+06	2.08161e+06	2.41131e+06	2.62338e+06	3.42297e+06	3.13915e+06	3.47015e+06	3.55467e+06	2.77741e+06	2.6257e+06
[R].EIGNLLHPSVPISNDEDVDNKVER.[I]	2	P49591	1xTMTpro [K21]; 1xTMTpro [N-Term]	7.901e-06	16	5.338e-05	3297.76	0.57	1	493824	513229	485183	396636	425047	636754	466891	500663	469460	482250	389830	351118
[R].LLEAQACTGGIIDPSTGER.[F]	5	Q15149	1xCarbamidomethyl [C7]; 1xTMTpro [N-Term]	2.269e-06	58	5.338e-05	2292.18	0.18	0	1.60979e+06	1.49555e+06	1.65296e+06	1.39489e+06	1.45389e+06	1.65344e+06	1.80891e+06	1.8025e+06	1.6994e+06	1.69662e+06	1.57676e+06	1.24856e+06
[K].EIGNIISDAMK.[K]	4	P10809	1xTMTpro [K11]; 1xTMTpro [N-Term]	4.291e-05	38	5.338e-05	1799.02	1.24	0	1.2569e+07	1.16261e+07	1.33688e+07	1.09297e+07	1.1967e+07	1.21049e+07	1.20684e+07	1.06728e+07	1.34763e+07	1.53604e+07	1.01803e+07	8.92179e+06
[K].LLEALDEMLTHDIAK.[L]	2	Q9NZN4	1xOxidation [M8]; 1xTMTpro [K15]; 1xTMTpro [N-Term]	7.177e-06	61	5.338e-05	2336.3	1.1	0	1.15621e+06	1.05038e+06	1.2715e+06	1.07004e+06	1.14682e+06	1.49914e+06	1.76439e+06	1.56405e+06	1.36411e+06	1.30849e+06	916661	929922
[K].ILEALASSEDVRK.[L]	2	Q9UIQ6	1xTMTpro [K13]; 1xTMTpro [N-Term]	4.426e-05	48	5.338e-05	2039.2	2.89	1	1.49951e+06	1.27038e+06	1.5253e+06	1.221e+06	1.34369e+06	1.50719e+06	1.38891e+06	2.012e+06	987029	1.06487e+06	1.1996e+06	961801
[R].EIGPNDGFLAQLCQLNDR.[L]	3	P51452	1xCarbamidomethyl [C13]; 1xTMTpro [N-Term]	4.92e-05	70	5.338e-05	2364.19	-8.76	0	1.95458e+06	1.81359e+06	1.96861e+06	1.7798e+06	2.03479e+06	2.27913e+06	4.39447e+06	4.78001e+06	3.80356e+06	4.06438e+06	3.59941e+06	2.71495e+06
[R].ILEAHQNVAQMSLIEAK.[M]	3	Q96AC1	1xOxidation [M11]; 1xTMTpro [K17]; 1xTMTpro [N-Term]	5.215e-06	58	5.338e-05	2519.41	-0.85	0	650472	564728	668747	613544	686877	710298	858822	855541	769805	800265	727691	548123
[R].EIGQSVDEVEK.[L]	2	Q01082	1xTMTpro [K11]; 1xTMTpro [N-Term]	9.85e-06	49	5.338e-05	1841.01	-1.97	0	1.06552e+06	1.05921e+06	1.1319e+06	857906	972692	1209262	828669	848055	738623	840624	608997	562556
[R].ILEAHQNVAQMSLIEAK.[M]	1	Q96AC1	1xTMTpro [K17]; 1xTMTpro [N-Term]	3.992e-06	42	5.338e-05	2503.42	-3.23	0	1.02833e+06	1.00375e+06	1.06887e+06	918602	1.0444e+06	1.13264e+06	1283466	1.40397e+06	1.34438e+06	1.25132e+06	1.17735e+06	947259
[R].ELGQTLIDGGILDDIISEK.[L]	2	P46939	1xTMTpro [K19]; 1xTMTpro [N-Term]	1.11e-06	56	5.338e-05	2637.48	0.37	0	213795	187826	217154	154317	193843	224867	228947	187381	257991	211334	177156	142288
[K].LLEAHEEQNVDSYTESVK.[E]	7	P54920	1xTMTpro [K18]; 1xTMTpro [N-Term]	1.029e-06	67	5.338e-05	2699.4	1.22	0	1.39415e+06	1.34331e+06	1.43471e+06	1.00827e+06	1.20425e+06	1.45607e+06	1.53757e+06	1.22593e+06	1.45017e+06	1.52528e+06	1.06296e+06	1.07417e+06
[R].ELGSECGIEFDEEK.[T]	7	P39656	1xCarbamidomethyl [C6]; 1xTMTpro [K14]; 1xTMTpro [N-Term]	5.959e-05	45	5.338e-05	2250.11	-0.1	0	6.30926e+06	5.74059e+06	6.45134e+06	5.38901e+06	5.86687e+06	6.40392e+06	6.45205e+06	6.5351e+06	6.44645e+06	6.58633e+06	5.72863e+06	5.05501e+06
[K].LLEAFHNQGPVIK.[R]	2	Q9Y2R9	1xTMTpro [K13]; 1xTMTpro [N-Term]	4.743e-05	41	5.338e-05	2074.23	5.37	0	3.08491e+06	2.71287e+06	3.13107e+06	2.84019e+06	3.17186e+06	3.17029e+06	3570703	3.67027e+06	3.44639e+06	3.47188e+06	3.54566e+06	2.26585e+06
[K].ELGGESNFGDALLDAGESMK.[R]	1	Q99961	1xOxidation [M19]; 1xTMTpro [K20]; 1xTMTpro [N-Term]	3.597e-07	75	5.338e-05	2664.33	1.07	0	351953	333569	346473	265151	305730	404877	428900	398583	387987	413376	287098	271266
[K].IIGGEFTTIENQPWFAAIYR.[R]	1	P00749	1xTMTpro [N-Term]	9.631e-06	21	5.338e-05	2630.39	0.81	0	451654	401097	500594	392988	445939	439407	560492	607716	568546	565025	520953	361565
[K].ILEEENSLAEYHSR.[L]	2	Q15650	1xTMTpro [N-Term]	3.76e-05	30	5.338e-05	1994.02	-0.99	0	972238	868778	1.01945e+06	843390	958895	925133	1.17394e+06	1.1771e+06	1.10364e+06	1.12343e+06	1.01067e+06	737686
[R].LLEELEEGQK.[G]	9	Q13404; Q15819	1xTMTpro [K10]; 1xTMTpro [N-Term]	1.383e-05	45	5.338e-05	1796.03	-0.61	0	1.02332e+07	1.08389e+07	1.00227e+07	7.62482e+06	8.14882e+06	1.12782e+07	8.15827e+06	9.34763e+06	8.12097e+06	8.6075e+06	5.48978e+06	6.33261e+06
[K].ELFQTPICTDKPTTHEK.[T]	1	P46013	1xCarbamidomethyl [C8]; 2xTMTpro [K11; K17]; 1xTMTpro [N-Term]	4.262e-05	11	5.338e-05	2957.62	-3.07	0	394309	353284	427402	337522	351134	399884	455650	432931	368333	385653	375216	252930
[R].LLELGPKPEVAQQTR.[K]	1	P53621	1xTMTpro [K7]; 1xTMTpro [N-Term]	5.877e-05	20	5.338e-05	2287.36	0.67	0	1.45271e+06	1.4056e+06	1.50198e+06	1.36751e+06	1.47642e+06	1.47906e+06	1.66548e+06	1.71103e+06	1.64052e+06	1.52692e+06	1.24416e+06	1.08171e+06
[R].ILELESHLAK.[K]	2	Q92574	1xTMTpro [K10]; 1xTMTpro [N-Term]	5.632e-05	39	5.338e-05	1761.08	0.79	0	857369	855210	919289	735683	851467	853687	737194	799430	724078	693261	580207	541409
[R].LLEIDPYLKPYAVDFQR.[R]	2	Q04446	1xTMTpro [K9]; 1xTMTpro [N-Term]	2.687e-05	20	5.338e-05	2688.53	3.21	0	4.85523e+06	4281249	4.97304e+06	4.37988e+06	4.73695e+06	5.01178e+06	4.34291e+06	6.50552e+06	3.77783e+06	3.82861e+06	4.0173e+06	3113770
[K].ELFTDCGPLESSSLCDYR.[N]	2	P51790	2xCarbamidomethyl [C6; C15]; 1xTMTpro [N-Term]	4.708e-06	69	5.338e-05	2453.13	-1.42	0	788685	762699	851330	701321	749419	911983	1.04911e+06	987880	1.01767e+06	1.05027e+06	827814	740800
[K].LLEHVEMHGLYTEGLYR.[K]	1	Q13459	1xTMTpro [N-Term]	1.234e-05	50	5.338e-05	2364.23	-2.1	0	204164	193410	213679	167716	201605	213197	208709	239059	198708	233540	202068	189630
[K].LLEHLPQEVPYNVQQK.[T]	4	O75616	1xTMTpro [K16]; 1xTMTpro [N-Term]	1.965e-05	38	5.338e-05	2543.45	2.66	0	3.31605e+06	3.04146e+06	3.47136e+06	2.79495e+06	3.03037e+06	3.49478e+06	3.8691e+06	3.63332e+06	3.91708e+06	3.83603e+06	3.29036e+06	2.62261e+06
[K].LIEHGVNTAEDLVR.[E]	2	Q8IUI8	1xTMTpro [N-Term]	3.594e-05	37	5.338e-05	1870.04	0.44	0	302948	265735	274709	232112	280262	307552	324530	298930	329464	313013	232419	220265
[R].ELFVHGLPGSGK.[T]	2	Q7Z7L1; Q08AF3	1xTMTpro [K12]; 1xTMTpro [N-Term]	3.529e-05	22	5.338e-05	1849.08	-0.23	0	4.14319e+06	3.53821e+06	4.46522e+06	4.04882e+06	4.57849e+06	4.07169e+06	4.24426e+06	4.6264e+06	3.97244e+06	3.97594e+06	3.89538e+06	2.91614e+06
[R].LIEGVHPGSLVEK.[L]	6	Q13586	1xTMTpro [K13]; 1xTMTpro [N-Term]	5.216e-05	37	5.338e-05	1986.19	-1.06	0	3.14329e+06	2.90636e+06	3.2261e+06	2.86435e+06	3.10835e+06	3.08573e+06	2.38186e+06	2.58719e+06	2.14643e+06	2.24198e+06	2.00831e+06	1.70389e+06
[R].ELFVQSEIFPLETPAFAIK.[E]	2	P49915	1xTMTpro [K19]; 1xTMTpro [N-Term]	1.094e-05	52	5.338e-05	2787.58	0.19	0	1.59592e+06	1.54767e+06	1.55609e+06	1.23673e+06	1.34138e+06	1.59246e+06	1.8844e+06	2.17826e+06	2.0116e+06	1.70421e+06	1.38761e+06	1.4367e+06
[R].ILEGSGATEFHCSAR.[S]	1	Q9NTM9	1xCarbamidomethyl [C12]; 1xTMTpro [N-Term]	1.668e-05	41	5.338e-05	1938.97	0.25	0	690626	620926	704188	674995	738574	670137	635266	587282	717198	610731	575330	459057
[K].ELGAFGLQVPSELGGVGLCNTQYAR.[L]	2	P49748	1xCarbamidomethyl [C19]; 1xTMTpro [N-Term]	1.92e-07	104	5.338e-05	2940.52	-4.34	0	1.30798e+06	1.25437e+06	1.48071e+06	1.12265e+06	1.28537e+06	1.42134e+06	1.45477e+06	1.46798e+06	1.64909e+06	1.5719e+06	1.29251e+06	963875
[R].LIEGLSHEVIVSAACGR.[N]	2	Q9P258	1xCarbamidomethyl [C15]; 1xTMTpro [N-Term]	3.448e-06	43	5.338e-05	2115.16	1.09	0	5797463	5083956	5.80582e+06	5.08578e+06	5.63528e+06	5.66095e+06	5.41865e+06	6.05297e+06	4.97002e+06	5.89725e+06	4.9e+06	4.29196e+06
[K].ELGDDSLPSSQFLDGMNYLR.[Y]	2	Q01484	1xTMTpro [N-Term]	3.9e-05	52	5.338e-05	2561.25	-0.37	0	409967	418469	369755	334156	343793	481113	387652	435100	430518	408548	275697	326288
[K].ELGDVLFQMAEVHR.[Q]	3	Q9UQB8	1xTMTpro [N-Term]	5.396e-05	56	5.338e-05	1948.03	-0.21	0	705790	667685	736476	585706	644126	757408	727735	689905	699298	678630	610547	521929
[R].LLEGEDAHLSSSQFSSGSQSSR.[D]	1	P02533	1xTMTpro [N-Term]	4.212e-06	38	5.338e-05	2613.27	2.59	0	182186	225541	138646	113478	158998	161934	178744	185289	165476	149081	104379	112133
[R].LLEGDGGPNTGGMGAYCPAPQVSNDLLLK.[I]	1	P22102	1xCarbamidomethyl [C17]; 1xTMTpro [K29]; 1xTMTpro [N-Term]	3.925e-05	65	5.338e-05	3552.83	0.56	0	112156	114276	122367	106570	91362.5	129505	91822.1	109721	112141	109985	91833.5	81468
[R].LLEFYDATAHFAK.[G]	2	P83436	1xTMTpro [K13]; 1xTMTpro [N-Term]	1.604e-05	42	5.338e-05	2134.18	-1.12	0	6.5838e+06	5.6584e+06	6.64032e+06	6.19215e+06	6.30258e+06	6.2568e+06	6.02262e+06	7.02429e+06	5.76087e+06	6.14531e+06	4.81136e+06	3.90134e+06
[K].LIEEVMIGEDK.[L]	2	P78371	1xTMTpro [K11]; 1xTMTpro [N-Term]	6.253e-05	48	5.338e-05	1884.06	5.12	0	2.11975e+06	2.16421e+06	2250442	1.53406e+06	1.92121e+06	1.94579e+06	1.40536e+06	1.49388e+06	1.47833e+06	1.54319e+06	1.07692e+06	1.11195e+06
[K].LIEEVHAVVTVR.[D]	8	P53680	1xTMTpro [N-Term]	1.203e-05	84	5.338e-05	1669	0.67	0	3.77743e+06	3.39341e+06	3.86324e+06	3.28509e+06	3.64769e+06	3.8309e+06	3.56487e+06	4.0146e+06	3.32648e+06	3.60876e+06	3.20886e+06	2.62563e+06
[RK].LLEETGICVVPGSGFGQR.[E]	1	Q8TD30	1xCarbamidomethyl [C8]; 1xTMTpro [N-Term]	4.477e-05	23	5.338e-05	2223.18	-1.55	0	380478	345282	373013	325505	351798	439974	404173	472081	393602	415978	324274	318527
[R].LIEESSVDEVVVTNTVPHEVQK.[L]	1	Q14558	1xTMTpro [K22]; 1xTMTpro [N-Term]	2.889e-05	20	5.338e-05	3059.68	0.58	0	188593	182267	166822	146978	141725	195069	171429	167026	165988	169796	112885	140511
[R].ELGEYGLQAYTEVK.[T]	2	P05091	1xTMTpro [K14]; 1xTMTpro [N-Term]	3.504e-05	52	5.338e-05	2208.2	-0.52	0	3.32112e+06	2.88767e+06	3.27441e+06	3056363	3.29606e+06	3.61977e+06	1.21495e+06	1.48821e+06	1.11549e+06	1.31875e+06	1.06459e+06	979165
[R].LLEEQLQHEISNK.[M]	3	Q86UP2	1xTMTpro [K13]; 1xTMTpro [N-Term]	1.729e-05	50	5.338e-05	2189.24	-2.7	0	7.96847e+06	7218169	8.03326e+06	5.65833e+06	6.13922e+06	7.14913e+06	3.77291e+06	3.87756e+06	3.75366e+06	3.59968e+06	3.11024e+06	2.66761e+06
[K].LLEENVSAFK.[T]	2	Q9NTJ3	1xTMTpro [K10]; 1xTMTpro [N-Term]	9.527e-06	55	5.338e-05	1758.03	2.59	0	1.74462e+06	1.65117e+06	1804881	1.53192e+06	1.66418e+06	1.76885e+06	1.35888e+06	1.51427e+06	1.24879e+06	1.31103e+06	1.19667e+06	983089
[R].IIEENIPELLSLNLSNNR.[L]	1	Q9UBU9	1xTMTpro [N-Term]	1.139e-05	65	5.338e-05	2385.33	-0.77	0	215968	215807	214571	156918	176774	255998	325550	311472	335490	310150	249932	223450
[R].ELGGAIDFGAAYVLEQASSHIGNSTQATVR.[D]	3	Q6DD88	1xTMTpro [N-Term]	1.213e-08	85	5.338e-05	3366.72	-4.18	0	1.7786e+06	1.641e+06	1.70021e+06	1.38683e+06	1.50929e+06	1.62829e+06	1.78773e+06	1.98393e+06	1.91534e+06	1.86567e+06	1.42031e+06	1.19876e+06
[R].EKLEAYQHLFYLLQTNPTYLAK.[L]	1	P46940	2xTMTpro [K2; K22]; 1xTMTpro [N-Term]	1.507e-05	25	5.338e-05	3596.03	5.8	1	2.70101e+06	2.61659e+06	2.90844e+06	3.2274e+06	3.70685e+06	3.77653e+06	4805943	6630690	3.81819e+06	4055916	4.12099e+06	2.94384e+06
[K].EKLDSVIEFSIPDSLLIR.[R]	4	P54819	1xTMTpro [K2]; 1xTMTpro [N-Term]	5.664e-07	78	5.338e-05	2682.56	3.55	1	4.5448e+06	4.04299e+06	4.97687e+06	4.00334e+06	4.27614e+06	5.22979e+06	4.35385e+06	4.96524e+06	3.63445e+06	3.74754e+06	3.6495e+06	3.03518e+06
[R].EKIDLENTLEQEQEALVNR.[L]	1	Q16204	1xTMTpro [K2]; 1xTMTpro [N-Term]	4.254e-07	76	5.338e-05	2879.56	4.05	1	501215	486750	502625	378446	394809	601966	360733	383811	296394	334201	245437	236319
[K].EGGVFTFGAGGYGQLGHNSTSHEINPR.[K]	2	Q5GLZ8	1xTMTpro [N-Term]	2.106e-06	55	5.338e-05	3093.51	-0.82	0	259610	209362	239469	212748	235783	229894	244282	285260	237680	258710	239736	179752
[R].LPSGSGAASPTGSAVDIR.[A]	3	Q09666	1xTMTpro [N-Term]	4.359e-05	16	5.338e-05	1947.05	0.39	0	1.26322e+06	1.16111e+06	1.41588e+06	1.24765e+06	1.46323e+06	1.44184e+06	2.0615e+06	1.93988e+06	2.00539e+06	2.08062e+06	1.77268e+06	1.47329e+06
[R].EGGWDSVQDWMDVLSGGEK.[Q]	4	P28288	1xTMTpro [K19]; 1xTMTpro [N-Term]	3.634e-06	57	5.338e-05	2703.32	0.71	0	724885	697976	787372	641364	649568	728253	836734	905648	820531	807863	791378	578146
[R].LPSEGPRPAHVVVGDVLQAADVDK.[T]	2	P30043	1xTMTpro [K24]; 1xTMTpro [N-Term]	3.743e-05	13	5.338e-05	3077.72	4.8	0	2.15944e+06	1.87886e+06	2.39808e+06	1.9679e+06	2.24077e+06	2.31615e+06	1.81084e+06	2.15206e+06	1.60099e+06	1.7839e+06	1.50755e+06	1.34417e+06
[R].IPSAVGYQPTLATDMGTMQER.[I]	5	P06576	2xOxidation [M15; M18]; 1xTMTpro [N-Term]	8.229e-06	37	5.338e-05	2602.28	3.15	0	1.77739e+06	1.68451e+06	1.85695e+06	1.57284e+06	1.71686e+06	1.81909e+06	1.6096e+06	1.63416e+06	1.60133e+06	1.6256e+06	1.5713e+06	957339
[R].IPSAVGYQPTLATDMGTMQER.[I]	20	P06576	1xOxidation [M]; 1xTMTpro [N-Term]	5.116e-06	47	5.338e-05	2586.29	0.45	0	1.99172e+06	1.87108e+06	2.06029e+06	1.74719e+06	2.03091e+06	2.15863e+06	1.97639e+06	2.02089e+06	2.03277e+06	1.99065e+06	1.8153e+06	1.36047e+06
[R].IPSAVGYQPTLATDMGTMQER.[I]	3	P06576	1xTMTpro [N-Term]	1.546e-05	64	5.338e-05	2570.29	0.21	0	2.82889e+06	2.68243e+06	2.97739e+06	2.86564e+06	3.08571e+06	2.94702e+06	2.71078e+06	2.54972e+06	2.55783e+06	2.81234e+06	2.55768e+06	1.65474e+06
[R].LPSAHTCFNQLDLPAYESFEK.[L]	1	Q7Z6Z7	1xCarbamidomethyl [C7]; 1xTMTpro [K21]; 1xTMTpro [N-Term]	2.831e-05	16	5.338e-05	3075.57	-0.81	0	409279	413838	446652	380108	398471	508659	435485	494779	458764	464729	385805	357317
[R].LPRPPPPEMPESLK.[K]	4	Q00325	1xTMTpro [K14]; 1xTMTpro [N-Term]	3.873e-06	28	5.338e-05	2196.27	0.16	0	5.94734e+06	5.33408e+06	6.19355e+06	5.46152e+06	5987230	5.87524e+06	9.00812e+06	7.74765e+06	8.32377e+06	9.70164e+06	9.31736e+06	5764906
[K].LPQVAEEISGPLTSANK.[I]	1	O75955	1xTMTpro [K17]; 1xTMTpro [N-Term]	4.312e-05	57	5.338e-05	2362.35	5.55	0	287274	273458	318005	274961	301296	309652	414667	399840	427196	450033	370053	289969
[K].IPQSHIQQICETILTSGENLAR.[K]	1	O43813	1xCarbamidomethyl [C10]; 1xTMTpro [N-Term]	8.44e-06	10	5.338e-05	2812.49	1.11	0	742350	691070	792255	674746	738026	776817	755881	735236	763773	757924	620226	551948
[K].LPQLVDMAAQIADGMAYIER.[M]	1	P07947	1xOxidation [M7]; 1xTMTpro [N-Term]	1.063e-05	50	5.338e-05	2525.31	3.87	0	116876	104227	118119	93933	107161	124677	156817	143172	126760	134176	115215	104078
[K].EGGTVVYGGK.[V]	2	P49419	1xTMTpro [K10]; 1xTMTpro [N-Term]	3.946e-05	42	5.338e-05	1574.9	1.62	0	1.94415e+06	1.86936e+06	2.06887e+06	1.88289e+06	2.15259e+06	1.94895e+06	2.90494e+06	3.33015e+06	2.83336e+06	2.96489e+06	3.18819e+06	2.06043e+06
[K].LPQGYHPNDVEEEWGK.[L]	2	Q9UPN3	1xTMTpro [K16]; 1xTMTpro [N-Term]	6.33e-05	37	5.338e-05	2506.29	4.72	0	633712	621577	705594	585401	616009	737503	674138	628986	621093	632208	593992	465975
[R].IPPYHYIHVLDQNSNVSR.[V]	6	Q14764	1xTMTpro [N-Term]	1.177e-05	43	5.338e-05	2456.3	-1.04	0	5.65843e+06	5.16805e+06	6.16263e+06	5.81774e+06	6.45596e+06	5.94712e+06	7.4236e+06	8.05896e+06	7.0491e+06	7.1832e+06	7.03826e+06	5.18671e+06
[R].LPPLPVTPGMEGAGVVIAVGEGVSDR.[K]	4	Q99536	1xOxidation [M10]; 1xTMTpro [N-Term]	1.105e-06	89	5.338e-05	2837.54	-0.13	0	2.01244e+06	1.92131e+06	2.04556e+06	1.75295e+06	1.93222e+06	2.16148e+06	2.63192e+06	2.5914e+06	2.56354e+06	2.71703e+06	2.15655e+06	1.69246e+06
[R].LPPLPVTPGMEGAGVVIAVGEGVSDR.[K]	4	Q99536	1xTMTpro [N-Term]	2.375e-07	96	5.338e-05	2821.55	-0.29	0	567222	621651	552547	488439	444599	667087	965728	870433	1.01058e+06	1.03105e+06	695115	726353
[R].LPPGEYVVVPSTFEPNKEGDFVLR.[F]	1	P07384	1xTMTpro [K17]; 1xTMTpro [N-Term]	3.352e-05	32	5.338e-05	3297.8	-3.95	1	1.62006e+06	1.49275e+06	1.5788e+06	1077993	1306890	1.61046e+06	1.61167e+06	1.78652e+06	1.35122e+06	1.35488e+06	1.31673e+06	1.26147e+06
[K].LPPGEYILVPSTFEPNK.[D]	2	P17655	1xTMTpro [K17]; 1xTMTpro [N-Term]	2.564e-05	28	5.338e-05	2509.42	-1.54	0	2.23888e+06	2.27638e+06	2.35164e+06	2.00791e+06	2.25042e+06	2.43586e+06	2.47076e+06	2.30708e+06	2.82742e+06	2.92273e+06	2.06935e+06	1.7759e+06
[K].EGKPTIVEEDDPELFK.[Q]	2	O75937	2xTMTpro [K3; K16]; 1xTMTpro [N-Term]	1.406e-05	44	5.338e-05	2758.53	0.14	0	482411	460725	548964	346432	378783	516523	658025	538815	736638	612338	494684	448049
[R].LPPEEASPYVVDHGESGPLR.[C]	4	P53992	1xTMTpro [N-Term]	3.241e-06	55	5.338e-05	2453.26	0.67	0	380172	373144	405360	331416	364855	425146	383554	379345	387068	377696	297867	273420
[K].EGICALGGTSELSSEGTQHSYSEEEK.[Y]	1	P13797	1xCarbamidomethyl [C4]; 1xTMTpro [K26]; 1xTMTpro [N-Term]	5.658e-06	49	5.338e-05	3393.62	-1.4	0	96975.6	111392	102188	62470.4	73647.7	121738	90143.6	74707.1	85449.6	90466.1	40729.5	73199.7
[K].EGICAIGGTSEQSSVGTQHSYSEEEK.[Y]	1	P13796	1xCarbamidomethyl [C4]; 1xTMTpro [K26]; 1xTMTpro [N-Term]	3.864e-06	36	5.338e-05	3378.63	-2.88	0	75873.2	80096	81727.5	55561	64986.4	91807.3	62885.8	52285.4	62670.3	56038	49970.9	47499.5
[K].IPNIYAIGDVVAGPMLAHK.[A]	1	P09622	1xOxidation [M15]; 1xTMTpro [K19]; 1xTMTpro [N-Term]	1.818e-06	63	5.338e-05	2603.49	10.05	0	1.88539e+06	1.67211e+06	1.91385e+06	1.64111e+06	1.72751e+06	1864232	1.98287e+06	2.21677e+06	1.91486e+06	1.95207e+06	1.76718e+06	1.19987e+06
[R].LPNLSSPSAEGPPGPPSGPAPR.[K]	4	O60784	1xTMTpro [N-Term]	2.366e-05	40	5.338e-05	2386.27	-0.33	0	657743	574412	651904	560735	639703	675344	659324	713253	699311	677842	623058	489532
[K].IPNFWVTTFVNHPQVSALLGEEDEEALHYLTR.[V]	1	Q01105	1xTMTpro [N-Term]	1.395e-08	75	5.338e-05	4030.07	2.38	0	317563	327286	346770	286875	321896	370396	352085	402306	398673	361457	312399	260713
[K].LPQFGISTPGSDLHVNAK.[G]	3	Q09666	1xTMTpro [K18]; 1xTMTpro [N-Term]	1.188e-05	45	5.338e-05	2489.4	-3.28	0	4.02998e+06	3.56412e+06	3.78405e+06	3.5591e+06	3.70027e+06	4.16886e+06	5.21092e+06	6.11576e+06	5.05133e+06	5.40198e+06	4.80653e+06	3.79685e+06
[R].LPSLGAGFSQGLK.[H]	1	Q8IZL8	1xTMTpro [K13]; 1xTMTpro [N-Term]	4.46e-05	40	5.338e-05	1883.12	2.96	0	1.70279e+06	1.39611e+06	1.70428e+06	1406195	1.56359e+06	1.52063e+06	1.53593e+06	1.67057e+06	1.51427e+06	1.53401e+06	1.41742e+06	1.01101e+06
[R].EGGSIPVTLTFQEATGK.[N]	2	Q96KP4	1xTMTpro [K17]; 1xTMTpro [N-Term]	7.781e-06	47	5.338e-05	2343.31	-1.46	0	2.15526e+06	1.97432e+06	2.41733e+06	1.83375e+06	2.42549e+06	2.08393e+06	3.76356e+06	3.54851e+06	3.66795e+06	3.51861e+06	3.39838e+06	2.41567e+06
[K].EGGSAGLIPSQFLEEK.[R]	1	Q9NZW5	1xTMTpro [K16]; 1xTMTpro [N-Term]	3.815e-05	40	5.338e-05	2270.25	0.71	0	759658	745282	787158	639635	787587	817295	794916	799269	743094	885239	806788	517847
[R].LPVQECLSYPTCTQCR.[D]	2	O15031	3xCarbamidomethyl [C6; C12; C15]; 1xTMTpro [N-Term]	3.65e-05	26	5.338e-05	2316.11	1.66	0	434183	438785	430426	418269	436780	504617	440592	493217	431300	466252	303434	315375
[K].EGFHFEETLTGFK.[W]	3	Q96G03	1xTMTpro [K13]; 1xTMTpro [N-Term]	3.209e-05	41	5.338e-05	2150.14	-2.12	0	5.47379e+06	5.31618e+06	5.58652e+06	4.73241e+06	5.37678e+06	5.89089e+06	5.46262e+06	6.35731e+06	5.51005e+06	5.45203e+06	4.75981e+06	3.8719e+06
[R].LPVMTMIPDVDCLLWAIGR.[V]	1	P00390	1xCarbamidomethyl [C12]; 1xOxidation [M4]; 1xTMTpro [N-Term]	1.825e-06	50	5.338e-05	2520.33	-0.68	0	403334	377639	401119	346831	362570	386474	451685	467667	435436	454954	404549	309114
[K].LPVGTTATLYFR.[D]	1	Q9NZ01	1xTMTpro [N-Term]	5.355e-05	33	5.338e-05	1642.95	0.98	0	3396968	2.94365e+06	3.35792e+06	2948915	3.22706e+06	3.06875e+06	2.42253e+06	2.75891e+06	2464861	2.37896e+06	2.40475e+06	1.44e+06
[K].EGFTQASLGLLANQR.[K]	1	Q96JG6	1xTMTpro [N-Term]	4.447e-05	25	5.338e-05	1909.05	-2.69	0	606378	515965	551195	527384	553797	595220	683818	769756	685208	671377	652721	452890
[K].EGFWPEAFSEVAEK.[H]	1	Q8N9N8	1xTMTpro [K14]; 1xTMTpro [N-Term]	5.385e-05	33	5.338e-05	2234.16	0.14	0	545568	571867	615395	476009	496579	669003	528236	485943	493331	540069	407967	398951
[K].LPVGSQCSVDLESASGEK.[D]	2	P24821	1xCarbamidomethyl [C7]; 1xTMTpro [K18]; 1xTMTpro [N-Term]	4.433e-06	65	5.338e-05	2471.29	0.65	0	1.21939e+06	1.08643e+06	1.3404e+06	1.09735e+06	1.20826e+06	1.35552e+06	583762	671153	583703	579458	589305	406529
[K].LPVGFTFSFPCQQSK.[I]	1	P19367	1xCarbamidomethyl [C11]; 1xTMTpro [K15]; 1xTMTpro [N-Term]	6.064e-05	44	5.338e-05	2351.27	1.73	0	4353574	3.60231e+06	4.18113e+06	4.0332e+06	4.1573e+06	3888000	3.3215e+06	3.5976e+06	2182447	2.36126e+06	2.68854e+06	1.93126e+06
[R].EGGAVGGQDGEQAPPLPIK.[A]	1	Q7Z4F1	1xTMTpro [K19]; 1xTMTpro [N-Term]	2.46e-05	29	5.338e-05	2428.33	-0.51	0	247941	219910	233026	207025	233644	235246	238488	278754	250179	245946	207249	178155
[R].LPTGYYFGASAGTGDLSDNHDIISMK.[L]	1	Q12907	1xOxidation [M25]; 1xTMTpro [K26]; 1xTMTpro [N-Term]	3.732e-05	32	5.338e-05	3354.68	-0.36	0	560944	522710	597121	412222	513758	549580	623996	589827	616756	543270	513880	428085
[R].LPTGYYFGASAGTGDLSDNHDIISMK.[L]	1	Q12907	1xTMTpro [K26]; 1xTMTpro [N-Term]	2.686e-05	31	5.338e-05	3338.69	-6.93	0	784172	837490	746924	624206	629327	781568	954835	1.80196e+06	757155	991165	963420	832946
[K].EGGEGYVPTSYLR.[V]	1	Q15642	1xTMTpro [N-Term]	1.131e-05	38	5.338e-05	1731.89	3.93	0	764483	665780	772158	654440	707089	647623	796463	830167	661987	711527	729116	474020
[K].LPTGQISGPEIK.[G]	4	Q09666	1xTMTpro [K12]; 1xTMTpro [N-Term]	2.986e-05	55	5.338e-05	1848.11	1.23	0	1.68471e+06	1.43157e+06	1643185	1.50459e+06	1.70221e+06	1.69145e+06	2.04437e+06	2.00937e+06	1.96615e+06	1953810	1.66186e+06	1.37496e+06
[K].EGGGGISCVLQDGCVFEK.[A]	2	P36551	2xCarbamidomethyl [C8; C14]; 1xTMTpro [K18]; 1xTMTpro [N-Term]	8.373e-06	36	5.338e-05	2520.27	-1.28	0	1.23686e+06	1.1706e+06	1.28787e+06	997302	1.12458e+06	1.23277e+06	2.16366e+06	1.77945e+06	2.31097e+06	2307135	1.98449e+06	1.53102e+06
[R].EGGGNNLYGEEMVQALK.[Q]	3	P48637	1xTMTpro [K17]; 1xTMTpro [N-Term]	7.627e-06	48	5.338e-05	2417.26	0.6	0	2.91972e+06	2.73159e+06	3.32797e+06	2.37756e+06	2.91237e+06	3.01297e+06	2.57476e+06	2.64577e+06	2.79579e+06	2.78574e+06	2.53665e+06	1.86008e+06
[R].EGGGNNLYGEEMVQALK.[Q]	4	P48637	1xOxidation [M12]; 1xTMTpro [K17]; 1xTMTpro [N-Term]	2.128e-05	40	5.338e-05	2433.26	2.21	0	1.23288e+06	1.11773e+06	1.3143e+06	956927	1.0826e+06	1.15084e+06	917032	927194	807501	846280	748382	576106
[R].EGGIDYQAGDTYVSTSDYK.[D]	1	Q14004	1xTMTpro [K19]; 1xTMTpro [N-Term]	1.868e-05	53	5.338e-05	2677.31	1.09	0	107963	104606	132848	99914.6	107920	127946	120036	123811	122882	125446	127060	76249.4
[K].EGGLGPLNIPLLADVTR.[R]	2	P32119	1xTMTpro [N-Term]	2.937e-07	60	5.338e-05	2039.18	-0.57	0	851453	787249	1.04793e+06	734189	874826	953519	1.36476e+06	1.42933e+06	1.3222e+06	1.4711e+06	1.32332e+06	895359
[K].EGGLLTLAGAK.[A]	1	P09417	1xTMTpro [K11]; 1xTMTpro [N-Term]	1.432e-05	45	5.338e-05	1638.01	0.25	0	780645	705307	797622	725488	778441	747231	516500	544242	473908	445763	471659	365106
[K].LPSTGEGTQFYLFENVDNAQQFK.[Q]	1	P30519	1xTMTpro [K23]; 1xTMTpro [N-Term]	5.323e-05	26	5.338e-05	3241.67	-1.34	0	279862	257193	264356	227615	233886	287270	314427	292621	291798	286349	223836	225166
[K].EGGPNPEHNSNLANILEVCR.[S]	2	Q9BSH4	1xCarbamidomethyl [C19]; 1xTMTpro [N-Term]	2.631e-06	63	5.338e-05	2524.25	0.43	0	652252	632221	700215	555845	573564	724630	650193	666235	597344	619702	449588	431349
[K].LPSTDQQESCSSTPGLEEPLFK.[A]	1	Q14789	1xCarbamidomethyl [C10]; 1xTMTpro [K22]; 1xTMTpro [N-Term]	3.367e-05	46	5.338e-05	3058.55	-3.96	0	200529	216593	220587	173082	199815	256473	244577	244799	237358	240007	160715	177065
[R].LPSSPVYEDAASFK.[A]	4	Q14247	1xTMTpro [K14]; 1xTMTpro [N-Term]	1.994e-05	78	5.338e-05	2119.16	0.5	0	4.77467e+06	4.39873e+06	4.96928e+06	3.76965e+06	3877455	4.11373e+06	3.72563e+06	4044356	3.65796e+06	3.54177e+06	2.93035e+06	2.5999e+06
[R].EGGQTAPASTR.[L]	4	P06396	1xTMTpro [N-Term]	2.05e-05	33	5.338e-05	1378.72	-0.65	0	1.54809e+06	1.42067e+06	1599140	1.4272e+06	1.57284e+06	1.5153e+06	1.54026e+06	1.88738e+06	1.43862e+06	1.60594e+06	1.50633e+06	1.14681e+06
[R].EGGQVYGTLGGMLTR.[Q]	5	P28065	1xTMTpro [N-Term]	7.571e-06	35	5.338e-05	1842.97	-1.52	0	1.28845e+06	1.20104e+06	1.33936e+06	1.22092e+06	1.31224e+06	1.30458e+06	1.35346e+06	1.46783e+06	1.3786e+06	1.4345e+06	1.33042e+06	903826
[K].EGGQYGLVAACAAGGQGHAMIVEAYPK.[-]	2	P55084	1xCarbamidomethyl [C11]; 1xTMTpro [K27]; 1xTMTpro [N-Term]	1.613e-06	33	5.338e-05	3313.7	0.92	0	782299	632054	774315	574331	698494	781497	816168	978382	769171	802434	829232	543665
[K].EGGQYGLVAACAAGGQGHAMIVEAYPK.[-]	2	P55084	1xCarbamidomethyl [C11]; 1xOxidation [M20]; 1xTMTpro [K27]; 1xTMTpro [N-Term]	3.636e-06	37	5.338e-05	3329.69	-0.34	0	216073	194181	237861	172154	200624	214718	313250	355939	283601	303400	337182	204751
[K].LPNFGFVVFDDSEPVQR.[I]	3	Q9UN86	1xTMTpro [N-Term]	3.099e-05	62	5.338e-05	2270.18	0.97	0	1.44416e+06	1.19758e+06	1.27654e+06	1.04349e+06	1.48606e+06	1.41673e+06	5.94693e+06	5.25494e+06	5.43473e+06	6.25805e+06	5.48759e+06	3.97091e+06
[K].IPVTDEEQTNVPYIYAIGDILEDK.[V]	2	Q16881	1xTMTpro [K24]; 1xTMTpro [N-Term]	4.667e-05	80	5.338e-05	3343.78	-5.36	0	65981.7	67221.4	71592.5	51343.5	68471.2	85707.6	87132	71530.2	131378	132285	70534.9	72704.1
[K].LPIVNEDDELVAIIAR.[T]	5	P12268	1xTMTpro [N-Term]	2.177e-06	104	5.338e-05	2084.19	-1.2	0	619940	601620	611713	496185	594667	692373	573058	514666	535087	588592	451306	431724
[R].LPIPESQVITINPELPVEEAAEDYAK.[K]	3	O95336	1xTMTpro [K26]; 1xTMTpro [N-Term]	1.749e-06	56	5.338e-05	3473.89	1.95	0	373615	408410	362507	264097	294003	416841	342120	362566	411528	399367	268228	292487
[R].EGMAALQSDPWQQELYR.[N]	3	P49748	1xTMTpro [N-Term]	2.005e-05	69	5.338e-05	2326.15	0.54	0	2.1253e+06	1.83174e+06	2.14273e+06	1.7629e+06	2.17664e+06	1.95898e+06	2.38496e+06	2236548	2.31069e+06	2.17384e+06	1.82112e+06	1.5246e+06
[R].EGMAALQSDPWQQELYR.[N]	9	P49748	1xOxidation [M3]; 1xTMTpro [N-Term]	1.829e-06	49	5.338e-05	2342.14	-0.14	0	1.90148e+06	1.73563e+06	2.03657e+06	1.63429e+06	1.88139e+06	2.04742e+06	2.0827e+06	2.08863e+06	2.04408e+06	2.03241e+06	1.88544e+06	1.51413e+06
[K].EGMLQHWELGQALR.[Q]	2	P11117	1xTMTpro [N-Term]	3.316e-05	31	5.338e-05	1972.04	-0.05	0	1.55299e+06	1.1935e+06	1.34855e+06	1.24891e+06	1.37843e+06	1.52825e+06	1.44185e+06	3.47112e+06	795376	1.10274e+06	1.16743e+06	869470
[K].EGMNIVEAMER.[F]	9	P62937	1xTMTpro [N-Term]	6.461e-05	42	5.338e-05	1582.79	-0.59	0	2.32761e+06	2.43424e+06	2.52726e+06	1.93459e+06	1.98962e+06	2.32779e+06	2.3675e+06	2.28546e+06	2.6229e+06	2.6893e+06	2.08145e+06	1.87554e+06
[R].LPEEEFGHFYTQDCYVFLCR.[Y]	1	Q13045	2xCarbamidomethyl [C14; C19]; 1xTMTpro [N-Term]	3.545e-06	41	5.338e-05	2914.35	-2.87	0	669846	546293	682723	510384	558380	639239	503291	551468	510393	505857	392094	366181
[K].EGMTAFVEK.[R]	3	P30084	1xTMTpro [K9]; 1xTMTpro [N-Term]	5.589e-05	35	5.338e-05	1619.9	-0.18	0	3.47616e+06	2.91398e+06	3.40978e+06	3.03723e+06	3.41041e+06	3097013	2.58924e+06	2.67544e+06	2.41132e+06	2.68382e+06	2.51655e+06	1.63169e+06
[K].LPEDPLLSGLLDSPALK.[A]	3	P49327	1xTMTpro [K17]; 1xTMTpro [N-Term]	7.798e-06	88	5.338e-05	2386.41	0.5	0	2.56879e+06	2.62502e+06	2.81242e+06	1.67938e+06	2.03319e+06	2.47134e+06	1.79845e+06	1.76247e+06	1.7895e+06	1.77466e+06	1.32179e+06	1.26959e+06
[R].LPEAQLSTVEYISVAALSK.[I]	1	Q9H2D1	1xTMTpro [K19]; 1xTMTpro [N-Term]	1.515e-05	62	5.338e-05	2627.52	-1.41	0	408909	346390	465156	408788	428215	506648	552059	491151	493305	527768	485778	324485
[K].LPEADDIQYPSMLLLTADHDDR.[V]	1	P48147	1xTMTpro [N-Term]	5.777e-05	59	5.338e-05	2832.4	-0.4	0	56520.7	61056.1	57370.8	40775.3	52821.8	60109.1	72136.3	62131.2	64802.9	63835.9	41642.6	53504
[R].EGNDLYHEMIESGVINLK.[D]	4	P06576	1xTMTpro [K18]; 1xTMTpro [N-Term]	3.355e-05	33	5.338e-05	2669.41	3.77	0	1.72437e+07	1.52279e+07	2.05555e+07	1.36059e+07	1.79526e+07	1.87878e+07	1.8449e+07	1.42954e+07	1.99363e+07	1.865e+07	2.43593e+07	1.13974e+07
[R].EGNDLYHEMIESGVINLK.[D]	10	P06576	1xOxidation [M9]; 1xTMTpro [K18]; 1xTMTpro [N-Term]	7.624e-06	59	5.338e-05	2685.4	-0.66	0	3.65545e+06	3.35417e+06	3.90703e+06	2.98593e+06	3.39887e+06	3.98135e+06	3.94769e+06	3.12917e+06	3.71928e+06	3.78065e+06	3.06719e+06	2.46453e+06
[K].LPDVYGVFQFK.[V]	1	P39656	1xTMTpro [K11]; 1xTMTpro [N-Term]	3.577e-05	45	5.338e-05	1921.11	1.5	0	5975075	5563043	6.14229e+06	4935913	5.89482e+06	5360899	6.02323e+06	6.88243e+06	5010336	5178694	4776560	3.86554e+06
[K].IPEINSSDMSAHVTSPSGR.[V]	1	O75369	1xTMTpro [N-Term]	2.799e-07	88	5.338e-05	2289.15	0.81	0	543663	520572	502602	482522	510343	615508	430341	456797	449241	449858	363433	334567
[K].IPDPEAVKPDDWDEDAPAK.[I]	3	P27824	2xTMTpro [K8; K19]; 1xTMTpro [N-Term]	5.896e-05	28	5.338e-05	3020.6	0.33	0	1.01411e+06	1.12399e+06	1.24588e+06	698219	839895	1.14625e+06	1.76188e+06	805745	2.29566e+06	2.15707e+06	1.34598e+06	937205
[K].EGNNPAENGDAK.[T]	5	P05204	1xTMTpro [K12]; 1xTMTpro [N-Term]	5.304e-06	34	5.338e-05	1823.94	1.47	0	4.58737e+06	3.92629e+06	4.44759e+06	3.65896e+06	4.25418e+06	4.20137e+06	3.64414e+06	3.87181e+06	3.08594e+06	3.25448e+06	3.50272e+06	2.26129e+06
[K].LPDMLNAEIVLGNVQNAK.[D]	1	O75643	1xOxidation [M4]; 1xTMTpro [K18]; 1xTMTpro [N-Term]	5.105e-05	25	5.338e-05	2563.44	1.03	0	1.24567e+06	1.20772e+06	1.35609e+06	1.09951e+06	1.13089e+06	1.19877e+06	1.07312e+06	912782	1.24357e+06	1244160	862004	726314
[R].IPDIVLWPTCHDDVVK.[I]	1	O00116	1xCarbamidomethyl [C10]; 1xTMTpro [K16]; 1xTMTpro [N-Term]	3.517e-05	63	5.338e-05	2515.39	1.43	0	2997575	2.76217e+06	3110937	2.60818e+06	2788697	3.07713e+06	2.3628e+06	2.18144e+06	1.97628e+06	2086797	2.26745e+06	1.38499e+06
[R].EGNQEVPFDVPELWYEDEK.[H]	2	P42704	1xTMTpro [K19]; 1xTMTpro [N-Term]	1.405e-05	47	5.338e-05	2931.45	0.89	0	498149	520700	638844	338803	434806	550428	544406	269909	708533	680702	554363	323780
[R].LPDGSSFTNQFPSDAPLEEAR.[Q]	2	Q92575	1xTMTpro [N-Term]	2.293e-06	62	5.338e-05	2582.27	0.29	0	1.02935e+06	812360	965724	716243	827256	1030554	1.05085e+06	997858	1.04774e+06	996268	715223	657926
[K].IPDEFDNDPILVQQLR.[R]	1	Q3ZCQ8	1xTMTpro [N-Term]	6.177e-05	55	5.338e-05	2216.19	0.6	0	455758	526792	502494	380636	549758	584586	544159	526842	572998	541399	392550	401638
[R].EGPAQPGAPLPTFCWEQIR.[A]	1	Q9Y5Q0	1xCarbamidomethyl [C14]; 1xTMTpro [N-Term]	1.977e-05	39	5.338e-05	2458.25	5.26	0	197909	183646	197875	175260	184214	221848	210895	215469	212368	207947	185060	148794
[K].LPAPFEESLDLPLWK.[F]	1	Q460N5	1xTMTpro [K15]; 1xTMTpro [N-Term]	6.24e-05	44	5.338e-05	2363.35	3.74	0	489639	488285	485065	420134	454822	541969	621198	737508	572915	648308	522601	472420
[R].IPAHQVLYSTSGENASGK.[Y]	5	Q9NZM1	1xTMTpro [K18]; 1xTMTpro [N-Term]	3.154e-06	56	5.338e-05	2467.34	-1.36	0	6.48508e+06	5.47722e+06	6.73073e+06	6.28421e+06	6.60103e+06	6.42297e+06	5.33036e+06	5.64834e+06	4.69338e+06	5.30018e+06	5.43786e+06	3.52334e+06
[R].LPAGAEPYEFVSLEWLQK.[W]	1	Q86UV5	1xTMTpro [K18]; 1xTMTpro [N-Term]	6.758e-05	44	5.338e-05	2685.48	-1	0	307744	268727	313531	492496	287836	348453	352929	354671	354996	348485	318242	257658
[R].IPAEVLILNSIVLPHK.[E]	1	Q96IJ6	1xTMTpro [K16]; 1xTMTpro [N-Term]	4.542e-05	37	5.338e-05	2364.49	3.79	0	792355	751658	826219	597069	698374	768607	697050	764472	699499	658807	630721	435826
[K].LPAELQELPGLSHQYWSAPSDK.[E]	2	P27695	1xTMTpro [K22]; 1xTMTpro [N-Term]	3.782e-05	56	5.338e-05	3074.64	-2.33	0	3.89018e+06	4.15829e+06	4.15687e+06	3.16671e+06	3.27163e+06	4.19356e+06	4.45437e+06	4.06723e+06	5.47623e+06	5.23113e+06	3.74076e+06	3.7104e+06
[K].LPDNVTFEEGALIEPLSVGIHACR.[R]	1	Q00796	1xCarbamidomethyl [C23]; 1xTMTpro [N-Term]	5.085e-06	37	5.338e-05	2941.54	-2.08	0	164792	136811	152007	143177	134539	174447	178347	175437	188283	185403	151817	120653
[K].IPEINSSDMSAHVTSPSGR.[V]	1	O75369	1xOxidation [M9]; 1xTMTpro [N-Term]	6.781e-05	44	5.338e-05	2305.14	-1.22	0	285531	266785	309435	271233	286839	307075	230081	222002	307798	280313	259113	167175
[K].IPEISIQDMTAQVTSPSGK.[T]	3	P21333	1xTMTpro [K19]; 1xTMTpro [N-Term]	3.376e-06	64	5.338e-05	2610.43	1.27	0	3.10819e+06	2.9032e+06	3.14033e+06	2.62247e+06	3.06901e+06	3.38517e+06	3.545e+06	3.07289e+06	4.10664e+06	3.72156e+06	2.91799e+06	2.48237e+06
[K].IPEISIQDMTAQVTSPSGK.[T]	4	P21333	1xOxidation [M9]; 1xTMTpro [K19]; 1xTMTpro [N-Term]	3.853e-06	62	5.338e-05	2626.43	1.16	0	1.67486e+06	1.50908e+06	1.78253e+06	1.5108e+06	1.73385e+06	1.81386e+06	1.96007e+06	2.01477e+06	1.98193e+06	1.95835e+06	2.24612e+06	1.29756e+06
[R].LPLMECVQMTQDVQK.[A]	4	Q01813	1xCarbamidomethyl [C6]; 1xOxidation [M]; 1xTMTpro [K15]; 1xTMTpro [N-Term]	5.984e-05	61	5.338e-05	2444.28	-0.93	0	1.45769e+06	1.41047e+06	1.53431e+06	1.23839e+06	1.41698e+06	1.54484e+06	1.46549e+06	1.46111e+06	1.31196e+06	1.39071e+06	1.27479e+06	1.05176e+06
[K].IPLLYDAEIHLTR.[S]	1	P17301	1xTMTpro [N-Term]	1.269e-05	57	5.338e-05	1858.08	-2.28	0	332183	320232	305813	273115	300293	379281	425561	458474	391218	466319	337499	321854
[R].IPIHNEDITYDELVLMMQR.[V]	7	Q92734	1xOxidation [M]; 1xTMTpro [N-Term]	9.894e-07	64	5.338e-05	2650.35	-1.7	0	3.21252e+06	3.04331e+06	3.51026e+06	2.88936e+06	3.40331e+06	3.49827e+06	3.86508e+06	3.54708e+06	3.73869e+06	3.63272e+06	3.15635e+06	2.56761e+06
[R].IPIHNEDITYDELVLMMQR.[V]	2	Q92734	1xTMTpro [N-Term]	1.394e-07	58	5.338e-05	2634.36	0.69	0	723074	719957	734305	551011	697054	781529	906937	889693	872632	861855	647126	702649
[K].IPIGFIPLGETSSLSHTLFAESGNK.[V]	1	Q53H12	1xTMTpro [K25]; 1xTMTpro [N-Term]	2.556e-06	54	5.338e-05	3223.79	4.25	0	1.48741e+06	1.39826e+06	1.33221e+06	1.19316e+06	1.19276e+06	1.50022e+06	974195	1.15466e+06	1.00353e+06	1.13643e+06	577112	802814
[K].LPIGDVATQYFADR.[D]	4	Q99832	1xTMTpro [N-Term]	1.499e-05	56	5.338e-05	1870	-0.46	0	4.44472e+06	4.05327e+06	4.48867e+06	3.86667e+06	3.99612e+06	4.13329e+06	3.13186e+06	3.35557e+06	2.94094e+06	3.13034e+06	2.53238e+06	2.20372e+06
[K].IPIFSAAGLPHNEIAAQICR.[Q]	1	P21281	1xCarbamidomethyl [C19]; 1xTMTpro [N-Term]	1.861e-07	47	5.338e-05	2482.36	2.4	0	2.8596e+06	2.54958e+06	3.00735e+06	2.7548e+06	2.9655e+06	2987691	3.11674e+06	3.41157e+06	3.1276e+06	3.074e+06	3275992	2.18575e+06
[R].EGLHYTEVCGYDIASPNAGPLFR.[V]	1	P29144	1xCarbamidomethyl [C9]; 1xTMTpro [N-Term]	1.125e-07	43	5.338e-05	2870.41	-2.25	0	251445	286457	242234	206650	218066	272528	213757	219227	215507	221701	141772	158262
[K].EGILGQHQFLEGPEGIENTR.[F]	3	P17301	1xTMTpro [N-Term]	1.792e-06	51	5.338e-05	2528.31	0.12	0	339951	382089	381382	269929	338309	355795	466943	417402	472528	466712	280029	326425
[R].LPLAVVGSNTIIEVNGK.[R]	1	Q16181	1xTMTpro [K17]; 1xTMTpro [N-Term]	1.345e-05	47	5.338e-05	2332.41	1.48	0	1.1939e+06	1.07651e+06	1260789	1.06593e+06	1.27147e+06	1.2522e+06	1.42825e+06	1.63551e+06	1.13884e+06	1.13426e+06	1295838	914657
[K].EGILNDDIYCPPETAVLLASYAVQSK.[Y]	2	P26038	1xCarbamidomethyl [C10]; 1xTMTpro [K26]; 1xTMTpro [N-Term]	1.08e-06	47	5.338e-05	3474.83	0.21	0	351003	361982	392130	274581	298350	382141	250485	271002	278362	245737	233335	155667
[K].EGILSDEIYCPPETAVLLGSYAVQAK.[F]	1	P15311	1xCarbamidomethyl [C10]; 1xTMTpro [K26]; 1xTMTpro [N-Term]	5.502e-06	46	5.338e-05	3431.83	-2.08	0	314835	359958	386892	275856	274437	347971	332275	335719	343417	345581	275707	224673
[K].EGLISQDGSSLEALLR.[T]	2	Q92785	1xTMTpro [N-Term]	1.737e-05	59	5.338e-05	1992.09	1.34	0	415660	451343	501197	419125	471331	539438	640028	640556	622288	675338	465434	521124
[K].EGLMLDSHEELYK.[W]	5	Q14204	1xTMTpro [K13]; 1xTMTpro [N-Term]	1.716e-05	48	5.338e-05	2172.15	1.47	0	1.96929e+06	1.92512e+06	2.09698e+06	1.55108e+06	1.716e+06	2.05691e+06	2.0769e+06	2.19459e+06	2.05541e+06	2.19707e+06	1.7753e+06	1.48139e+06
[K].EGLMLDSHEELYK.[W]	4	Q14204	1xOxidation [M4]; 1xTMTpro [K13]; 1xTMTpro [N-Term]	4.277e-05	44	5.338e-05	2188.15	-0.35	0	2.81027e+06	2.76633e+06	2.98694e+06	2.21808e+06	2.70475e+06	3.07402e+06	3.04701e+06	2.79919e+06	2.4686e+06	3.0086e+06	2.42317e+06	1.91179e+06
[R].EGINIFLDGYVPTENLR.[F]	2	P61221	1xTMTpro [N-Term]	4.499e-06	65	5.338e-05	2254.2	0.34	0	1.95173e+06	1.7857e+06	2.32753e+06	1.90962e+06	2.21546e+06	1.97695e+06	2.29505e+06	2.35359e+06	2.31427e+06	2.3531e+06	2.1432e+06	1.52767e+06
[K].LPGPTLWASYSLEYGK.[A]	1	P07741	1xTMTpro [K16]; 1xTMTpro [N-Term]	1.692e-05	62	5.338e-05	2390.33	3.51	0	1.53451e+06	1.40834e+06	1.44028e+06	1.31034e+06	1367227	1.45952e+06	1.43024e+06	1.80131e+06	1.22603e+06	1320473	1.19846e+06	1.06533e+06
[R].LPGPTGSVVSTGTSFSSSSPGLASAGAAEGK.[Q]	1	Q7Z434	1xTMTpro [K31]; 1xTMTpro [N-Term]	9.201e-06	48	5.338e-05	3372.78	-1.56	0	499222	469124	511136	410574	423037	504210	729741	739586	735868	748658	566591	517638
[R].IPGLLSPHPLLQLSYTATDR.[H]	1	P49327	1xTMTpro [N-Term]	9.752e-06	50	5.338e-05	2496.41	-3.81	0	1235135	1.10737e+06	1.33508e+06	1.0454e+06	1.24914e+06	1.25439e+06	1.11986e+06	1.3861e+06	1179771	1.10611e+06	963849	868036
[K].LPGGELNPGEDEVEGLK.[R]	4	O43809	1xTMTpro [K17]; 1xTMTpro [N-Term]	3.738e-05	47	5.338e-05	2361.28	1.11	0	1.01996e+06	1045170	1.13013e+06	825341	1.02097e+06	1.26709e+06	1.34063e+06	970465	1.57603e+06	1.53809e+06	951298	866094
[R].IPFYGSYTEMDPVIIASEGVEK.[F]	4	P61011	1xTMTpro [K22]; 1xTMTpro [N-Term]	4.322e-07	80	5.338e-05	3053.6	-2.75	0	657066	665608	737578	576610	662785	781121	763592	780806	825497	841600	685248	546834
[R].LPFTALGSGQDAALAVLEDR.[F]	2	P40306	1xTMTpro [N-Term]	3.208e-06	73	5.338e-05	2348.28	-3.63	0	214060	201109	206317	182623	192385	221491	640563	679712	634928	602469	1.02772e+06	385442
[K].LPFAAAQIGNSFR.[N]	1	P41250	1xTMTpro [N-Term]	3.115e-05	46	5.338e-05	1695.95	1.42	0	5.23935e+06	4.44239e+06	5365663	5168671	5854501	5.0873e+06	3.40729e+06	4.36407e+06	2.96044e+06	3.52111e+06	3.11907e+06	2.66464e+06
[R].EGLTSIEEVTK.[N]	8	Q15149	1xTMTpro [K11]; 1xTMTpro [N-Term]	1.445e-06	52	5.338e-05	1814.04	0.78	0	4.09611e+06	3.51131e+06	3.817e+06	3.39717e+06	3.87699e+06	4.07183e+06	5.88159e+06	5.34611e+06	5.63582e+06	5.4997e+06	5.22487e+06	3.63522e+06
[K].EGITTYFSGNCTMEDAK.[L]	1	Q9NY33	1xCarbamidomethyl [C11]; 1xTMTpro [K17]; 1xTMTpro [N-Term]	2.556e-05	57	5.338e-05	2532.22	3.86	0	384047	336500	396453	314504	359241	397758	315672	320609	304217	339060	291813	225998
[K].EGITTYFSGNCTMEDAK.[L]	4	Q9NY33	1xCarbamidomethyl [C11]; 1xOxidation [M13]; 1xTMTpro [K17]; 1xTMTpro [N-Term]	2.972e-05	47	5.338e-05	2548.22	-1.23	0	1.60349e+06	1.44513e+06	1.63499e+06	1.28353e+06	1.48059e+06	1.63536e+06	1.61254e+06	1.6533e+06	1.49875e+06	1.52082e+06	1.38806e+06	1.11229e+06
[K].LPETNLFETEETR.[K]	3	Q15046	1xTMTpro [N-Term]	2.519e-05	60	5.338e-05	1882.97	-0.27	0	725117	804531	834079	575113	670966	816537	630776	522627	726568	746796	379325	488996
[K].IPLSQEEITLQGHAFEAR.[I]	2	Q96RQ3	1xTMTpro [N-Term]	9.653e-06	8	5.338e-05	2343.26	1.47	0	1.10591e+06	994164	1.21983e+06	1.05984e+06	1.21038e+06	1.25973e+06	1.34712e+06	1.3491e+06	1.31067e+06	1.33857e+06	1.0516e+06	969529
[R].LPVVIGGLLDVDCSEDVIK.[N]	5	Q00610	1xCarbamidomethyl [C13]; 1xTMTpro [K19]; 1xTMTpro [N-Term]	3.988e-07	72	5.338e-05	2649.5	1.08	0	1.78257e+06	1.74954e+06	1.86002e+06	1.41091e+06	1.67072e+06	1.98943e+06	1.80581e+06	1.80348e+06	1.78445e+06	1.82382e+06	1.64808e+06	1.26582e+06
[K].LPYDVTPEQALAHEEVK.[T]	4	P46940	1xTMTpro [K17]; 1xTMTpro [N-Term]	2.193e-06	57	5.338e-05	2547.4	3.63	0	2.99219e+06	2.875e+06	3.05592e+06	2.18401e+06	2.60643e+06	3.15493e+06	2.85408e+06	2.91336e+06	2.975e+06	2.88788e+06	2.08754e+06	2.02e+06
[K].LPYNTSDDPWLTAYNFLQK.[N]	1	Q9Y263	1xTMTpro [K19]; 1xTMTpro [N-Term]	6.288e-06	55	5.338e-05	2894.52	3.56	0	1.43621e+06	1.41278e+06	1.52633e+06	1.36204e+06	1385639	1.41698e+06	411161	471618	432279	436753	438398	302295
[R].IQEVADELQK.[M]	7	P18085	1xTMTpro [K10]; 1xTMTpro [N-Term]	6.686e-06	54	5.338e-05	1781.03	-0.32	0	7.45795e+06	6.55528e+06	7.29213e+06	5.49696e+06	6.78293e+06	7.29419e+06	8.69055e+06	9.78869e+06	8.95099e+06	8.58203e+06	8.09824e+06	5.92091e+06
[K].EFTAQNLGK.[L]	3	O15372	1xTMTpro [K9]; 1xTMTpro [N-Term]	3.061e-05	43	5.338e-05	1615.93	0.18	0	2.15031e+06	1.9557e+06	2.23296e+06	2.03815e+06	2368229	2.09247e+06	1.87567e+06	2.05403e+06	1.65515e+06	1.81272e+06	1.65085e+06	1.16978e+06
[K].EFTEAVEAK.[Q]	7	P35232	1xTMTpro [K9]; 1xTMTpro [N-Term]	4.192e-05	37	5.338e-05	1631.91	6.52	0	5.66145e+06	4.97293e+06	5.537e+06	4.18339e+06	5.04079e+06	5.72512e+06	4.6431e+06	4.76726e+06	3.84387e+06	4.80994e+06	3.56479e+06	2.88662e+06
[R].EFTMAEIEHFVDPSEK.[D]	3	P41250	1xTMTpro [K16]; 1xTMTpro [N-Term]	5.375e-06	49	5.338e-05	2517.28	1.01	0	1.76752e+06	1.79459e+06	1.89574e+06	1.41656e+06	1.68631e+06	2.11002e+06	1.61371e+06	1.24351e+06	1.78613e+06	1.9152e+06	1.2153e+06	1.2034e+06
[R].LQESCSVCLAGLDGFR.[R]	1	Q9Y6C2	2xCarbamidomethyl [C5; C8]; 1xTMTpro [N-Term]	1.726e-05	47	5.338e-05	2116.05	-3.81	0	350961	296456	358445	308580	321970	369264	495623	534888	450194	412983	439360	317589
[R].LQEQNAIDMEIIVNAK.[T]	2	Q16851	1xTMTpro [K16]; 1xTMTpro [N-Term]	4.1e-05	41	5.338e-05	2437.36	0.35	0	1093735	1.05918e+06	1.17182e+06	869835	998424	1.14853e+06	1.1979e+06	1.10919e+06	1.15784e+06	1.1677e+06	992542	808306
[K].LQENLQQLQHSTNQLAK.[E]	1	Q86Y82	1xTMTpro [K17]; 1xTMTpro [N-Term]	2.153e-06	57	5.338e-05	2601.46	-1.95	0	514105	487451	497175	528959	519236	579144	523349	582007	457837	526633	262691	369224
[K].LQEMEGTVK.[S]	5	P35579	1xTMTpro [K9]; 1xTMTpro [N-Term]	2.283e-05	37	5.338e-05	1642.93	0.11	0	9.88684e+06	9.1505e+06	9655475	8.53784e+06	9.81653e+06	8.97825e+06	5.20753e+06	5.79439e+06	4.98439e+06	5.59236e+06	5.34342e+06	3.72775e+06
[K].LQELNYNLK.[V]	5	P42224	1xTMTpro [K9]; 1xTMTpro [N-Term]	4.57e-05	35	5.338e-05	1743.03	1.37	0	3.33682e+06	3.06234e+06	3.54186e+06	3.10285e+06	3.42528e+06	3.32128e+06	4.06588e+06	4.27465e+06	3.19771e+06	3.45881e+06	3.66926e+06	2.45546e+06
[R].IQEIIEQLDVTTSEYEKEK.[L]	4	P10809	2xTMTpro [K17; K19]; 1xTMTpro [N-Term]	3.058e-07	57	5.338e-05	3207.78	-1.2	1	8.25275e+06	6.87637e+06	8.33528e+06	6.2923e+06	7.51559e+06	8.05211e+06	6.78204e+06	8.15582e+06	4.15379e+06	4.79968e+06	6.32639e+06	3.63709e+06
[K].EFVEAVLELR.[K]	2	O75367	1xTMTpro [N-Term]	4.458e-05	27	5.338e-05	1508.86	0.93	0	3.45558e+06	2.7782e+06	3.166e+06	2.49038e+06	2.76726e+06	2.92787e+06	3.77202e+06	3.52265e+06	3.66895e+06	3.59647e+06	3.0496e+06	2.38207e+06
[R].IQEIIEQLDVTTSEYEK.[E]	4	P10809	1xTMTpro [K17]; 1xTMTpro [N-Term]	2.438e-06	71	5.338e-05	2646.44	-0.31	0	691834	680984	859757	553502	652384	760319	738413	497743	982546	871038	684014	491516
[K].EFSPGCFHAIGR.[L]	1	O15455	1xCarbamidomethyl [C6]; 1xTMTpro [N-Term]	4.886e-05	40	5.338e-05	1681.84	-2.47	0	297752	264635	301865	264874	298304	296101	325998	399978	330102	346935	314402	260898
[R].IQELGDLYTPAPGR.[A]	2	Q9NWS0	1xTMTpro [N-Term]	5.414e-05	50	5.338e-05	1834	1.42	0	478687	447760	491478	419969	447872	489769	444386	450359	477967	444349	440366	329033
[R].IQELENLPGSLAGDLR.[T]	2	P51532	1xTMTpro [N-Term]	3.069e-06	64	5.338e-05	2029.12	-0.77	0	361243	365163	402818	338214	362288	403632	453488	465590	417662	441981	393839	335436
[R].IQEGVESLAGYADIFLR.[N]	1	P05166	1xTMTpro [N-Term]	3.577e-06	62	5.338e-05	2185.18	1.2	0	177528	158587	182810	137372	152518	171073	122083	127092	146655	130270	124268	84499.6
[K].LQEEMLQREEAENTLQSFRQDVDNASLAR.[L]	1	P08670	1xTMTpro [N-Term]	1.016e-05	15	5.338e-05	3724.85	0.65	2	938760	614594	683756	928082	744933	665380	370953	932971	131262	237498	422442	247558
[K].LQEEMLQREEAENTLQSFR.[Q]	3	P08670	1xTMTpro [N-Term]	1.381e-05	33	5.338e-05	2655.34	4.33	1	760268	559978	635564	596333	704417	786398	560233	1.54907e+06	403310	495855	352697	485102
[R].LQEEHSLQDVIFK.[S]	1	Q96RQ1	1xTMTpro [K13]; 1xTMTpro [N-Term]	4.74e-05	48	5.338e-05	2194.24	-3.11	0	1.5534e+06	1.34023e+06	1.55314e+06	1243792	1.35343e+06	1.57516e+06	1604765	1.57733e+06	1.35331e+06	1.49417e+06	1.0771e+06	983853
[R].EFYSEILDK.[K]	3	Q13084	1xTMTpro [K9]; 1xTMTpro [N-Term]	2.881e-05	45	5.338e-05	1751.97	0.27	0	2.61005e+06	2388837	2.64263e+06	2.20461e+06	2.56892e+06	2.51541e+06	3.19544e+06	2.47513e+06	3.32527e+06	3.53226e+06	2723294	2.02593e+06
[R].EFYSEILDKK.[F]	2	Q13084	2xTMTpro [K9; K10]; 1xTMTpro [N-Term]	3.816e-05	28	5.338e-05	2184.27	0.47	1	4.80486e+06	3.63354e+06	4.61625e+06	3.90151e+06	4.27087e+06	4.5235e+06	5.36655e+06	7.55459e+06	3.12773e+06	3.43614e+06	4.46317e+06	3.26106e+06
[R].IQEEEAEGISSMLSLNNK.[Q]	2	Q14573	1xTMTpro [K18]; 1xTMTpro [N-Term]	1.59e-06	58	5.338e-05	2600.37	-2.22	0	526226	492766	519390	451433	490191	598683	886828	823267	952520	881968	744087	628391
[R].LQEDKEQMAQQLAEETQGFQR.[T]	3	Q15149	1xTMTpro [K5]; 1xTMTpro [N-Term]	1.044e-07	49	5.338e-05	3115.6	-1.41	1	3.38752e+06	3.22725e+06	4.06824e+06	2.68868e+06	3.37079e+06	3.77771e+06	6.7016e+06	5.34595e+06	7249790	6.76564e+06	5.87312e+06	4.52456e+06
[K].LQEDGLLSNVSHVIVDEVHER.[S]	1	Q7Z478	1xTMTpro [N-Term]	9.07e-06	51	5.338e-05	2692.42	1.17	0	76951.8	79418	77808.4	64675.2	75504.5	100029	73178.4	86123.6	60411	72010.4	57392.5	69194.6
[R].EGAAHAFAQYNLDQFTPVK.[I]	2	P47755	1xTMTpro [K19]; 1xTMTpro [N-Term]	4.101e-07	43	5.338e-05	2715.44	2.59	0	5061891	4.45134e+06	5.21162e+06	4.33905e+06	4.60561e+06	4.93255e+06	5.62398e+06	5.31252e+06	4.96914e+06	5.0334e+06	5.42162e+06	3.64175e+06
[R].EGAAHAFAQYNMDQFTPVK.[I]	2	P52907	1xTMTpro [K19]; 1xTMTpro [N-Term]	6.1e-06	36	5.338e-05	2733.4	-0.31	0	986830	889301	1.0205e+06	825365	1.028e+06	990159	977779	1032677	914076	897108	751984	684746
[K].IQELFHVEPGLQR.[L]	2	Q96T88	1xTMTpro [N-Term]	4.293e-05	39	5.338e-05	1870.05	0.21	0	1.51508e+06	1.2067e+06	1.53676e+06	1.11489e+06	1.16713e+06	1.1822e+06	1.84234e+06	1.62325e+06	1.68541e+06	1.82537e+06	1.69854e+06	1.18383e+06
[R].LQEVIETLLSLEK.[Q]	1	O00232	1xTMTpro [K13]; 1xTMTpro [N-Term]	4.683e-05	48	5.338e-05	2123.28	-4.17	0	1.20989e+06	1.22124e+06	1.3215e+06	1.00527e+06	1.17173e+06	1.3438e+06	1.09786e+06	1.11252e+06	1.05721e+06	1.15501e+06	1.03237e+06	612772
[K].IQEYCYDNIHFMK.[A]	5	Q7L1Q6	1xCarbamidomethyl [C5]; 1xTMTpro [K13]; 1xTMTpro [N-Term]	9.721e-06	49	5.338e-05	2369.19	2.94	0	3.52103e+06	3.09006e+06	3.58014e+06	2.99365e+06	3.59996e+06	3250811	3.05607e+06	3.68313e+06	2.74465e+06	2.9504e+06	3.17814e+06	2.13666e+06
[K].IQEYCYDNIHFMK.[A]	5	Q7L1Q6	1xCarbamidomethyl [C5]; 1xOxidation [M12]; 1xTMTpro [K13]; 1xTMTpro [N-Term]	3.982e-05	26	5.338e-05	2385.19	0.88	0	5.707e+06	5.23464e+06	5.65199e+06	5.39835e+06	5.79185e+06	5.58254e+06	4.64123e+06	5.81151e+06	3.8512e+06	4.21252e+06	4.4374e+06	3.12775e+06
[R].LQGWQLIDLAEEYK.[R]	1	Q9Y217	1xTMTpro [K14]; 1xTMTpro [N-Term]	2.111e-05	54	5.338e-05	2314.29	0.69	0	343768	311963	367850	308007	356838	354651	391356	272737	487133	488284	356319	274679
[R].LQGVGALGQAASDNSGPEDAK.[R]	2	Q5JPE7	1xTMTpro [K21]; 1xTMTpro [N-Term]	3.116e-06	49	5.338e-05	2593.37	1.38	0	399701	439675	461025	406266	470070	480485	516429	567305	535410	528036	442479	343839
[K].EFQDAGEQVVSSPADVAEK.[A]	3	P31937	1xTMTpro [K19]; 1xTMTpro [N-Term]	5.811e-07	83	5.338e-05	2614.35	-0.88	0	362641	389584	355651	276887	306741	440187	472576	404889	523460	524033	347703	348936
[K].LQGSGVSLASK.[K]	1	Q09666	1xTMTpro [K11]; 1xTMTpro [N-Term]	5.101e-06	51	5.338e-05	1655	0	0	1296963	967954	1.49497e+06	1.11211e+06	1.38993e+06	1.05491e+06	1.40855e+06	1.00095e+06	1.47867e+06	1.41054e+06	1.76416e+06	804657
[R].IQGLTVEQAEAVVR.[L]	4	Q14204	1xTMTpro [N-Term]	2.862e-06	58	5.338e-05	1817.05	1.23	0	1.01148e+06	982613	1.06674e+06	821299	933436	1.02128e+06	1.08693e+06	1.04268e+06	1.03668e+06	997613	1.09859e+06	668474
[R].EFQITCGPDSFATDPSK.[Q]	1	Q5JRX3	1xCarbamidomethyl [C6]; 1xTMTpro [K17]; 1xTMTpro [N-Term]	2.621e-05	30	5.338e-05	2508.26	1.69	0	444600	397447	440613	368296	415209	451772	511380	550400	517943	539230	449844	396766
[R].LQGINCGPDFTPSFANLGR.[T]	1	Q04637	1xCarbamidomethyl [C6]; 1xTMTpro [N-Term]	3.798e-06	64	5.338e-05	2368.2	4.64	0	2.00051e+06	1.61154e+06	1.99785e+06	1.62523e+06	1.70954e+06	1.82881e+06	1838292	1.8422e+06	1.69514e+06	1.6988e+06	1.89294e+06	1182811
[K].EFQQNNWHAVGCGFR.[R]	4	Q9NZL9	1xCarbamidomethyl [C12]; 1xTMTpro [N-Term]	1.108e-05	58	5.338e-05	2154.03	-5.05	0	2.37765e+06	2.20455e+06	2.42405e+06	2.1063e+06	2.37671e+06	2.35164e+06	2.27876e+06	2.69664e+06	2.10339e+06	2.21971e+06	2.05315e+06	1.66207e+06
[R].IQGGYENVPTIDIHMNQIGFER.[E]	1	Q02809	1xOxidation [M15]; 1xTMTpro [N-Term]	1.084e-05	43	5.338e-05	2851.44	-6.1	0	146635	118327	154486	122523	138308	169621	223981	255791	206547	242217	219890	144832
[R].LQGEVVAFDYQSK.[M]	2	Q3MHD2	1xTMTpro [K13]; 1xTMTpro [N-Term]	4.877e-05	55	5.338e-05	2092.16	-0.36	0	1.8032e+06	1.59049e+06	1.86967e+06	1.63199e+06	1.7876e+06	1.80028e+06	1.86227e+06	2.0921e+06	1.9312e+06	1.92646e+06	1.62528e+06	1.27276e+06
[K].EFQTVPFYIFSESYGGK.[M]	1	Q9HB40	1xTMTpro [K17]; 1xTMTpro [N-Term]	1.533e-05	46	5.338e-05	2607.36	4.02	0	1.21914e+06	1.00629e+06	1.22726e+06	1.10058e+06	1.2106e+06	1.15026e+06	1.51846e+06	1.73995e+06	1.29059e+06	1267669	1.35675e+06	902457
[R].LQGDANNLHGFEVDSR.[V]	3	P52434	1xTMTpro [N-Term]	1.619e-07	79	5.338e-05	2076.04	0.47	0	2.94219e+06	2.55969e+06	3.07922e+06	2.66906e+06	2.84047e+06	2.92164e+06	2690210	2.85602e+06	2.48729e+06	2.58166e+06	2.41435e+06	1.90129e+06
[K].LQGAVCGVSSGPPPPR.[R]	1	Q9UBG0	1xCarbamidomethyl [C6]; 1xTMTpro [N-Term]	4.653e-05	38	5.338e-05	1883.01	-6.7	0	470705	408131	520617	389662	473024	511654	512306	544478	478382	529192	565503	356038
[K].LQGATCNNNK.[L]	2	Q14204	1xCarbamidomethyl [C6]; 1xTMTpro [K10]; 1xTMTpro [N-Term]	1.141e-05	48	5.338e-05	1727.94	2.92	0	876161	789991	895154	772968	927910	851266	861606	1.00316e+06	798087	827592	1.00874e+06	580598
[K].LQFWAVTAENEPSAGLLSGYPFQCLGFTPEHQR.[D]	1	P04062	1xCarbamidomethyl [C24]; 1xTMTpro [N-Term]	4.072e-07	60	5.338e-05	4055.01	-1	0	379347	322314	381624	302009	319983	365212	423316	444213	383679	410038	430799	270407
[R].IQFVGACNPPTDPGR.[K]	4	Q14204	1xCarbamidomethyl [C7]; 1xTMTpro [N-Term]	9.663e-06	29	5.338e-05	1932.99	2.05	0	3.64014e+06	3.38799e+06	3.52723e+06	3.29801e+06	3.46708e+06	3.91544e+06	3.27223e+06	3.81615e+06	2.90611e+06	3.37648e+06	2.46578e+06	2.82513e+06
[R].IQFVEGPVEPGKPTSPEHVVYEGETVTR.[A]	1	Q9H7C4	1xTMTpro [K12]; 1xTMTpro [N-Term]	1.452e-06	40	5.338e-05	3689.97	2.75	0	156827	163142	188718	139139	171864	226757	307297	269996	340174	358711	211375	253502
[R].LQFIADHCPTLR.[V]	1	Q13098	1xCarbamidomethyl [C8]; 1xTMTpro [N-Term]	7.062e-06	55	5.338e-05	1774.96	-0.39	0	500818	391995	580370	509075	520332	526282	469259	487286	477767	446315	467358	338993
[K].IQFHNVKPEYLDAYNSLTEAVLPK.[L]	1	Q9BPW8	2xTMTpro [K7; K24]; 1xTMTpro [N-Term]	5.308e-05	12	5.338e-05	3702.07	3.33	0	3.94085e+06	3.47395e+06	3944738	3.49182e+06	4.05228e+06	3.85138e+06	3.86996e+06	3.95033e+06	3.73224e+06	3729648	3.90701e+06	2190545
[R].EFSFEAWNAK.[I]	3	P78347	1xTMTpro [K10]; 1xTMTpro [N-Term]	6.098e-06	47	5.338e-05	1836.98	-1.34	0	3.30003e+06	3.09141e+06	3.34301e+06	2.80908e+06	3.05631e+06	3.1825e+06	3.85244e+06	4.15473e+06	3.54017e+06	3.72557e+06	3.51275e+06	2.4269e+06
[R].EFSGPSTPTGTLEFEGGEVSLEGGK.[V]	1	Q09666	1xTMTpro [K25]; 1xTMTpro [N-Term]	4.768e-07	99	5.338e-05	3120.59	-1.83	0	384131	395525	448408	328313	325027	406766	622765	402007	777636	722451	500364	420625
[R].EFSGYVESGLK.[T]	2	P20073	1xTMTpro [K11]; 1xTMTpro [N-Term]	1.5e-06	56	5.338e-05	1824	3.74	0	1.47075e+06	1.27734e+06	1.44737e+06	1.32355e+06	1.51366e+06	1.41739e+06	1.29303e+06	1.49525e+06	1.32656e+06	1.36383e+06	1.33886e+06	953488
[K].LQFHNVKPECLEAYNK.[I]	3	O75323	1xCarbamidomethyl [C10]; 2xTMTpro [K7; K16]; 1xTMTpro [N-Term]	6.551e-05	24	5.338e-05	2902.61	2.71	0	4.22194e+06	3.5653e+06	4.42743e+06	3841067	4.32253e+06	4.06402e+06	4.34619e+06	4.06655e+06	3.88924e+06	4.32827e+06	4.86816e+06	2.61221e+06
[R].LQFHDVAGDIFHQQCK.[R]	4	P11413	1xCarbamidomethyl [C15]; 1xTMTpro [K16]; 1xTMTpro [N-Term]	4.158e-05	26	5.338e-05	2551.34	-0.03	0	9.4922e+06	8.98766e+06	9.40085e+06	8.48905e+06	8.71873e+06	9220068	8.10321e+06	9473675	7.86156e+06	8.60875e+06	6907925	5.91198e+06
[R].IQFDEGYDNYPGQEK.[T]	6	Q92665	1xTMTpro [K15]; 1xTMTpro [N-Term]	3.503e-05	58	5.338e-05	2411.2	-0.53	0	1.46772e+06	1.38568e+06	1.51242e+06	1.20449e+06	1.34475e+06	1.58559e+06	1.48248e+06	1.53734e+06	1.42766e+06	1.49565e+06	1.10644e+06	1.0558e+06
[R].EFSITDVVPYPISLR.[W]	2	P34932	1xTMTpro [N-Term]	1.717e-05	46	5.338e-05	2040.13	-0.19	0	2265361	2.19438e+06	2.71443e+06	2.203e+06	2.24071e+06	2.37212e+06	2.53947e+06	2.43115e+06	2311725	2.45506e+06	2.02999e+06	1.6973e+06
[R].LQEYGSIFTGAQDPGLQR.[R]	1	Q6VEQ5	1xTMTpro [N-Term]	2.861e-06	29	5.338e-05	2284.19	0.47	0	1.43017e+06	1.25412e+06	1.57582e+06	1.38957e+06	1.52345e+06	1.37372e+06	1.36994e+06	1.52128e+06	1.49025e+06	1.46195e+06	1.26859e+06	949414
[R].EGAAHAFAQYNMDQFTPVK.[I]	8	P52907	1xOxidation [M12]; 1xTMTpro [K19]; 1xTMTpro [N-Term]	1.3e-06	49	5.338e-05	2749.39	0.85	0	1.8134e+06	1.6608e+06	1881642	1.61572e+06	1.74512e+06	1.89838e+06	1.62264e+06	1.64073e+06	1.43141e+06	1.50203e+06	1.3441e+06	1.04361e+06
[R].LQEALDAEMLEDEAGGGGAGPGGACK.[A]	1	Q1KMD3	1xCarbamidomethyl [C25]; 1xOxidation [M9]; 1xTMTpro [K26]; 1xTMTpro [N-Term]	2.557e-07	82	5.338e-05	3127.52	-2.44	0	40506.5	44590.5	41555.6	32351.7	33885.6	41292.2	60141.5	33791.6	76049.8	72828.3	44210.1	41287.8
[R].IQEAGTEVVK.[A]	3	P40926	1xTMTpro [K10]; 1xTMTpro [N-Term]	6.494e-06	52	5.338e-05	1682	-0.82	0	2.34667e+06	1.8866e+06	2.35094e+06	1.93046e+06	2.32663e+06	2.13433e+06	2.74019e+06	2.69479e+06	2.58233e+06	2.6301e+06	2.48512e+06	1.49603e+06
[R].LQEAEYHYLEAQEWK.[A]	1	Q9UG01	1xTMTpro [K15]; 1xTMTpro [N-Term]	6.637e-05	17	5.338e-05	2545.32	1.71	0	434887	415995	477150	362071	431078	532320	942731	785912	876548	894694	751054	559578
[K].LQALQADYQALQQR.[E]	2	Q9BQS8	1xTMTpro [N-Term]	3.398e-05	51	5.338e-05	1950.07	0.31	0	761955	781399	760648	670641	882017	830955	1.21077e+06	1.01194e+06	1.08691e+06	1.12945e+06	914182	752745
[R].EGDYVLFHHEGGVDVGDVDAK.[A]	1	P53396	1xTMTpro [K21]; 1xTMTpro [N-Term]	5.934e-05	19	5.338e-05	2866.45	-2.37	0	255240	215895	221859	192498	199210	239091	171533	160464	136220	173114	129582	116829
[K].IQALESNLENLLTR.[E]	1	O60343	1xTMTpro [N-Term]	1.339e-05	71	5.338e-05	1918.09	0.04	0	132843	128408	132558	132503	134225	144309	93361.4	97251.7	91269.5	94809.5	92590.5	69555.9
[R].IQALEAELQAVSHSK.[T]	2	Q08378	1xTMTpro [K15]; 1xTMTpro [N-Term]	1.479e-07	49	5.338e-05	2232.28	-0.01	0	1.5586e+06	1.36927e+06	1.66172e+06	1.2805e+06	1.53239e+06	1.60167e+06	1.46789e+06	1.4966e+06	1.45552e+06	1.37487e+06	1.30696e+06	946734
[R].LQALDTGWNELHK.[M]	2	Q01082	1xTMTpro [K13]; 1xTMTpro [N-Term]	7.256e-06	52	5.338e-05	2133.19	1.11	0	1.56687e+07	14178366	1.65624e+07	1.58282e+07	1.69761e+07	1.4637e+07	11263280	12321402	1.02722e+07	1.07988e+07	11346941	6.76323e+06
[K].EGEDMIAEEHFGSEK.[I]	2	Q01082	1xOxidation [M5]; 1xTMTpro [K15]; 1xTMTpro [N-Term]	2.897e-06	50	5.338e-05	2332.13	-0.07	0	1.09993e+06	1.06184e+06	1.20337e+06	870453	1.01979e+06	1.32326e+06	1.02347e+06	886758	910202	917006	794264	671070
[K].LQALANEQAAAAHELEK.[M]	3	Q86UP2	1xTMTpro [K17]; 1xTMTpro [N-Term]	6.894e-08	79	5.338e-05	2415.35	0.47	0	1.84577e+06	1.61031e+06	1.98557e+06	1.31198e+06	1.50427e+06	1.72791e+06	1155822	1.12585e+06	1.15106e+06	1.32546e+06	1.1679e+06	788199
[K].LQAGEYVSLGK.[V]	1	O60488; O95573	1xTMTpro [K11]; 1xTMTpro [N-Term]	4.627e-06	43	5.338e-05	1773.04	-0.96	0	1.69602e+06	1.44535e+06	1.70443e+06	1.59268e+06	1.58758e+06	1523055	1.24863e+06	1.31106e+06	1.2197e+06	1.29723e+06	1.23232e+06	821840
[R].EGEELVMDEEAYVLYHR.[A]	1	Q9BQ67	1xTMTpro [N-Term]	4.796e-06	49	5.338e-05	2386.16	-2.63	0	497813	459162	551550	437754	485150	542555	639645	682729	618514	590874	574865	419845
[R].IQAGEIGEMK.[D]	3	P16989	1xTMTpro [K10]; 1xTMTpro [N-Term]	1.167e-05	40	5.338e-05	1683.96	1.24	0	2.2479e+06	1.97182e+06	2.25293e+06	2.07192e+06	2.48566e+06	2.32968e+06	1.36237e+06	1.4285e+06	1.30465e+06	1.39536e+06	1.2943e+06	935005
[K].IQAGEGETAVLNQLQEK.[N]	2	Q15075	1xTMTpro [K17]; 1xTMTpro [N-Term]	9.697e-06	49	5.338e-05	2436.36	-4.63	0	701433	661932	776847	564209	633919	689561	991830	952439	991479	953389	832386	668686
[K].EGEENIGGVEWLQIK.[D]	2	Q969F1	1xTMTpro [K15]; 1xTMTpro [N-Term]	4.846e-05	40	5.338e-05	2309.26	0.66	0	810985	797374	863813	666827	792958	941480	951230	1.01832e+06	1.03719e+06	1.06303e+06	971385	777059
[R].LQAGEETASHYR.[M]	1	Q9UBB6	1xTMTpro [N-Term]	1.218e-05	38	5.338e-05	1665.85	-0.86	0	865831	787928	867969	830784	878417	767369	820385	836195	732001	853640	637097	517057
[K].LQAFGFCEYKEPESTLR.[A]	2	P49756	1xCarbamidomethyl [C7]; 1xTMTpro [K10]; 1xTMTpro [N-Term]	6.775e-07	33	5.338e-05	2683.4	-0.12	1	6.00401e+06	4.68693e+06	6109466	5.25463e+06	6.20029e+06	5.99088e+06	7.55445e+06	8.47656e+06	6.94816e+06	6.55649e+06	7.82588e+06	4.46909e+06
[R].LQAEVLECVSLVELTSLK.[G]	1	P07741	1xCarbamidomethyl [C8]; 1xTMTpro [K18]; 1xTMTpro [N-Term]	1.163e-05	50	5.338e-05	2639.52	-1.08	0	179085	187804	184240	137582	172821	191107	222780	227405	211867	230058	193637	157541
[R].LQAENDASKEEVK.[E]	2	P33176	2xTMTpro [K9; K13]; 1xTMTpro [N-Term]	5.615e-05	15	5.338e-05	2373.34	0.56	1	1.50592e+06	1.41467e+06	1.53967e+06	1.10825e+06	1.3685e+06	1.66226e+06	984693	972924	805117	791724	677459	585679
[R].LQAENDASK.[E]	3	P33176	1xTMTpro [K9]; 1xTMTpro [N-Term]	2.774e-05	41	5.338e-05	1583.89	-0.45	0	1.73286e+06	1.80371e+06	1.81511e+06	1.61148e+06	1.7978e+06	1.74373e+06	1162003	1.06977e+06	1.37746e+06	1.48825e+06	1.01866e+06	947127
[R].LQAEEVAQQK.[S]	6	Q15149	1xTMTpro [K10]; 1xTMTpro [N-Term]	6.243e-05	54	5.338e-05	1752.01	0.47	0	3.50503e+06	3.28779e+06	3.87046e+06	2.82016e+06	3.31133e+06	3.70891e+06	6.77679e+06	6.69658e+06	6.62257e+06	6.46936e+06	5.84116e+06	4.34888e+06
[R].LQAEAQELLGYQVDPR.[S]	2	Q8TAE8	1xTMTpro [N-Term]	7.858e-06	65	5.338e-05	2134.15	7.06	0	499396	515073	559573	417775	467077	549528	651622	677076	600325	691160	422246	456244
[K].LQAEAPHIVVGTPGR.[V]	4	Q14240	1xTMTpro [N-Term]	1.257e-06	68	5.338e-05	1849.06	1.06	0	1.81077e+06	1.66326e+06	1.91789e+06	1.75247e+06	1.96317e+06	1.80824e+06	2.65662e+06	2.47177e+06	2.27413e+06	2.69368e+06	2.39889e+06	1.78238e+06
[R].LQAAYAGDK.[A]	3	Q01082	1xTMTpro [K9]; 1xTMTpro [N-Term]	3.053e-05	37	5.338e-05	1544.89	2.01	0	1.40179e+06	1.19849e+06	1.50597e+06	1.41227e+06	1.58133e+06	1.2848e+06	1.32614e+06	1.29411e+06	1.28306e+06	1.23581e+06	1.39676e+06	772374
[R].EGENTQVAEPEACDQMYESLAR.[L]	1	Q9BRT2	1xCarbamidomethyl [C13]; 1xTMTpro [N-Term]	1.234e-05	57	5.338e-05	2831.28	-1.08	0	27424.4	28813.7	35293.9	29012.7	33043.7	35663.2	51756.1	35292.9	43209.3	38383.6	32454.2	24846.9
[R].LQAALDDEEAGGRPAMEPGNGSLDLGGDSAGR.[S]	1	Q00839	1xTMTpro [N-Term]	5.941e-07	39	5.338e-05	3430.65	0.42	0	181316	176623	193180	173675	179055	209200	258436	250379	274015	298619	273077	169340
[R].LQAALASTQQFQQMFDELR.[T]	1	Q9UPN3	1xTMTpro [N-Term]	2.548e-06	70	5.338e-05	2529.31	2.74	0	329094	289796	327482	273920	287745	326002	368198	422038	374352	364546	392729	247543
[R].LQAAGNAVK.[R]	1	Q9Y4G6; Q9Y490	1xTMTpro [K9]; 1xTMTpro [N-Term]	2.442e-05	51	5.338e-05	1479.91	2.13	0	1950782	1.60323e+06	1.93774e+06	1.65303e+06	1.96378e+06	1.67814e+06	851936	1.04046e+06	770070	840638	842490	535745
[K].LPYVTMGSGSLAAMAVFEDK.[F]	3	Q99436	1xOxidation [M]; 1xTMTpro [K20]; 1xTMTpro [N-Term]	3.13e-06	73	5.338e-05	2711.43	3.7	0	3.73982e+06	3.24516e+06	3.52781e+06	3.05974e+06	3.20001e+06	3609208	3.07144e+06	3.38177e+06	2.87871e+06	2.9541e+06	2481910	2.12974e+06
[K].IPYSDVNIGTGVAHPPR.[W]	2	Q9UKM7	1xTMTpro [N-Term]	5.276e-05	27	5.338e-05	2097.14	-0.2	0	403965	409992	437577	392240	450349	431551	442087	546857	440431	436950	407101	322413
[K].IQALQQQADEAEDR.[A]	3	P67936	1xTMTpro [N-Term]	6.313e-05	36	5.338e-05	1918.98	0.59	0	3.62977e+06	3.18955e+06	3.40691e+06	3.02878e+06	3.68669e+06	3.46373e+06	3.19593e+06	3.24742e+06	3.22134e+06	3.13121e+06	2.79885e+06	2.16435e+06
[R].LPADVSPINYSLCLKPDLLDFTFEGK.[L]	1	P55786	1xCarbamidomethyl [C13]; 2xTMTpro [K15; K26]; 1xTMTpro [N-Term]	5.626e-06	50	5.338e-05	3865.13	2.92	0	1.43912e+06	1.62912e+06	1.54097e+06	1.10134e+06	1.19804e+06	1.59872e+06	1.39234e+06	1.91279e+06	1.35314e+06	1.41816e+06	1149293	1.1269e+06
[K].LQALQSQVEFLEQSMVDK.[S]	1	Q92614	1xTMTpro [K18]; 1xTMTpro [N-Term]	5.21e-05	49	5.338e-05	2701.47	0.7	0	119906	118088	132032	94825.7	102567	123181	132670	145888	140177	118286	111777	89832.6
[K].EGDQIVGATIYFDNLQSGEVTQLLNTMGHHTVGLK.[L]	1	Q09666	1xTMTpro [K35]; 1xTMTpro [N-Term]	3.425e-08	48	5.338e-05	4394.29	-0.9	0	244128	231037	255932	186222	215721	240963	283050	287992	318195	282610	314370	232492
[K].EGAFSNFPISEETIK.[L]	1	Q9NR30; Q9BQ39	1xTMTpro [K15]; 1xTMTpro [N-Term]	4.268e-07	59	5.338e-05	2277.23	-0.84	0	983941	885549	1.03247e+06	893393	1.03809e+06	1.13625e+06	716194	715206	782815	741970	671917	472906
[R].EGAGGGEQLVDQLIR.[D]	2	Q8N3Y1	1xTMTpro [N-Term]	1.372e-05	22	5.338e-05	1846	0.82	0	198594	198567	215852	165045	185736	206817	254194	201354	228510	233439	214130	158437
[K].EGALCEENMR.[G]	4	P13639	1xCarbamidomethyl [C5]; 1xTMTpro [N-Term]	3.503e-05	28	5.338e-05	1512.71	-1.02	0	3.47761e+06	3.35055e+06	3.55742e+06	2.64958e+06	3.17818e+06	3.2658e+06	2.42247e+06	2.73815e+06	2.43966e+06	2.63993e+06	3.0292e+06	1.59301e+06
[R].LQDTATATTEDPELLAFLSR.[Y]	2	Q495W5	1xTMTpro [N-Term]	6.273e-06	58	5.338e-05	2496.32	-5.86	0	145022	159979	146503	113979	147135	148550	178306	189106	182284	189432	152370	142413
[R].LQDSLFSSDSGFSNYR.[G]	1	O75907	1xTMTpro [N-Term]	3.965e-05	35	5.338e-05	2127.03	0.64	0	573449	587732	599705	511972	558575	594422	544927	525556	479137	505552	441128	339381
[R].LQDSFASETNLDFR.[S]	1	Q92621	1xTMTpro [N-Term]	1.156e-05	57	5.338e-05	1946.98	-0.13	0	205916	158806	168413	162974	162544	188164	188732	246361	164450	186404	157641	142050
[R].IQDLLAEGTITGVIDDR.[G]	1	Q96HY6	1xTMTpro [N-Term]	3.209e-06	73	5.338e-05	2133.17	1.22	0	98277.8	105120	97533.8	102092	90333.5	112585	106499	111917	111183	129944	85265.5	88574.7
[K].LQDLDTDYGSGYPNDPK.[T]	2	O75792	1xTMTpro [K17]; 1xTMTpro [N-Term]	5.817e-05	34	5.338e-05	2506.26	0.53	0	390328	389035	388240	346223	389382	430050	468492	463710	459558	469534	285307	305619
[K].LQDLAGGIFPEDEIPEK.[A]	1	P56182	1xTMTpro [K17]; 1xTMTpro [N-Term]	1.6e-05	38	5.338e-05	2479.36	1.75	0	194957	218127	228045	171494	196450	234671	196094	182138	219426	218760	174780	122467
[K].EGASNLVIDLIMNASSDR.[V]	1	Q14643	1xTMTpro [N-Term]	5.806e-06	57	5.338e-05	2209.15	2.04	0	133080	125949	136362	118132	125576	149165	118256	129873	118626	116630	81697.6	97303.1
[R].EGATVYATGTHAQVEDGR.[L]	3	P32322	1xTMTpro [N-Term]	2.03e-08	99	5.338e-05	2166.07	-0.15	0	752809	751015	850299	763273	895099	903291	886857	1.00112e+06	884424	883046	847833	634958
[K].EGCEAIVDTGTSLMVGPVDEVR.[E]	3	P07339	1xCarbamidomethyl [C3]; 1xTMTpro [N-Term]	5.492e-07	96	5.338e-05	2638.3	-0.25	0	787851	785355	932399	874758	908964	1.10598e+06	1.414e+06	1.32992e+06	1.4777e+06	1542119	1.38509e+06	830009
[K].EGCEAIVDTGTSLMVGPVDEVR.[E]	6	P07339	1xCarbamidomethyl [C3]; 1xOxidation [M14]; 1xTMTpro [N-Term]	2.618e-08	101	5.338e-05	2654.3	0.61	0	1.4247e+06	1.2249e+06	1.48654e+06	1.3149e+06	1.37046e+06	1.48454e+06	1.41128e+06	2.52214e+06	1.25655e+06	1.34987e+06	1.30593e+06	927786
[R].LQDEIQNMKEEMAR.[H]	5	P08670	1xTMTpro [K9]; 1xTMTpro [N-Term]	4.274e-06	31	5.338e-05	2343.23	-0.63	1	1.25368e+08	9.68504e+07	1.24244e+08	8.37122e+07	1.04594e+08	1.24753e+08	74004078	1.177e+08	6.79221e+07	6.4326e+07	7.10065e+07	50185429
[R].LQDEIQNMK.[E]	11	P08670	1xTMTpro [K9]; 1xTMTpro [N-Term]	2.266e-05	47	5.338e-05	1726.97	1.44	0	6.46975e+07	6.95613e+07	8.05754e+07	6.06781e+07	7.5875e+07	7.07934e+07	5.05291e+07	3.77121e+07	6.38576e+07	5.66336e+07	4.60386e+07	3.37571e+07
[K].LQDEANYHLYGSR.[M]	2	Q13546	1xTMTpro [N-Term]	3.449e-05	28	5.338e-05	1869.94	-2.71	0	630185	642038	607218	574375	555410	690947	813342	861428	704172	828736	555144	680733
[R].EGDAHPLGALPVGTLINNVESEPGR.[G]	2	Q5T653	1xTMTpro [N-Term]	2.275e-07	54	5.338e-05	2846.5	-1.85	0	638993	578388	734009	574990	602936	751802	508505	499140	564811	557343	418582	346582
[K].LQDAYYIFQEMADK.[C]	4	O14579	1xTMTpro [K14]; 1xTMTpro [N-Term]	5.223e-05	41	5.338e-05	2343.22	0.61	0	554554	581158	611672	457300	546334	614132	627488	747873	649427	668953	523184	492179
[R].LQAYHTQTTPLIEYYR.[K]	6	P54819	1xTMTpro [N-Term]	1.336e-06	60	5.338e-05	2301.22	-0.46	0	1.01109e+07	8.90176e+06	1.05873e+07	9.995e+06	1.01753e+07	1.04755e+07	7.64977e+06	9.14434e+06	7.13538e+06	7.56627e+06	7.95777e+06	5.14778e+06
[K].LQAVEVVITHLAPGTK.[H]	1	Q9Y2V2	1xTMTpro [K16]; 1xTMTpro [N-Term]	5.988e-06	38	5.338e-05	2284.39	1.22	0	2.91114e+06	2487221	3.02429e+06	2.39857e+06	2.65648e+06	2.75865e+06	1.74803e+06	2.12238e+06	1.92403e+06	1.89039e+06	1678056	1.20987e+06
[K].LQATLDMQSGIIHAAEEK.[D]	2	O00231	1xTMTpro [K18]; 1xTMTpro [N-Term]	4.764e-06	29	5.338e-05	2563.4	-0.49	0	2.96163e+06	3092075	3.43219e+06	2.76501e+06	3.02489e+06	3.37934e+06	3.04791e+06	3.05372e+06	3.18364e+06	3.08842e+06	3.21465e+06	2.1034e+06
[K].LQASNVTNK.[N]	2	Q9UKM9	1xTMTpro [K9]; 1xTMTpro [N-Term]	4.795e-05	35	5.338e-05	1582.94	2.56	0	3.72746e+06	2.97877e+06	3.6753e+06	3.24995e+06	3.73661e+06	3.00417e+06	3351544	3.1758e+06	3.14104e+06	3.17686e+06	3310938	1.82125e+06
[K].LQAQVECSHSSQQR.[Q]	1	Q08378	1xCarbamidomethyl [C7]; 1xTMTpro [N-Term]	5.821e-06	49	5.338e-05	1961.98	2.49	0	327410	303143	368019	345075	324191	344489	550118	563150	553963	591794	500064	437806
[R].LQAQSLSTVGPR.[L]	1	O43290	1xTMTpro [N-Term]	6.101e-05	45	5.338e-05	1560.9	-1.29	0	707417	631188	687050	650467	692585	654642	689889	729703	631239	621340	526281	487249
[R].LQAQQDAVNIVCHSK.[T]	3	P55036	1xCarbamidomethyl [C12]; 1xTMTpro [K15]; 1xTMTpro [N-Term]	5.599e-06	34	5.338e-05	2319.27	2.63	0	3.72546e+06	3.25429e+06	3.61868e+06	3.33848e+06	3.83474e+06	3.51863e+06	2.93271e+06	3.38467e+06	2.91212e+06	2.8137e+06	2.80811e+06	1.86478e+06
[R].EGDNVNYDWIHWDPEHSYEFK.[H]	2	Q04446	1xTMTpro [K21]; 1xTMTpro [N-Term]	3.806e-06	50	5.338e-05	3288.55	-1.21	0	942925	867294	1.11313e+06	768909	977911	1.14176e+06	1.00411e+06	1.0353e+06	955786	1.07359e+06	946174	716210
[R].IQAPSADLEVQAGQVDLK.[L]	2	Q8IVF2	1xTMTpro [K18]; 1xTMTpro [N-Term]	9.038e-06	74	5.338e-05	2490.41	0.29	0	1.48407e+06	1.29053e+06	1.60761e+06	1.33507e+06	1.49165e+06	1.6163e+06	1.49648e+06	1.32779e+06	1.63387e+06	1.65718e+06	1.64441e+06	956341
[K].EGDQTSNNIPADIVFVLK.[D]	2	P25685	1xTMTpro [K18]; 1xTMTpro [N-Term]	4.974e-05	17	5.338e-05	2568.42	2.09	0	1.04199e+06	960143	1.17521e+06	959143	1.0932e+06	1.10373e+06	1.32735e+06	1.62701e+06	1.2527e+06	1.29486e+06	1.32867e+06	847288
[R].LPACVVDCGTGYTK.[L]	6	P61158	2xCarbamidomethyl [C4; C8]; 1xTMTpro [K14]; 1xTMTpro [N-Term]	5.246e-05	36	5.338e-05	2149.13	-1.11	0	6.70214e+06	5.70111e+06	6.74619e+06	6.30079e+06	6.58227e+06	6.445e+06	4.597e+06	6.20944e+06	4.90666e+06	4.67863e+06	4.97935e+06	3.37843e+06
[R].LPAAGVGDMVMATVK.[K]	7	P62829	2xOxidation [M9; M11]; 1xTMTpro [K15]; 1xTMTpro [N-Term]	5.097e-05	34	5.338e-05	2100.17	-0.99	0	4.09009e+06	3.76053e+06	4.11251e+06	4.28757e+06	4.54576e+06	5.10065e+06	5.02595e+06	5.90361e+06	4.60096e+06	4.82508e+06	4.111e+06	3.76888e+06
[R].INVYYNESSSQK.[Y]	4	Q9BUF5	1xTMTpro [K12]; 1xTMTpro [N-Term]	3.462e-05	46	5.338e-05	2040.09	-2.54	0	3.77664e+06	3.30848e+06	4.29207e+06	3.7722e+06	4.35558e+06	3.96394e+06	3.05669e+06	3.15018e+06	2.85382e+06	2.94978e+06	3.00437e+06	1.9897e+06
[K].EHNGQVTGIDWAPESNR.[I]	1	O15143	1xTMTpro [N-Term]	3.971e-05	19	5.338e-05	2214.09	-1.83	0	722964	627149	831438	683733	712987	684329	628226	609234	550622	563456	940248	440115
[K].LMIEMDGTENK.[S]	10	P06733	1xTMTpro [K11]; 1xTMTpro [N-Term]	2.221e-06	55	5.338e-05	1889	0.27	0	1.24197e+07	1.24596e+07	1.20313e+07	9.63881e+06	1.0904e+07	1.20494e+07	6.64441e+06	7.89472e+06	7.61643e+06	8.15367e+06	5.63201e+06	6.08212e+06
[K].IMLEDGNLHVTQGAGR.[F]	4	Q14195	1xOxidation [M2]; 1xTMTpro [N-Term]	1.756e-05	34	5.338e-05	2031.06	1.39	0	1.92051e+06	1.86705e+06	2.05577e+06	1.81143e+06	2.04693e+06	2.04873e+06	2.37201e+06	2.59757e+06	2.19343e+06	2.31321e+06	1.9178e+06	1.59001e+06
[K].IMLEDGNLHVTQGAGR.[F]	2	Q14195	1xTMTpro [N-Term]	1.192e-05	30	5.338e-05	2015.07	0.81	0	802420	685124	801056	695386	747655	779881	879864	823746	842264	885959	728615	666280
[K].LMHQAALLGQALQDSR.[N]	1	Q16881	1xOxidation [M2]; 1xTMTpro [N-Term]	2.317e-05	42	5.338e-05	2072.12	-0.88	0	1.38483e+06	1.1388e+06	1.56848e+06	1.27602e+06	1515256	1.42391e+06	1.48524e+06	1.71093e+06	1.39891e+06	1.43253e+06	1.35257e+06	975272
[K].LMHQAALLGQALQDSR.[N]	2	Q16881	1xTMTpro [N-Term]	7.442e-06	54	5.338e-05	2056.13	2.99	0	3.32044e+06	2.75742e+06	3.39442e+06	2.99105e+06	3.63981e+06	3.1477e+06	3.86015e+06	3.71025e+06	3.85363e+06	3.72592e+06	3.62789e+06	2.31147e+06
[K].IMGNLGAADIDHK.[L]	2	O75533	1xTMTpro [K13]; 1xTMTpro [N-Term]	1.909e-05	40	5.338e-05	1963.09	0.98	0	892509	783282	965209	823645	979367	881100	1.01294e+06	861338	1.03404e+06	1.04484e+06	1.02289e+06	623244
[R].IMGLDLPDGGHLTHGYMSDVK.[R]	1	P34897	1xOxidation [M2]; 1xTMTpro [K21]; 1xTMTpro [N-Term]	4.175e-05	30	5.338e-05	2880.49	-0.52	0	381965	362606	367182	302161	333377	403462	370138	364008	300329	351974	287613	282737
[R].LMFWDLGGQEELQSLWDK.[Y]	1	Q13795	1xOxidation [M2]; 1xTMTpro [K18]; 1xTMTpro [N-Term]	1.865e-05	57	5.338e-05	2819.46	1.85	0	248214	249724	232195	205868	216842	233774	234516	214458	230945	188568	190098	142027
[K].EHPVLALPGAPAQFPVLEEHRPLQK.[Y]	1	Q9H488	1xTMTpro [K25]; 1xTMTpro [N-Term]	6.229e-05	33	5.338e-05	3381.93	0.47	0	1.01512e+06	1.09355e+06	1.21852e+06	996350	1.10255e+06	1.08485e+06	1.8314e+06	1.85091e+06	1.86153e+06	1.66186e+06	1.55113e+06	1.05041e+06
[R].EHPWEVMPDLYFYR.[D]	2	P08865	1xTMTpro [N-Term]	2.587e-05	54	5.338e-05	2186.07	-1.35	0	1.72315e+06	1.61517e+06	1.77937e+06	1.78488e+06	1.88473e+06	1.69799e+06	1.707e+06	1.30859e+06	2.16514e+06	2.38212e+06	1.76399e+06	1.08303e+06
[R].EHPWEVMPDLYFYR.[D]	6	P08865	1xOxidation [M7]; 1xTMTpro [N-Term]	2.917e-05	66	5.338e-05	2202.06	-3.64	0	8.94104e+06	8.30438e+06	9.80034e+06	8.47652e+06	9.704e+06	9.3654e+06	9.57941e+06	8.75597e+06	9.37348e+06	9.97923e+06	8.06761e+06	6.28351e+06
[R].EHNFFHLDPANVVMFEQR.[L]	3	Q3KQV9	1xOxidation [M14]; 1xTMTpro [N-Term]	6.981e-06	38	5.338e-05	2550.25	-0.21	0	1.61839e+06	1.62604e+06	1.94803e+06	1.85529e+06	1.81011e+06	2011464	1.65039e+06	1.76487e+06	1.40242e+06	1.45784e+06	1.37774e+06	997456
[K].LMFNSPGFVEYVVDR.[S]	1	Q16401	1xOxidation [M2]; 1xTMTpro [N-Term]	5.413e-05	32	5.338e-05	2093.07	-3.88	0	1.08448e+06	1.02014e+06	1.30813e+06	975180	1.12726e+06	1.08362e+06	889060	982078	875161	839217	805849	632866
[K].EHPYLFSQCQAIHCR.[A]	1	P09960	2xCarbamidomethyl [C9; C14]; 1xTMTpro [N-Term]	3.88e-05	36	5.338e-05	2250.09	0.82	0	116911	111782	108506	104128	111352	106521	150632	180174	139871	153365	130375	123371
[R].IMFEVQDLK.[Y]	2	Q14204	1xTMTpro [K9]; 1xTMTpro [N-Term]	5.954e-05	23	5.338e-05	1731	-0.35	0	4.13354e+06	3.90934e+06	4.17904e+06	3.66851e+06	3.82972e+06	4.03249e+06	4.1505e+06	4.60328e+06	3.94786e+06	4.23059e+06	3.77641e+06	2.81126e+06
[R].EHQEALHQQR.[L]	2	O00461	1xTMTpro [N-Term]	1.776e-05	47	5.338e-05	1579.83	-1.46	0	979512	855443	1.02633e+06	833756	1.07249e+06	832231	1.06305e+06	1.13135e+06	1.12153e+06	1.07931e+06	1.52061e+06	660334
[K].EHQHEEIQNVR.[N]	2	Q6DD88	1xTMTpro [N-Term]	6.745e-06	33	5.338e-05	1722.88	0.28	0	479947	427535	470460	426608	468178	507414	724534	653627	681410	695972	597821	439845
[R].LMEPIYLVEIQCPEQVVGGIYGVLNR.[K]	3	P13639	1xCarbamidomethyl [C12]; 1xOxidation [M2]; 1xTMTpro [N-Term]	1.668e-08	93	5.338e-05	3309.75	-0.96	0	1.24105e+06	1.37553e+06	1.4545e+06	1.14042e+06	1.17213e+06	1.46872e+06	1.08254e+06	1.20306e+06	961067	1.15464e+06	746906	756603
[R].LMEPIYLVEIQCPEQVVGGIYGVLNR.[K]	2	P13639	1xCarbamidomethyl [C12]; 1xTMTpro [N-Term]	2.113e-08	79	5.338e-05	3293.76	-1.88	0	237965	239230	214765	209720	198363	238396	252456	262833	285213	272525	202439	196442
[R].EHSAFQAPAVK.[K]	3	Q15629	1xTMTpro [K11]; 1xTMTpro [N-Term]	6.193e-05	33	5.338e-05	1793.02	-1.21	0	1.0161e+06	835569	927432	896838	950147	910297	1.37773e+06	1.52019e+06	1.15798e+06	1.20181e+06	1.36463e+06	869165
[R].IMEIVDAITTTAQSHQR.[T]	1	P08237	1xOxidation [M2]; 1xTMTpro [N-Term]	4.216e-06	42	5.338e-05	2234.18	-2.82	0	443118	389249	489678	362104	446609	504053	446500	464468	432385	459512	381767	317250
[R].IMEIVDAITTTAQSHQR.[T]	1	P08237	1xTMTpro [N-Term]	9.849e-06	66	5.338e-05	2218.18	5.04	0	604473	516307	639676	526160	591034	624505	820006	837752	821276	764091	697602	550277
[K].EHSLQVSPSLEK.[G]	1	O95235	1xTMTpro [K12]; 1xTMTpro [N-Term]	3.152e-05	24	5.338e-05	1962.12	-0.75	0	603761	531847	613348	557283	657601	613218	540695	648488	477134	539874	487514	388520
[K].LMELHGEGSSSGK.[A]	4	P61247	1xTMTpro [K13]; 1xTMTpro [N-Term]	4.941e-05	18	5.338e-05	1940.04	-1.49	0	7.72677e+06	7.10703e+06	8.07863e+06	7.30165e+06	7.7614e+06	8.35025e+06	1.09762e+07	1.14321e+07	1.13022e+07	1.12147e+07	1.08677e+07	7.50654e+06
[R].IMEGPAFNFLDAPAVR.[V]	1	P11177	1xTMTpro [N-Term]	1.348e-05	46	5.338e-05	2052.09	-2.12	0	720158	701492	743143	690039	755053	724620	722671	803294	663988	808682	646401	513461
[K].LMFNSPGFVEYVVDR.[S]	1	Q16401	1xTMTpro [N-Term]	5.379e-06	38	5.338e-05	2077.07	0.47	0	711102	630562	751970	618545	686142	686919	469215	493380	547841	493405	480218	325085
[R].EHNFFHLDPANVVMFEQR.[L]	1	Q3KQV9	1xTMTpro [N-Term]	4.837e-05	34	5.338e-05	2534.26	-0.67	0	779262	725131	814503	700778	695365	640059	602708	725835	482462	650359	558362	477218
[R].IMLFTNEDNPHGNDSAK.[A]	4	P12956	1xTMTpro [K17]; 1xTMTpro [N-Term]	6.605e-06	53	5.338e-05	2511.28	1.04	0	3.8537e+06	3.38347e+06	4.05705e+06	3.37139e+06	4.12728e+06	3.70052e+06	4.25248e+06	4.28603e+06	4.07735e+06	3.73975e+06	4.41536e+06	2.69587e+06
[K].LMLGWEPVVPLEEGLNK.[A]	1	Q8NBZ7	1xTMTpro [K17]; 1xTMTpro [N-Term]	6.013e-05	25	5.338e-05	2532.44	1.34	0	501503	510228	545506	414656	476070	550358	469071	466710	505944	523826	430995	340892
[K].EHGVPILISEIHPGQPADR.[C]	2	Q9HD26	1xTMTpro [N-Term]	4.379e-05	37	5.338e-05	2369.29	0.43	0	383283	368810	388349	345949	380145	425754	274613	297157	256290	256038	205942	181436
[K].LNCQVIGASVDSHFCHLAWVNTPK.[K]	1	Q06830	2xCarbamidomethyl [C3; C15]; 1xTMTpro [K24]; 1xTMTpro [N-Term]	3.353e-06	30	5.338e-05	3361.74	3.01	0	8937667	8.09211e+06	8.0488e+06	6.78106e+06	7739595	8154410	8.5427e+06	11440462	7.73389e+06	8.49086e+06	8883611	6651625
[R].INCLEGTHEFFEAIGFQK.[V]	1	Q9BZV1	1xCarbamidomethyl [C3]; 1xTMTpro [K18]; 1xTMTpro [N-Term]	7.231e-06	25	5.338e-05	2748.43	-0.63	0	905740	847180	1.013e+06	824049	978277	1.02959e+06	969366	1.1569e+06	1.00581e+06	1.05534e+06	1.01161e+06	698097
[K].LNATNIELATVQPGQNFHMFTK.[E]	1	P28066	1xTMTpro [K22]; 1xTMTpro [N-Term]	4.854e-06	58	5.338e-05	3082.66	2.14	0	1.67852e+06	1.54883e+06	1.84596e+06	1.60674e+06	1.80848e+06	1715870	1.63127e+06	1.86775e+06	1.46599e+06	1.57835e+06	1.82803e+06	1.01642e+06
[R].LNAIYQNNLTK.[S]	1	P00390	1xTMTpro [K11]; 1xTMTpro [N-Term]	4.33e-05	31	5.338e-05	1900.11	3.68	0	1.21189e+06	1.15863e+06	1.30662e+06	1.20434e+06	1.28926e+06	1.12773e+06	915260	1.06496e+06	808494	940537	1393038	598499
[R].INALTAASEAACLIVSVDETIK.[N]	3	Q99832	1xCarbamidomethyl [C12]; 1xTMTpro [K22]; 1xTMTpro [N-Term]	8.476e-07	73	5.338e-05	2897.61	1.32	0	681192	582911	832140	539504	594312	696167	588479	610568	653837	588260	626507	380276
[K].INAANYASVK.[T]	1	Q96IU4	1xTMTpro [K10]; 1xTMTpro [N-Term]	2.752e-05	45	5.338e-05	1658.97	2.78	0	731719	607297	780896	693475	719428	687812	297403	365090	288702	296771	352488	227366
[K].LMYFCTDQLGLEQDFEQK.[Q]	1	Q9NRY4	1xCarbamidomethyl [C5]; 1xTMTpro [K18]; 1xTMTpro [N-Term]	4.975e-05	60	5.338e-05	2873.43	-5.15	0	219026	200581	237350	199077	209327	249472	310887	281100	265460	294760	245831	199981
[R].LMVTGAAPVSATVLTFLR.[A]	1	P33121	1xTMTpro [N-Term]	1.079e-05	35	5.338e-05	2151.25	2.28	0	315782	304949	351591	287198	338404	324300	391726	367120	339483	305860	328456	230066
[R].LMTDTINEPILLCR.[F]	5	O43776	1xCarbamidomethyl [C13]; 1xOxidation [M2]; 1xTMTpro [N-Term]	1.506e-05	54	5.338e-05	2009.07	0.84	0	1.53108e+06	1.42452e+06	1.85404e+06	1.42903e+06	1.68207e+06	1.73304e+06	1.89152e+06	1.9145e+06	1.8445e+06	1.91038e+06	1.70615e+06	1.33248e+06
[R].LMTDTINEPILLCR.[F]	2	O43776	1xCarbamidomethyl [C13]; 1xTMTpro [N-Term]	2.038e-05	65	5.338e-05	1993.08	-0.29	0	1393640	1.10226e+06	1.37151e+06	1.08214e+06	1.35507e+06	1.29562e+06	1.61245e+06	1.81668e+06	1.66777e+06	1.80645e+06	1700490	1.29433e+06
[K].LMSELVSNGVQIYQFPTDDDTIAK.[V]	1	Q9P0V9	1xTMTpro [K24]; 1xTMTpro [N-Term]	2.49e-05	35	5.338e-05	3292.73	-0.06	0	228925	233085	263788	197282	217122	251719	279183	288251	243814	232261	237169	171515
[K].EHLIDELDYVLVPTEAWNK.[L]	1	Q13107	1xTMTpro [K19]; 1xTMTpro [N-Term]	6.729e-07	54	5.338e-05	2892.56	0.65	0	206332	195938	220783	159270	190260	229472	212762	214981	230473	227400	154830	148826
[K].IMQSSSEVGYDAMAGDFVNMVEK.[G]	2	P10809	3xOxidation [M2; M13; M20]; 1xTMTpro [K23]; 1xTMTpro [N-Term]	5.979e-06	64	5.338e-05	3164.51	0.23	0	137878	132903	154906	127069	113285	142992	127730	129769	124433	128439	107071	75879.6
[K].IMQSSSEVGYDAMAGDFVNMVEK.[G]	6	P10809	2xOxidation [M]; 1xTMTpro [K23]; 1xTMTpro [N-Term]	3.517e-07	77	5.338e-05	3148.51	1.37	0	2.55404e+06	2313600	2.85714e+06	1.96288e+06	2.21984e+06	2.75941e+06	2.76923e+06	2.52532e+06	2717860	2.64969e+06	2.21823e+06	1.60064e+06
[K].IMQSSSEVGYDAMAGDFVNMVEK.[G]	5	P10809	1xOxidation [M]; 1xTMTpro [K23]; 1xTMTpro [N-Term]	4.16e-08	80	5.338e-05	3132.52	0.41	0	2.80698e+06	2.5361e+06	3.23226e+06	2.21227e+06	2.66502e+06	2.94658e+06	3.41964e+06	3.31116e+06	3.57259e+06	3.4416e+06	3.43624e+06	2.13996e+06
[K].EHIMQMLQNPDWK.[Y]	3	O00410	1xOxidation [M]; 1xTMTpro [K13]; 1xTMTpro [N-Term]	4.076e-05	35	5.338e-05	2294.19	-0.07	0	1.22455e+06	1.11813e+06	1.24118e+06	1.09745e+06	1.19647e+06	1.1939e+06	894066	1037524	820132	863909	841361	548008
[K].IMQSSSEVGYDAMAGDFVNMVEK.[G]	3	P10809	1xTMTpro [K23]; 1xTMTpro [N-Term]	1.259e-07	86	5.338e-05	3116.52	6.15	0	2.68977e+06	2.46012e+06	3107231	2.08174e+06	2.49317e+06	2.80118e+06	2.90238e+06	2.93781e+06	3.32143e+06	3.18907e+06	3.07927e+06	1.89532e+06
[R].EHINLGCDMDFDIAGPSIR.[G]	4	P21796	1xCarbamidomethyl [C7]; 1xTMTpro [N-Term]	2.491e-07	96	5.338e-05	2464.19	0.59	0	2.67918e+06	2.39744e+06	3.10949e+06	2.14207e+06	2.43524e+06	3.21055e+06	2.47001e+06	2.4511e+06	2.61383e+06	2.63691e+06	2.41283e+06	1.67385e+06
[R].EHINLGCDMDFDIAGPSIR.[G]	15	P21796	1xCarbamidomethyl [C7]; 1xOxidation [M9]; 1xTMTpro [N-Term]	4.592e-06	79	5.338e-05	2480.19	0.92	0	3.40773e+06	3.18181e+06	3.7934e+06	2.7682e+06	3.04661e+06	3.78884e+06	3.74974e+06	3.60223e+06	3.66091e+06	3.53472e+06	3.03131e+06	2.47942e+06
[R].EHLPAPGDDVLVLLCGPPPMVQLACHPNLDK.[L]	1	Q9UHQ9	2xCarbamidomethyl [C15; C25]; 1xTMTpro [K31]; 1xTMTpro [N-Term]	1.051e-05	32	5.338e-05	4011.11	-9.58	0	366420	348619	380288	278746	325720	386304	516011	556528	560001	613598	401437	371396
[R].LMQGDEICLR.[Y]	1	Q92900	1xCarbamidomethyl [C8]; 1xTMTpro [N-Term]	4.063e-05	16	5.338e-05	1538.8	-1.03	0	1.31393e+06	1.22703e+06	1.41995e+06	1.16058e+06	1318513	1410178	1186808	1.48297e+06	1.31216e+06	1.40606e+06	1.11187e+06	977722
[R].LMNETTAVALAYGIYK.[Q]	2	O95757; P34932	1xOxidation [M2]; 1xTMTpro [K16]; 1xTMTpro [N-Term]	8.436e-06	44	5.338e-05	2382.32	0.11	0	2.36412e+06	2.10395e+06	2.5763e+06	1.96412e+06	2.36516e+06	2.3765e+06	2.54468e+06	2.86966e+06	2.33001e+06	2.48004e+06	2.47049e+06	1.68043e+06
[K].EHMDEVCSSQLLTSVR.[R]	1	Q15154	1xCarbamidomethyl [C7]; 1xTMTpro [N-Term]	2.377e-05	37	5.338e-05	2195.08	-2.46	0	193089	166696	181896	150892	183493	203901	215595	228013	224672	234435	193606	183833
[R].LMLWDTAGQEEFDAITK.[A]	1	Q9ULC3	1xOxidation [M2]; 1xTMTpro [K17]; 1xTMTpro [N-Term]	1.787e-05	53	5.338e-05	2592.35	1.08	0	109915	102670	127792	103122	128794	135615	162976	145347	158005	168500	152813	112942
[R].LMLWDTAGQEEFDAITK.[A]	2	Q9ULC3	1xTMTpro [K17]; 1xTMTpro [N-Term]	1.981e-05	55	5.338e-05	2576.36	0.28	0	956842	974287	1.05166e+06	869005	929545	1.11691e+06	1.64042e+06	1.72857e+06	1.69372e+06	1.84161e+06	1.39379e+06	1.44526e+06
[R].EHMGNVVEALIALTN.[-]	3	Q9NX55	1xTMTpro [N-Term]	5.942e-05	24	5.338e-05	1915.03	-0.42	0	433890	527508	487727	449588	514203	483952	514234	519105	491760	506285	423213	352360
[R].IMEFTTTLLNTSPEGWK.[L]	1	P78527	1xTMTpro [K17]; 1xTMTpro [N-Term]	1.138e-05	46	5.338e-05	2576.39	2.43	0	2307099	2.00834e+06	2.45694e+06	1.78566e+06	2237648	2.23723e+06	2.65612e+06	2.80071e+06	2.39639e+06	2751746	2.5217e+06	1.43966e+06
[R].IMDPNIVGSEHYDVAR.[G]	8	P06576	1xOxidation [M2]; 1xTMTpro [N-Term]	3.95e-06	58	5.338e-05	2136.07	-0.04	0	4.83635e+06	4.6101e+06	4.44555e+06	4.21226e+06	4.25349e+06	5.41852e+06	5.27407e+06	5.81672e+06	4605651	5.07768e+06	2.90023e+06	4.36128e+06
[R].IMDPNIVGSEHYDVAR.[G]	10	P06576	1xTMTpro [N-Term]	7.13e-07	100	5.338e-05	2120.08	-0.16	0	6.7545e+06	6.14715e+06	6.8187e+06	5.72851e+06	6.21847e+06	6822024	6.0173e+06	6.34656e+06	5.85421e+06	6.22823e+06	5.48196e+06	4.6492e+06
[K].EHVEEISELFYDAK.[S]	2	Q9Y265	1xTMTpro [K14]; 1xTMTpro [N-Term]	6.041e-06	40	5.338e-05	2317.22	2.21	0	1.49484e+06	1.73745e+06	1.55409e+06	1.25488e+06	1.44197e+06	1.67454e+06	1.49594e+06	1.16364e+06	2.00041e+06	1.96128e+06	1.34662e+06	1.21681e+06
[K].LLVLYSGEDDELLQR.[A]	4	Q9H3U1	1xTMTpro [N-Term]	7.127e-06	53	5.338e-05	2067.13	-0.4	0	1.03161e+06	970628	1.02188e+06	762789	907909	1.08865e+06	1.04935e+06	1.04981e+06	950878	1.08717e+06	735417	809833
[R].LIVIGCGTSYHAAVATR.[Q]	1	O94808	1xCarbamidomethyl [C6]; 1xTMTpro [N-Term]	4.169e-05	32	5.338e-05	2093.15	6.72	0	2.04097e+06	1.76232e+06	2.08357e+06	1.88123e+06	2.08043e+06	2.03592e+06	2.28476e+06	2756985	2.13964e+06	2.31409e+06	2.36429e+06	1.66055e+06
[R].ILVLDDTNHER.[E]	5	P09543	1xTMTpro [N-Term]	2.096e-05	73	5.338e-05	1628.89	2.79	0	870629	846604	850436	809695	879320	919610	948349	939834	912742	997026	701788	735479
[R].ILVELDETSQGLVPEK.[T]	1	Q15398	1xTMTpro [K16]; 1xTMTpro [N-Term]	6.446e-05	38	5.338e-05	2378.37	0.82	0	276158	282176	265426	209731	248310	312092	241098	237415	250969	261577	201859	190335
[K].EKEEFAVPENSSVQQFK.[E]	5	Q9UMX0; Q9UHD9	2xTMTpro [K2; K17]; 1xTMTpro [N-Term]	3.036e-05	28	5.338e-05	2908.59	-0.67	1	1.89246e+06	1.80785e+06	1.96025e+06	1.52818e+06	1.75121e+06	2.07254e+06	1.4394e+06	1.40516e+06	1.46592e+06	1.44872e+06	1.18108e+06	959914
[K].LLVDVDESTLSPEEQK.[E]	4	O75533	1xTMTpro [K16]; 1xTMTpro [N-Term]	6.601e-05	30	5.338e-05	2410.32	-4.16	0	990810	1.00926e+06	1.06373e+06	768219	864075	1.07163e+06	1.06987e+06	839169	1.09672e+06	1.12387e+06	697075	816203
[K].IIVDTYGGWGAHGGGAFSGK.[D]	2	P31153	1xTMTpro [K20]; 1xTMTpro [N-Term]	8.253e-07	70	5.338e-05	2558.36	-6.85	0	5.15305e+06	4.99679e+06	4.90395e+06	4.61575e+06	5.03022e+06	5518630	4.66936e+06	5.299e+06	4.51496e+06	4.76612e+06	3.96415e+06	3.66065e+06
[K].EKEHASGSGAQSEAAGR.[T]	3	Q14980	1xTMTpro [K2]; 1xTMTpro [N-Term]	4.104e-06	34	5.338e-05	2280.18	-0.17	1	1.11915e+06	882738	999170	848357	687770	843959	1.23497e+06	1.51464e+06	1.35041e+06	1.6024e+06	2.54155e+06	1.70602e+06
[R].ILVDNLCDMEMVNK.[V]	1	O14974	1xCarbamidomethyl [C7]; 1xTMTpro [K14]; 1xTMTpro [N-Term]	8.715e-06	68	5.338e-05	2302.21	-1.65	0	291751	265673	312460	265645	314007	321496	480777	528705	501358	491813	477777	372857
[K].IIVDELKQEVISTSSK.[A]	3	P63244	2xTMTpro [K7; K16]; 1xTMTpro [N-Term]	2.91e-06	34	5.338e-05	2701.62	-2.43	1	2.54022e+07	2.154e+07	2.45731e+07	1.97872e+07	2.20217e+07	2.90765e+07	1.88738e+07	3.0387e+07	9545686	1.14567e+07	1.44621e+07	1.18214e+07
[R].LIVDEAINEDNSVVSLSQPK.[M]	4	P55072	1xTMTpro [K20]; 1xTMTpro [N-Term]	3.232e-06	72	5.338e-05	2778.54	0.68	0	2.56804e+06	2.27112e+06	2.41114e+06	1.93509e+06	2.05622e+06	2.60927e+06	1.95213e+06	2.08554e+06	1.95457e+06	1.90636e+06	1.47085e+06	1.35465e+06
[K].LLVDAIHNQLTDMEK.[C]	2	Q9NUQ7	1xTMTpro [K15]; 1xTMTpro [N-Term]	5.146e-05	26	5.338e-05	2348.31	3.64	0	1.10117e+06	1.05105e+06	1.16736e+06	907496	1.05846e+06	1.08571e+06	797525	800492	826477	926486	698275	589569
[K].EKENLSYDLVPLK.[N]	3	Q92598	2xTMTpro [K2; K13]; 1xTMTpro [N-Term]	6.323e-05	8	5.338e-05	2460.45	2.53	1	4998981	4789611	5210899	4.10028e+06	4.44246e+06	4.72625e+06	5.22133e+06	5.28764e+06	5.35605e+06	5561789	4984183	3.60162e+06
[truncated: 57,200 more rows]
