# Supplementary material for: Host-defence caerin 1.1 and 1.9 peptides suppress glioblastoma U87 and U118 cell proliferation through the modulation of mitochondrial respiration and induce the downregulation of CHI3L1
Source: PLoS One. 2024 Jun 7;19(6):e0304149. doi: 10.1371/journal.pone.0304149 (PMC11161062; doi:10.1371/journal.pone.0304149)
Supplement: S3 Table — (XLSX) [file pone.0304149.s008.xlsx]

## Sheet: Figure 7A
		Area	Mean	IntDen	RawIntDen
CHI3L1	1	10494	107.221	1125180	1125180	1.39208
CHI3L1	2	10494	95.777	1005088	1005088	1.24014
CHI3L1	3	10494	92.578	971509	971509	1.21055
CHI3L1	4	10494	72.946	765494	765494	0.87372
CHI3L1	5	10494	74.075	777341	777341	1.01729
CHI3L1	6	10494	78.346	822158	822158	0.945306
GAPDH	7	9576	77.022	737567	737567
GAPDH	8	9576	77.231	739565	739565
GAPDH	9	9576	76.476	732330	732330
GAPDH	10	9576	83.489	799490	799490
GAPDH	11	9576	72.816	697285	697285
GAPDH	12	9576	82.879	793652	793652
								U87			U87F
								1.39208	1.24014	1.21055	0.87372	1.01729	0.945306
							MEAN	1.28092			0.945439
							SD	0.0973972			0.0717852
Table Analyzed	7A
Column B	U87F
vs.	vs.
Column A	U87
Unpaired t test
P value	0.0086
P value summary	**
Significantly different (P < 0.05)?	Yes
One- or two-tailed P value?	Two-tailed
t, df	t=4.803, df=4
How big is the difference?
Mean of column A	1.281
Mean of column B	0.9454
Difference between means (B - A) ± SEM	-0.3355 ± 0.06986
95% confidence interval	-0.5294 to -0.1415
R squared (eta squared)	0.8522
F test to compare variances
F, DFn, Dfd	1.841, 2, 2
P value	0.704
P value summary	ns
Significantly different (P < 0.05)?	No
Data analyzed
Sample size, column A	3
Sample size, column B	3

## Sheet: Figure 7B
		Area	Mean	IntDen	RawIntDen
CHI3L1	1	7592	116.182	882056	882056	1.94603
CHI3L1	2	7592	108.349	822587	822587	1.84852
CHI3L1	3	7592	85.265	647332	647332	1.48455
CHI3L1	4	7592	71.268	541070	541070	1.19171
CHI3L1	5	7592	65.94	500616	500616	1.08846
CHI3L1	6	7592	49.208	373584	373584	0.764123
GAPDH	7	9114	59.702	544124	544124
GAPDH	8	9114	58.614	534208	534208
GAPDH	9	9114	57.435	523460	523460
GAPDH	10	9114	59.803	545041	545041				0umol/L	2umol/L	4umol/L	6umol/L	8umol/L	10umol/L
GAPDH	11	9114	60.581	552131	552131				1.94603	1.84852	1.48455	1.19171	1.08846	0.764123
GAPDH	12	9114	64.398	586926	586926

## Sheet: Figure 7C
		Area	Mean	IntDen	RawIntDen
CHI3L1	1	7203	93.682	674790	674790	1.11726
CHI3L1	2	7203	81.935	590175	590175	1.01413
CHI3L1	3	7203	87.985	633758	633758	1.07366
CHI3L1	4	7203	81.122	584322	584322	0.929115
CHI3L1	5	7203	85.986	619357	619357	0.934133
CHI3L1	6	7203	83.726	603077	603077	1.01017
GAPDH	7	6708	83.85	562467	562467
GAPDH	8	6708	80.793	541958	541958
GAPDH	9	6708	81.949	549711	549711
GAPDH	10	6708	87.311	585684	585684
GAPDH	11	6708	92.049	617465	617465
GAPDH	12	6708	82.883	555977	555977
								0umol/L	4umol/L	8umol/L	12umol/L	16umol/L	20umol/L
								1.11726	1.01413	1.07366	0.929115	0.934133	1.01017
							MEAN	1.06835			0.957806
							SD	0.0517654			0.0454183
Table Analyzed	7C
Column B	U118F
vs.	vs.
Column A	U118
Unpaired t test
P value	0.0498
P value summary	*
Significantly different (P < 0.05)?	Yes
One- or two-tailed P value?	Two-tailed
t, df	t=2.780, df=4
How big is the difference?
Mean of column A	1.068
Mean of column B	0.9578
Difference between means (B - A) ± SEM	-0.1105 ± 0.03976
95% confidence interval	-0.2209 to -0.0001522
R squared (eta squared)	0.659
F test to compare variances
F, DFn, Dfd	1.299, 2, 2
P value	0.8699
P value summary	ns
Significantly different (P < 0.05)?	No
Data analyzed
Sample size, column A	3
Sample size, column B	3

## Sheet: Figure 7D
		Area	Mean	IntDen	RawIntDen
CHI3L1	1	6273	92.414	579716	579716	1.04737
CHI3L1	2	6273	98.343	616904	616904	1.16812
CHI3L1	3	6273	91.066	571259	571259	1.06323
CHI3L1	4	6273	86.335	541580	541580	1.02985
CHI3L1	5	6273	92.224	578523	578523	1.02351
CHI3L1	6	6273	102.787	644782	644782	1.37143
GAPDH	7	6862	88.234	605461	605461
GAPDH	8	6862	84.189	577705	577705
GAPDH	9	6862	85.65	587729	587729
GAPDH	10	6862	83.833	575262	575262
GAPDH	11	6862	90.106	618304	618304			0umol/L	4umol/L	8umol/L	12umol/L	16umol/L	20umol/L
GAPDH	12	6862	74.949	514303	514303			1.04737	1.16812	1.06323	1.02985	1.02351	1.37143

## Sheet: Figure 7E&F
CHI3L1 in ACC (n=79):
Model: Surv(OS, EVENT) ~ `CHI3L1`
79 patients with 28 dying ( 0 missing obs. )
coef HR se(coef) 95%CI_l 95%CI_u z p signif
CHI3L1 0.276 1.318 0.131 1.019 1.704 2.104 0.035 *
Rsquare = 0.042 (max possible = 9.35e-01 )
Likelihood ratio test p = 6.57e-02
Wald test p = 3.54e-02
Score (logrank) test p = 2.84e-02
CHI3L1 in BLCA (n=408):
Model: Surv(OS, EVENT) ~ `CHI3L1`
403 patients with 177 dying ( 5 missing obs. )
coef HR se(coef) 95%CI_l 95%CI_u z p signif
CHI3L1 0.033 1.033 0.032 0.971 1.099 1.034 0.301
Rsquare = 0.003 (max possible = 9.91e-01 )
Likelihood ratio test p = 3e-01
Wald test p = 3.01e-01
Score (logrank) test p = 3.01e-01
CHI3L1 in BRCA (n=1100):
Model: Surv(OS, EVENT) ~ `CHI3L1`
1080 patients with 153 dying ( 20 missing obs. )
coef HR se(coef) 95%CI_l 95%CI_u z p signif
CHI3L1 -0.085 0.919 0.036 0.856 0.987 -2.333 0.02 *
Rsquare = 0.005 (max possible = 8e-01 )
Likelihood ratio test p = 1.85e-02
Wald test p = 1.97e-02
Score (logrank) test p = 1.96e-02
CHI3L1 in BRCA-Basal (n=191):
Model: Surv(OS, EVENT) ~ `CHI3L1`
189 patients with 28 dying ( 2 missing obs. )
coef HR se(coef) 95%CI_l 95%CI_u z p signif
CHI3L1 -0.137 0.872 0.087 0.735 1.034 -1.577 0.115
Rsquare = 0.012 (max possible = 7.17e-01 )
Likelihood ratio test p = 1.24e-01
Wald test p = 1.15e-01
Score (logrank) test p = 1.16e-01
CHI3L1 in BRCA-Her2 (n=82):
Model: Surv(OS, EVENT) ~ `CHI3L1`
77 patients with 16 dying ( 5 missing obs. )
coef HR se(coef) 95%CI_l 95%CI_u z p signif
CHI3L1 -0.215 0.806 0.137 0.616 1.055 -1.57 0.116
Rsquare = 0.029 (max possible = 7.51e-01 )
Likelihood ratio test p = 1.32e-01
Wald test p = 1.16e-01
Score (logrank) test p = 1.12e-01
CHI3L1 in BRCA-LumA (n=568):
Model: Surv(OS, EVENT) ~ `CHI3L1`
561 patients with 68 dying ( 7 missing obs. )
coef HR se(coef) 95%CI_l 95%CI_u z p signif
CHI3L1 -0.082 0.921 0.069 0.804 1.055 -1.188 0.235
Rsquare = 0.003 (max possible = 6.93e-01 )
Likelihood ratio test p = 2.35e-01
Wald test p = 2.35e-01
Score (logrank) test p = 2.35e-01
CHI3L1 in BRCA-LumB (n=219):
Model: Surv(OS, EVENT) ~ `CHI3L1`
214 patients with 34 dying ( 5 missing obs. )
coef HR se(coef) 95%CI_l 95%CI_u z p signif
CHI3L1 -0.118 0.888 0.097 0.734 1.074 -1.22 0.222
Rsquare = 0.007 (max possible = 7.19e-01 )
Likelihood ratio test p = 2.21e-01
Wald test p = 2.22e-01
Score (logrank) test p = 2.21e-01
CHI3L1 in CESC (n=306):
Model: Surv(OS, EVENT) ~ `CHI3L1`
293 patients with 73 dying ( 13 missing obs. )
coef HR se(coef) 95%CI_l 95%CI_u z p signif
CHI3L1 -0.001 0.999 0.061 0.886 1.127 -0.014 0.989
Rsquare = 0 (max possible = 9.11e-01 )
Likelihood ratio test p = 9.89e-01
Wald test p = 9.89e-01
Score (logrank) test p = 9.89e-01
CHI3L1 in CHOL (n=36):
Model: Surv(OS, EVENT) ~ `CHI3L1`
36 patients with 18 dying ( 0 missing obs. )
coef HR se(coef) 95%CI_l 95%CI_u z p signif
CHI3L1 0.057 1.059 0.127 0.825 1.358 0.448 0.654
Rsquare = 0.006 (max possible = 9.46e-01 )
Likelihood ratio test p = 6.54e-01
Wald test p = 6.54e-01
Score (logrank) test p = 6.54e-01
CHI3L1 in COAD (n=458):
Model: Surv(OS, EVENT) ~ `CHI3L1`
435 patients with 95 dying ( 23 missing obs. )
coef HR se(coef) 95%CI_l 95%CI_u z p signif
CHI3L1 -0.011 0.989 0.065 0.87 1.123 -0.175 0.861
Rsquare = 0 (max possible = 9.02e-01 )
Likelihood ratio test p = 8.61e-01
Wald test p = 8.61e-01
Score (logrank) test p = 8.61e-01
CHI3L1 in DLBC (n=48):
Model: Surv(OS, EVENT) ~ `CHI3L1`
47 patients with 9 dying ( 1 missing obs. )
coef HR se(coef) 95%CI_l 95%CI_u z p signif
CHI3L1 -0.29 0.748 0.127 0.584 0.959 -2.293 0.022 *
Rsquare = 0.106 (max possible = 6.72e-01 )
Likelihood ratio test p = 2.17e-02
Wald test p = 2.19e-02
Score (logrank) test p = 1.45e-02
CHI3L1 in ESCA (n=185):
Model: Surv(OS, EVENT) ~ `CHI3L1`
184 patients with 77 dying ( 1 missing obs. )
coef HR se(coef) 95%CI_l 95%CI_u z p signif
CHI3L1 0.016 1.016 0.068 0.889 1.161 0.236 0.813
Rsquare = 0 (max possible = 9.73e-01 )
Likelihood ratio test p = 8.13e-01
Wald test p = 8.13e-01
Score (logrank) test p = 8.13e-01
CHI3L1 in GBM (n=153):
Model: Surv(OS, EVENT) ~ `CHI3L1`
150 patients with 120 dying ( 3 missing obs. )
coef HR se(coef) 95%CI_l 95%CI_u z p signif
CHI3L1 0.092 1.097 0.038 1.018 1.182 2.421 0.015 *
Rsquare = 0.04 (max possible = 9.98e-01 )
Likelihood ratio test p = 1.39e-02
Wald test p = 1.55e-02
Score (logrank) test p = 1.5e-02
CHI3L1 in HNSC (n=522):
Model: Surv(OS, EVENT) ~ `CHI3L1`
521 patients with 222 dying ( 1 missing obs. )
coef HR se(coef) 95%CI_l 95%CI_u z p signif
CHI3L1 0.026 1.026 0.034 0.96 1.097 0.755 0.45
Rsquare = 0.001 (max possible = 9.91e-01 )
Likelihood ratio test p = 4.51e-01
Wald test p = 4.5e-01
Score (logrank) test p = 4.5e-01
CHI3L1 in HNSC-HPV+ (n=98):
Model: Surv(OS, EVENT) ~ `CHI3L1`
98 patients with 30 dying ( 0 missing obs. )
coef HR se(coef) 95%CI_l 95%CI_u z p signif
CHI3L1 0.013 1.013 0.099 0.835 1.228 0.127 0.899
Rsquare = 0 (max possible = 9.07e-01 )
Likelihood ratio test p = 8.99e-01
Wald test p = 8.99e-01
Score (logrank) test p = 8.99e-01
CHI3L1 in HNSC-HPV- (n=422):
Model: Surv(OS, EVENT) ~ `CHI3L1`
421 patients with 192 dying ( 1 missing obs. )
coef HR se(coef) 95%CI_l 95%CI_u z p signif
CHI3L1 0.033 1.034 0.036 0.963 1.11 0.91 0.363
Rsquare = 0.002 (max possible = 9.92e-01 )
Likelihood ratio test p = 3.64e-01
Wald test p = 3.63e-01
Score (logrank) test p = 3.62e-01
CHI3L1 in KICH (n=66):
Model: Surv(OS, EVENT) ~ `CHI3L1`
65 patients with 9 dying ( 1 missing obs. )
coef HR se(coef) 95%CI_l 95%CI_u z p signif
CHI3L1 0.118 1.125 0.173 0.801 1.58 0.681 0.496
Rsquare = 0.007 (max possible = 6.61e-01 )
Likelihood ratio test p = 5.01e-01
Wald test p = 4.96e-01
Score (logrank) test p = 4.94e-01
CHI3L1 in KIRC (n=533):
Model: Surv(OS, EVENT) ~ `CHI3L1`
529 patients with 173 dying ( 4 missing obs. )
coef HR se(coef) 95%CI_l 95%CI_u z p signif
CHI3L1 0.08 1.083 0.046 0.99 1.184 1.747 0.081 Â·
Rsquare = 0.006 (max possible = 9.75e-01 )
Likelihood ratio test p = 8.16e-02
Wald test p = 8.06e-02
Score (logrank) test p = 8.04e-02
CHI3L1 in KIRP (n=290):
Model: Surv(OS, EVENT) ~ `CHI3L1`
287 patients with 44 dying ( 3 missing obs. )
coef HR se(coef) 95%CI_l 95%CI_u z p signif
CHI3L1 -0.02 0.98 0.076 0.845 1.137 -0.265 0.791
Rsquare = 0 (max possible = 7.69e-01 )
Likelihood ratio test p = 7.89e-01
Wald test p = 7.91e-01
Score (logrank) test p = 7.91e-01
CHI3L1 in LAML (n=173):
Model: Surv(OS, EVENT) ~ `CHI3L1`
151 patients with 94 dying ( 22 missing obs. )
coef HR se(coef) 95%CI_l 95%CI_u z p signif
CHI3L1 0.009 1.01 0.055 0.907 1.123 0.174 0.862
Rsquare = 0 (max possible = 9.96e-01 )
Likelihood ratio test p = 8.62e-01
Wald test p = 8.62e-01
Score (logrank) test p = 8.62e-01
CHI3L1 in LGG (n=516):
Model: Surv(OS, EVENT) ~ `CHI3L1`
511 patients with 125 dying ( 5 missing obs. )
coef HR se(coef) 95%CI_l 95%CI_u z p signif
CHI3L1 0.281 1.324 0.029 1.251 1.401 9.706 0 ***
Rsquare = 0.156 (max possible = 9.13e-01 )
Likelihood ratio test p = 1.39e-20
Wald test p = 2.83e-22
Score (logrank) test p = 1.09e-25
CHI3L1 in LIHC (n=371):
Model: Surv(OS, EVENT) ~ `CHI3L1`
364 patients with 130 dying ( 7 missing obs. )
coef HR se(coef) 95%CI_l 95%CI_u z p signif
CHI3L1 0.001 1.001 0.027 0.95 1.055 0.042 0.966
Rsquare = 0 (max possible = 9.74e-01 )
Likelihood ratio test p = 9.66e-01
Wald test p = 9.66e-01
Score (logrank) test p = 9.66e-01
CHI3L1 in LUAD (n=515):
Model: Surv(OS, EVENT) ~ `CHI3L1`
502 patients with 182 dying ( 13 missing obs. )
coef HR se(coef) 95%CI_l 95%CI_u z p signif
CHI3L1 -0.075 0.928 0.04 0.857 1.004 -1.862 0.063 Â·
Rsquare = 0.007 (max possible = 9.79e-01 )
Likelihood ratio test p = 6.25e-02
Wald test p = 6.27e-02
Score (logrank) test p = 6.29e-02
CHI3L1 in LUSC (n=501):
Model: Surv(OS, EVENT) ~ `CHI3L1`
493 patients with 211 dying ( 8 missing obs. )
coef HR se(coef) 95%CI_l 95%CI_u z p signif
CHI3L1 0.072 1.075 0.049 0.976 1.184 1.459 0.144
Rsquare = 0.004 (max possible = 9.89e-01 )
Likelihood ratio test p = 1.42e-01
Wald test p = 1.44e-01
Score (logrank) test p = 1.45e-01
CHI3L1 in MESO (n=87):
Model: Surv(OS, EVENT) ~ `CHI3L1`
86 patients with 73 dying ( 1 missing obs. )
coef HR se(coef) 95%CI_l 95%CI_u z p signif
CHI3L1 -0.122 0.886 0.06 0.788 0.996 -2.033 0.042 *
Rsquare = 0.046 (max possible = 9.98e-01 )
Likelihood ratio test p = 4.32e-02
Wald test p = 4.21e-02
Score (logrank) test p = 4.17e-02
CHI3L1 in OV (n=303):
Model: Surv(OS, EVENT) ~ `CHI3L1`
302 patients with 183 dying ( 1 missing obs. )
coef HR se(coef) 95%CI_l 95%CI_u z p signif
CHI3L1 0.004 1.004 0.045 0.918 1.097 0.084 0.933
Rsquare = 0 (max possible = 9.97e-01 )
Likelihood ratio test p = 9.33e-01
Wald test p = 9.33e-01
Score (logrank) test p = 9.33e-01
CHI3L1 in PAAD (n=179):
Model: Surv(OS, EVENT) ~ `CHI3L1`
178 patients with 93 dying ( 1 missing obs. )
coef HR se(coef) 95%CI_l 95%CI_u z p signif
CHI3L1 0.131 1.14 0.064 1.006 1.292 2.06 0.039 *
Rsquare = 0.024 (max possible = 9.9e-01 )
Likelihood ratio test p = 3.86e-02
Wald test p = 3.94e-02
Score (logrank) test p = 3.99e-02
CHI3L1 in PCPG (n=181):
Model: Surv(OS, EVENT) ~ `CHI3L1`
181 patients with 7 dying ( 0 missing obs. )
coef HR se(coef) 95%CI_l 95%CI_u z p signif
CHI3L1 0.001 1.001 0.33 0.524 1.911 0.003 0.997
Rsquare = 0 (max possible = 2.89e-01 )
Likelihood ratio test p = 9.97e-01
Wald test p = 9.97e-01
Score (logrank) test p = 9.97e-01
CHI3L1 in PRAD (n=498):
Model: Surv(OS, EVENT) ~ `CHI3L1`
496 patients with 10 dying ( 2 missing obs. )
coef HR se(coef) 95%CI_l 95%CI_u z p signif
CHI3L1 -0.298 0.742 0.268 0.439 1.255 -1.113 0.266
Rsquare = 0.003 (max possible = 1.68e-01 )
Likelihood ratio test p = 2.53e-01
Wald test p = 2.66e-01
Score (logrank) test p = 2.63e-01
CHI3L1 in READ (n=166):
Model: Surv(OS, EVENT) ~ `CHI3L1`
157 patients with 27 dying ( 9 missing obs. )
coef HR se(coef) 95%CI_l 95%CI_u z p signif
CHI3L1 -0.036 0.965 0.143 0.728 1.278 -0.252 0.801
Rsquare = 0 (max possible = 7.6e-01 )
Likelihood ratio test p = 8.01e-01
Wald test p = 8.01e-01
Score (logrank) test p = 8.01e-01
CHI3L1 in SARC (n=260):
Model: Surv(OS, EVENT) ~ `CHI3L1`
257 patients with 99 dying ( 3 missing obs. )
coef HR se(coef) 95%CI_l 95%CI_u z p signif
CHI3L1 -0.054 0.947 0.04 0.876 1.024 -1.357 0.175
Rsquare = 0.007 (max possible = 9.77e-01 )
Likelihood ratio test p = 1.65e-01
Wald test p = 1.75e-01
Score (logrank) test p = 1.74e-01
CHI3L1 in SKCM (n=471):
Model: Surv(OS, EVENT) ~ `CHI3L1`
457 patients with 221 dying ( 14 missing obs. )
coef HR se(coef) 95%CI_l 95%CI_u z p signif
CHI3L1 -0.122 0.885 0.031 0.833 0.941 -3.887 0 ***
Rsquare = 0.034 (max possible = 9.93e-01 )
Likelihood ratio test p = 7.13e-05
Wald test p = 1.02e-04
Score (logrank) test p = 9.76e-05
CHI3L1 in SKCM-Primary (n=103):
Model: Surv(OS, EVENT) ~ `CHI3L1`
99 patients with 28 dying ( 4 missing obs. )
coef HR se(coef) 95%CI_l 95%CI_u z p signif
CHI3L1 0.118 1.125 0.098 0.928 1.363 1.201 0.23
Rsquare = 0.014 (max possible = 8.73e-01 )
Likelihood ratio test p = 2.42e-01
Wald test p = 2.3e-01
Score (logrank) test p = 2.29e-01
CHI3L1 in SKCM-Metastasis (n=368):
Model: Surv(OS, EVENT) ~ `CHI3L1`
358 patients with 193 dying ( 10 missing obs. )
coef HR se(coef) 95%CI_l 95%CI_u z p signif
CHI3L1 -0.134 0.874 0.033 0.819 0.934 -4.022 0 ***
Rsquare = 0.046 (max possible = 9.96e-01 )
Likelihood ratio test p = 3.83e-05
Wald test p = 5.77e-05
Score (logrank) test p = 5.47e-05
CHI3L1 in STAD (n=415):
Model: Surv(OS, EVENT) ~ `CHI3L1`
385 patients with 158 dying ( 30 missing obs. )
coef HR se(coef) 95%CI_l 95%CI_u z p signif
CHI3L1 -0.038 0.963 0.045 0.882 1.051 -0.847 0.397
Rsquare = 0.002 (max possible = 9.87e-01 )
Likelihood ratio test p = 3.98e-01
Wald test p = 3.97e-01
Score (logrank) test p = 3.97e-01
CHI3L1 in TGCT (n=150):
Model: Surv(OS, EVENT) ~ `CHI3L1`
134 patients with 4 dying ( 16 missing obs. )
coef HR se(coef) 95%CI_l 95%CI_u z p signif
CHI3L1 0.275 1.317 0.198 0.894 1.94 1.392 0.164
Rsquare = 0.015 (max possible = 2.08e-01 )
Likelihood ratio test p = 1.51e-01
Wald test p = 1.64e-01
Score (logrank) test p = 1.46e-01
CHI3L1 in THCA (n=509):
Model: Surv(OS, EVENT) ~ `CHI3L1`
508 patients with 16 dying ( 1 missing obs. )
coef HR se(coef) 95%CI_l 95%CI_u z p signif
CHI3L1 -0.106 0.9 0.084 0.762 1.062 -1.253 0.21
Rsquare = 0.003 (max possible = 2.89e-01 )
Likelihood ratio test p = 2.2e-01
Wald test p = 2.1e-01
Score (logrank) test p = 2.07e-01
CHI3L1 in THYM (n=120):
Model: Surv(OS, EVENT) ~ `CHI3L1`
119 patients with 9 dying ( 1 missing obs. )
coef HR se(coef) 95%CI_l 95%CI_u z p signif
CHI3L1 0.101 1.107 0.168 0.796 1.538 0.603 0.547
Rsquare = 0.003 (max possible = 4.39e-01 )
Likelihood ratio test p = 5.56e-01
Wald test p = 5.47e-01
Score (logrank) test p = 5.46e-01
CHI3L1 in UCEC (n=545):
Model: Surv(OS, EVENT) ~ `CHI3L1`
542 patients with 90 dying ( 3 missing obs. )
coef HR se(coef) 95%CI_l 95%CI_u z p signif
CHI3L1 0.042 1.043 0.057 0.934 1.166 0.748 0.454
Rsquare = 0.001 (max possible = 8.44e-01 )
Likelihood ratio test p = 4.55e-01
Wald test p = 4.54e-01
Score (logrank) test p = 4.54e-01
CHI3L1 in UCS (n=57):
Model: Surv(OS, EVENT) ~ `CHI3L1`
55 patients with 34 dying ( 2 missing obs. )
coef HR se(coef) 95%CI_l 95%CI_u z p signif
CHI3L1 0.069 1.071 0.081 0.914 1.255 0.85 0.395
Rsquare = 0.013 (max possible = 9.83e-01 )
Likelihood ratio test p = 4.04e-01
Wald test p = 3.95e-01
Score (logrank) test p = 3.95e-01
CHI3L1 in UVM (n=80):
Model: Surv(OS, EVENT) ~ `CHI3L1`
80 patients with 23 dying ( 0 missing obs. )
coef HR se(coef) 95%CI_l 95%CI_u z p signif
CHI3L1 0.062 1.064 0.095 0.883 1.283 0.651 0.515
Rsquare = 0.005 (max possible = 8.74e-01 )
Likelihood ratio test p = 5.21e-01
Wald test p = 5.15e-01
Score (logrank) test p = 5.14e-01

## Sheet: Figure S4A
		Area	Mean	IntDen	RawIntDen
JUNB	1	10626	56.669	602160	602160		0.862883
JUNB	2	10626	68.194	724627	724627		0.988319
JUNB	3	10626	77.568	824241	824241		1.22759
JUNB	4	10626	80.02	850297	850297		1.33999
JUNB	5	10626	78.559	834773	834773		1.2587
JUNB	6	10626	108.022	1147840	1147840		1.622
GAPDH	7	10240	65.674	672500	672500
GAPDH	8	10240	69	706562	706562
GAPDH	9	10240	63.187	647034	647034
GAPDH	10	10240	59.717	611502	611502
GAPDH	11	10240	62.413	639106	639106
GAPDH	12	10240	66.598	681964	681964			0umol/L	2umol/L	4umol/L	6umol/L	8umol/L	10umol/L
								0.862883	0.988319	1.22759	1.33999	1.2587	1.622

## Sheet: Figure S4B
		Area	Mean	IntDen	RawIntDen
PZP	1	10432	66.298	691618	691618		0.983737
PZP	2	10432	65.303	681236	681236		0.998899
PZP	3	10432	80.097	835567	835567		1.19419
PZP	4	10432	81.569	850931	850931		1.10879
PZP	5	10432	90.418	943236	943236		1.23028
PZP	6	10432	110.719	1155022	1155022		1.65499
GAPDH	7	8112	67.394	546703	546703
GAPDH	8	8112	65.375	530326	530326
GAPDH	9	8112	67.072	544087	544087
GAPDH	10	8112	73.566	596771	596771
GAPDH	11	8112	73.494	596185	596185			0umol/L	2umol/L	4umol/L	6umol/L	8umol/L	10umol/L
GAPDH	12	8112	66.9	542694	542694			0.983737	0.998899	1.19419	1.10879	1.23028	1.65499
