# Supplementary material for: Host-defence caerin 1.1 and 1.9 peptides suppress glioblastoma U87 and U118 cell proliferation through the modulation of mitochondrial respiration and induce the downregulation of CHI3L1
Source: PLoS One. 2024 Jun 7;19(6):e0304149. doi: 10.1371/journal.pone.0304149 (PMC11161062; doi:10.1371/journal.pone.0304149)
Supplement: S4 Table — (XLSX) [file pone.0304149.s009.xlsx]

## Sheet: U87
	control				caerin
atp	U87	U87+O	U87+2DG		U87+F	U87+F+O	U87+F+2DG
	0.9924	0.524	1.081		1.034	0.424	0.692
	1.0103	0.492	1.093		0.99	0.435	0.709
	0.9973	0.513	1.076		0.975	0.431	0.717
AVERAGE	1	0.509667	1.08333		0.999667	0.43	0.706
lacate	U87	U87+O	U87+2DG		U87+F	U87+F+O	U87+F+2DG
	2.976	0.695	3.603		2.067	0.797	1.366
	2.958	0.672	3.627		2.045	0.791	1.39
	2.903	0.709	3.588		1.988	0.778	1.382
AVERAGE	2.94567	0.692	3.606		2.03333	0.788667	1.37933

## Sheet: U118
	control				caerin
atp	U118	U118+O	U118+2DG		U118+F	U118+F+O	U118+F+2DG
	0.9892	0.552	1.057		0.999	0.524	1.063
	1.0027	0.549	1.052		1.007	0.513	1.057
	1.0081	0.556	1.061		0.995	0.519	1.074
average	1	0.552333	1.05667		1.00033	0.518667	1.06467
lacate	U118	U118+O	U118+2DG		U118+F	U118+F+O	U118+F+2DG
	2.768	0.723	3.384		2.554	0.605	3.109
	2.59	0.736	3.348		2.453	0.615	3.129
	2.749	0.72	3.364		2.531	0.611	3.118
average	2.70233	0.726333	3.36533		2.51267	0.610333	3.11867
